# Supplementary material for: Transcriptomic Analysis of Extracellular RNA Governed by the Endocytic Adaptor Protein Cin1 of Cryptococcus deneoformans
Source: Front Cell Infect Microbiol. 2020 Jun 23;10:256. doi: 10.3389/fcimb.2020.00256 (PMC7324655; doi:10.3389/fcimb.2020.00256)
Supplement: Table S1 — Differential expression of secreted mRNA between C. deneoformans JEC21 and cin1 strains revealed by RNA-Seq. [file Data_Sheet_1.zip]

Archive with 10 entries (10 files):
- Table S1.jpeg
- Table S10.xls
- Table S2.jpeg
- Table S3.xls
- Table S4.xls
- Table S5.xls
- Table S6.xls
- Table S7.xls
- Table S8.xls
- Table S9.xls
