# Supplementary material for: Transcriptomic Analysis of Extracellular RNA Governed by the Endocytic Adaptor Protein Cin1 of Cryptococcus deneoformans
Source: Front Cell Infect Microbiol. 2020 Jun 23;10:256. doi: 10.3389/fcimb.2020.00256 (PMC7324655; doi:10.3389/fcimb.2020.00256)
Supplement: Table S1 — Differential expression of secreted mRNA between C. deneoformans JEC21 and cin1 strains revealed by RNA-Seq. [file Data_Sheet_1.zip › Table S10.xls]

## Sheet: Table S10
NC_006670.1	Cufflinks	exon	4713	5053	.	+	.	gene_id "MXLOC_000003"; transcript_id "MTCONS_00000005"; exon_number "1"; gene_name "3253454"; oId "CUFF.7.3"; nearest_ref "XM_567229.1"; class_code "j"; tss_id "TSS3";
NC_006670.1	Cufflinks	exon	5090	5174	.	+	.	gene_id "MXLOC_000003"; transcript_id "MTCONS_00000005"; exon_number "2"; gene_name "3253454"; oId "CUFF.7.3"; nearest_ref "XM_567229.1"; class_code "j"; tss_id "TSS3";
NC_006670.1	Cufflinks	exon	5258	5377	.	+	.	gene_id "MXLOC_000003"; transcript_id "MTCONS_00000005"; exon_number "3"; gene_name "3253454"; oId "CUFF.7.3"; nearest_ref "XM_567229.1"; class_code "j"; tss_id "TSS3";
NC_006670.1	Cufflinks	exon	5453	5560	.	+	.	gene_id "MXLOC_000003"; transcript_id "MTCONS_00000005"; exon_number "4"; gene_name "3253454"; oId "CUFF.7.3"; nearest_ref "XM_567229.1"; class_code "j"; tss_id "TSS3";
NC_006670.1	Cufflinks	exon	5646	5768	.	+	.	gene_id "MXLOC_000003"; transcript_id "MTCONS_00000005"; exon_number "5"; gene_name "3253454"; oId "CUFF.7.3"; nearest_ref "XM_567229.1"; class_code "j"; tss_id "TSS3";
NC_006670.1	Cufflinks	exon	5871	6078	.	+	.	gene_id "MXLOC_000003"; transcript_id "MTCONS_00000005"; exon_number "6"; gene_name "3253454"; oId "CUFF.7.3"; nearest_ref "XM_567229.1"; class_code "j"; tss_id "TSS3";
NC_006670.1	Cufflinks	exon	6141	6520	.	+	.	gene_id "MXLOC_000003"; transcript_id "MTCONS_00000005"; exon_number "7"; gene_name "3253454"; oId "CUFF.7.3"; nearest_ref "XM_567229.1"; class_code "j"; tss_id "TSS3";
NC_006670.1	Cufflinks	exon	4713	5053	.	+	.	gene_id "MXLOC_000003"; transcript_id "MTCONS_00000004"; exon_number "1"; gene_name "3253454"; oId "CUFF.7.2"; nearest_ref "XM_567229.1"; class_code "j"; tss_id "TSS3";
NC_006670.1	Cufflinks	exon	5090	5174	.	+	.	gene_id "MXLOC_000003"; transcript_id "MTCONS_00000004"; exon_number "2"; gene_name "3253454"; oId "CUFF.7.2"; nearest_ref "XM_567229.1"; class_code "j"; tss_id "TSS3";
NC_006670.1	Cufflinks	exon	5241	5377	.	+	.	gene_id "MXLOC_000003"; transcript_id "MTCONS_00000004"; exon_number "3"; gene_name "3253454"; oId "CUFF.7.2"; nearest_ref "XM_567229.1"; class_code "j"; tss_id "TSS3";
NC_006670.1	Cufflinks	exon	5453	5560	.	+	.	gene_id "MXLOC_000003"; transcript_id "MTCONS_00000004"; exon_number "4"; gene_name "3253454"; oId "CUFF.7.2"; nearest_ref "XM_567229.1"; class_code "j"; tss_id "TSS3";
NC_006670.1	Cufflinks	exon	5646	5768	.	+	.	gene_id "MXLOC_000003"; transcript_id "MTCONS_00000004"; exon_number "5"; gene_name "3253454"; oId "CUFF.7.2"; nearest_ref "XM_567229.1"; class_code "j"; tss_id "TSS3";
NC_006670.1	Cufflinks	exon	5871	6520	.	+	.	gene_id "MXLOC_000003"; transcript_id "MTCONS_00000004"; exon_number "6"; gene_name "3253454"; oId "CUFF.7.2"; nearest_ref "XM_567229.1"; class_code "j"; tss_id "TSS3";
NC_006670.1	Cufflinks	exon	16175	16485	.	+	.	gene_id "MXLOC_000006"; transcript_id "MTCONS_00000008"; exon_number "1"; gene_name "3253550"; oId "CUFF.12.1"; nearest_ref "XM_566438.1"; class_code "j"; tss_id "TSS6";
NC_006670.1	Cufflinks	exon	16526	16970	.	+	.	gene_id "MXLOC_000006"; transcript_id "MTCONS_00000008"; exon_number "2"; gene_name "3253550"; oId "CUFF.12.1"; nearest_ref "XM_566438.1"; class_code "j"; tss_id "TSS6";
NC_006670.1	Cufflinks	exon	17009	17166	.	+	.	gene_id "MXLOC_000006"; transcript_id "MTCONS_00000008"; exon_number "3"; gene_name "3253550"; oId "CUFF.12.1"; nearest_ref "XM_566438.1"; class_code "j"; tss_id "TSS6";
NC_006670.1	Cufflinks	exon	17205	17405	.	+	.	gene_id "MXLOC_000006"; transcript_id "MTCONS_00000008"; exon_number "4"; gene_name "3253550"; oId "CUFF.12.1"; nearest_ref "XM_566438.1"; class_code "j"; tss_id "TSS6";
NC_006670.1	Cufflinks	exon	17444	18135	.	+	.	gene_id "MXLOC_000006"; transcript_id "MTCONS_00000008"; exon_number "5"; gene_name "3253550"; oId "CUFF.12.1"; nearest_ref "XM_566438.1"; class_code "j"; tss_id "TSS6";
NC_006670.1	Cufflinks	exon	18186	18336	.	+	.	gene_id "MXLOC_000006"; transcript_id "MTCONS_00000008"; exon_number "6"; gene_name "3253550"; oId "CUFF.12.1"; nearest_ref "XM_566438.1"; class_code "j"; tss_id "TSS6";
NC_006670.1	Cufflinks	exon	18409	18534	.	+	.	gene_id "MXLOC_000006"; transcript_id "MTCONS_00000008"; exon_number "7"; gene_name "3253550"; oId "CUFF.12.1"; nearest_ref "XM_566438.1"; class_code "j"; tss_id "TSS6";
NC_006670.1	Cufflinks	exon	18594	18723	.	+	.	gene_id "MXLOC_000006"; transcript_id "MTCONS_00000008"; exon_number "8"; gene_name "3253550"; oId "CUFF.12.1"; nearest_ref "XM_566438.1"; class_code "j"; tss_id "TSS6";
NC_006670.1	Cufflinks	exon	18775	19000	.	+	.	gene_id "MXLOC_000006"; transcript_id "MTCONS_00000008"; exon_number "9"; gene_name "3253550"; oId "CUFF.12.1"; nearest_ref "XM_566438.1"; class_code "j"; tss_id "TSS6";
NC_006670.1	Cufflinks	exon	19079	19184	.	+	.	gene_id "MXLOC_000006"; transcript_id "MTCONS_00000008"; exon_number "10"; gene_name "3253550"; oId "CUFF.12.1"; nearest_ref "XM_566438.1"; class_code "j"; tss_id "TSS6";
NC_006670.1	Cufflinks	exon	19242	19351	.	+	.	gene_id "MXLOC_000006"; transcript_id "MTCONS_00000008"; exon_number "11"; gene_name "3253550"; oId "CUFF.12.1"; nearest_ref "XM_566438.1"; class_code "j"; tss_id "TSS6";
NC_006670.1	Cufflinks	exon	19407	20126	.	+	.	gene_id "MXLOC_000006"; transcript_id "MTCONS_00000008"; exon_number "12"; gene_name "3253550"; oId "CUFF.12.1"; nearest_ref "XM_566438.1"; class_code "j"; tss_id "TSS6";
NC_006670.1	Cufflinks	exon	20196	20579	.	+	.	gene_id "MXLOC_000006"; transcript_id "MTCONS_00000008"; exon_number "13"; gene_name "3253550"; oId "CUFF.12.1"; nearest_ref "XM_566438.1"; class_code "j"; tss_id "TSS6";
NC_006670.1	Cufflinks	exon	16188	16485	.	+	.	gene_id "MXLOC_000006"; transcript_id "MTCONS_00000009"; exon_number "1"; gene_name "3253550"; oId "CUFF.12.2"; nearest_ref "XM_566438.1"; class_code "j"; tss_id "TSS6";
NC_006670.1	Cufflinks	exon	16526	17166	.	+	.	gene_id "MXLOC_000006"; transcript_id "MTCONS_00000009"; exon_number "2"; gene_name "3253550"; oId "CUFF.12.2"; nearest_ref "XM_566438.1"; class_code "j"; tss_id "TSS6";
NC_006670.1	Cufflinks	exon	17205	17405	.	+	.	gene_id "MXLOC_000006"; transcript_id "MTCONS_00000009"; exon_number "3"; gene_name "3253550"; oId "CUFF.12.2"; nearest_ref "XM_566438.1"; class_code "j"; tss_id "TSS6";
NC_006670.1	Cufflinks	exon	17444	18135	.	+	.	gene_id "MXLOC_000006"; transcript_id "MTCONS_00000009"; exon_number "4"; gene_name "3253550"; oId "CUFF.12.2"; nearest_ref "XM_566438.1"; class_code "j"; tss_id "TSS6";
NC_006670.1	Cufflinks	exon	18186	18336	.	+	.	gene_id "MXLOC_000006"; transcript_id "MTCONS_00000009"; exon_number "5"; gene_name "3253550"; oId "CUFF.12.2"; nearest_ref "XM_566438.1"; class_code "j"; tss_id "TSS6";
NC_006670.1	Cufflinks	exon	18406	18534	.	+	.	gene_id "MXLOC_000006"; transcript_id "MTCONS_00000009"; exon_number "6"; gene_name "3253550"; oId "CUFF.12.2"; nearest_ref "XM_566438.1"; class_code "j"; tss_id "TSS6";
NC_006670.1	Cufflinks	exon	18594	18723	.	+	.	gene_id "MXLOC_000006"; transcript_id "MTCONS_00000009"; exon_number "7"; gene_name "3253550"; oId "CUFF.12.2"; nearest_ref "XM_566438.1"; class_code "j"; tss_id "TSS6";
NC_006670.1	Cufflinks	exon	18775	19000	.	+	.	gene_id "MXLOC_000006"; transcript_id "MTCONS_00000009"; exon_number "8"; gene_name "3253550"; oId "CUFF.12.2"; nearest_ref "XM_566438.1"; class_code "j"; tss_id "TSS6";
NC_006670.1	Cufflinks	exon	19079	19184	.	+	.	gene_id "MXLOC_000006"; transcript_id "MTCONS_00000009"; exon_number "9"; gene_name "3253550"; oId "CUFF.12.2"; nearest_ref "XM_566438.1"; class_code "j"; tss_id "TSS6";
NC_006670.1	Cufflinks	exon	19242	19351	.	+	.	gene_id "MXLOC_000006"; transcript_id "MTCONS_00000009"; exon_number "10"; gene_name "3253550"; oId "CUFF.12.2"; nearest_ref "XM_566438.1"; class_code "j"; tss_id "TSS6";
NC_006670.1	Cufflinks	exon	19407	20126	.	+	.	gene_id "MXLOC_000006"; transcript_id "MTCONS_00000009"; exon_number "11"; gene_name "3253550"; oId "CUFF.12.2"; nearest_ref "XM_566438.1"; class_code "j"; tss_id "TSS6";
NC_006670.1	Cufflinks	exon	20196	20579	.	+	.	gene_id "MXLOC_000006"; transcript_id "MTCONS_00000009"; exon_number "12"; gene_name "3253550"; oId "CUFF.12.2"; nearest_ref "XM_566438.1"; class_code "j"; tss_id "TSS6";
NC_006670.1	Cufflinks	exon	25876	26213	.	+	.	gene_id "MXLOC_000009"; transcript_id "MTCONS_00000013"; exon_number "1"; oId "CUFF.11.1"; class_code "u"; tss_id "TSS10";
NC_006670.1	Cufflinks	exon	26271	26441	.	+	.	gene_id "MXLOC_000009"; transcript_id "MTCONS_00000013"; exon_number "2"; oId "CUFF.11.1"; class_code "u"; tss_id "TSS10";
NC_006670.1	Cufflinks	exon	26531	26546	.	+	.	gene_id "MXLOC_000009"; transcript_id "MTCONS_00000013"; exon_number "3"; oId "CUFF.11.1"; class_code "u"; tss_id "TSS10";
NC_006670.1	Cufflinks	exon	26647	27032	.	+	.	gene_id "MXLOC_000009"; transcript_id "MTCONS_00000013"; exon_number "4"; oId "CUFF.11.1"; class_code "u"; tss_id "TSS10";
NC_006670.1	Cufflinks	exon	27094	27232	.	+	.	gene_id "MXLOC_000009"; transcript_id "MTCONS_00000013"; exon_number "5"; oId "CUFF.11.1"; class_code "u"; tss_id "TSS10";
NC_006670.1	Cufflinks	exon	27296	27366	.	+	.	gene_id "MXLOC_000009"; transcript_id "MTCONS_00000013"; exon_number "6"; oId "CUFF.11.1"; class_code "u"; tss_id "TSS10";
NC_006670.1	Cufflinks	exon	27431	27999	.	+	.	gene_id "MXLOC_000009"; transcript_id "MTCONS_00000013"; exon_number "7"; oId "CUFF.11.1"; class_code "u"; tss_id "TSS10";
NC_006670.1	Cufflinks	exon	29921	30174	.	+	.	gene_id "MXLOC_000011"; transcript_id "MTCONS_00000015"; exon_number "1"; gene_name "3254004"; oId "CUFF.15.1"; nearest_ref "XM_566441.1"; class_code "j"; tss_id "TSS12";
NC_006670.1	Cufflinks	exon	30262	30289	.	+	.	gene_id "MXLOC_000011"; transcript_id "MTCONS_00000015"; exon_number "2"; gene_name "3254004"; oId "CUFF.15.1"; nearest_ref "XM_566441.1"; class_code "j"; tss_id "TSS12";
NC_006670.1	Cufflinks	exon	30383	30455	.	+	.	gene_id "MXLOC_000011"; transcript_id "MTCONS_00000015"; exon_number "3"; gene_name "3254004"; oId "CUFF.15.1"; nearest_ref "XM_566441.1"; class_code "j"; tss_id "TSS12";
NC_006670.1	Cufflinks	exon	30665	31129	.	+	.	gene_id "MXLOC_000011"; transcript_id "MTCONS_00000015"; exon_number "4"; gene_name "3254004"; oId "CUFF.15.1"; nearest_ref "XM_566441.1"; class_code "j"; tss_id "TSS12";
NC_006670.1	Cufflinks	exon	39158	39987	.	+	.	gene_id "MXLOC_000013"; transcript_id "MTCONS_00000019"; exon_number "1"; gene_name "3253994"; oId "CUFF.17.2"; nearest_ref "XM_566442.1"; class_code "j"; tss_id "TSS15";
NC_006670.1	Cufflinks	exon	40112	40542	.	+	.	gene_id "MXLOC_000013"; transcript_id "MTCONS_00000019"; exon_number "2"; gene_name "3253994"; oId "CUFF.17.2"; nearest_ref "XM_566442.1"; class_code "j"; tss_id "TSS15";
NC_006670.1	Cufflinks	exon	40602	40740	.	+	.	gene_id "MXLOC_000013"; transcript_id "MTCONS_00000019"; exon_number "3"; gene_name "3253994"; oId "CUFF.17.2"; nearest_ref "XM_566442.1"; class_code "j"; tss_id "TSS15";
NC_006670.1	Cufflinks	exon	40807	40935	.	+	.	gene_id "MXLOC_000013"; transcript_id "MTCONS_00000019"; exon_number "4"; gene_name "3253994"; oId "CUFF.17.2"; nearest_ref "XM_566442.1"; class_code "j"; tss_id "TSS15";
NC_006670.1	Cufflinks	exon	40989	41137	.	+	.	gene_id "MXLOC_000013"; transcript_id "MTCONS_00000019"; exon_number "5"; gene_name "3253994"; oId "CUFF.17.2"; nearest_ref "XM_566442.1"; class_code "j"; tss_id "TSS15";
NC_006670.1	Cufflinks	exon	41197	41427	.	+	.	gene_id "MXLOC_000013"; transcript_id "MTCONS_00000019"; exon_number "6"; gene_name "3253994"; oId "CUFF.17.2"; nearest_ref "XM_566442.1"; class_code "j"; tss_id "TSS15";
NC_006670.1	Cufflinks	exon	41557	41629	.	+	.	gene_id "MXLOC_000013"; transcript_id "MTCONS_00000019"; exon_number "7"; gene_name "3253994"; oId "CUFF.17.2"; nearest_ref "XM_566442.1"; class_code "j"; tss_id "TSS15";
NC_006670.1	Cufflinks	exon	41698	42298	.	+	.	gene_id "MXLOC_000013"; transcript_id "MTCONS_00000019"; exon_number "8"; gene_name "3253994"; oId "CUFF.17.2"; nearest_ref "XM_566442.1"; class_code "j"; tss_id "TSS15";
NC_006670.1	Cufflinks	exon	42369	42537	.	+	.	gene_id "MXLOC_000013"; transcript_id "MTCONS_00000019"; exon_number "9"; gene_name "3253994"; oId "CUFF.17.2"; nearest_ref "XM_566442.1"; class_code "j"; tss_id "TSS15";
NC_006670.1	Cufflinks	exon	42588	43553	.	+	.	gene_id "MXLOC_000013"; transcript_id "MTCONS_00000019"; exon_number "10"; gene_name "3253994"; oId "CUFF.17.2"; nearest_ref "XM_566442.1"; class_code "j"; tss_id "TSS15";
NC_006670.1	Cufflinks	exon	60441	60849	.	+	.	gene_id "MXLOC_000015"; transcript_id "MTCONS_00000024"; exon_number "1"; gene_name "3253542"; oId "CUFF.23.2"; nearest_ref "XM_566455.1"; class_code "j"; tss_id "TSS17";
NC_006670.1	Cufflinks	exon	60908	60982	.	+	.	gene_id "MXLOC_000015"; transcript_id "MTCONS_00000024"; exon_number "2"; gene_name "3253542"; oId "CUFF.23.2"; nearest_ref "XM_566455.1"; class_code "j"; tss_id "TSS17";
NC_006670.1	Cufflinks	exon	61036	61342	.	+	.	gene_id "MXLOC_000015"; transcript_id "MTCONS_00000024"; exon_number "3"; gene_name "3253542"; oId "CUFF.23.2"; nearest_ref "XM_566455.1"; class_code "j"; tss_id "TSS17";
NC_006670.1	Cufflinks	exon	61393	62031	.	+	.	gene_id "MXLOC_000015"; transcript_id "MTCONS_00000024"; exon_number "4"; gene_name "3253542"; oId "CUFF.23.2"; nearest_ref "XM_566455.1"; class_code "j"; tss_id "TSS17";
NC_006670.1	Cufflinks	exon	62082	62197	.	+	.	gene_id "MXLOC_000015"; transcript_id "MTCONS_00000024"; exon_number "5"; gene_name "3253542"; oId "CUFF.23.2"; nearest_ref "XM_566455.1"; class_code "j"; tss_id "TSS17";
NC_006670.1	Cufflinks	exon	62245	62275	.	+	.	gene_id "MXLOC_000015"; transcript_id "MTCONS_00000024"; exon_number "6"; gene_name "3253542"; oId "CUFF.23.2"; nearest_ref "XM_566455.1"; class_code "j"; tss_id "TSS17";
NC_006670.1	Cufflinks	exon	62331	62601	.	+	.	gene_id "MXLOC_000015"; transcript_id "MTCONS_00000024"; exon_number "7"; gene_name "3253542"; oId "CUFF.23.2"; nearest_ref "XM_566455.1"; class_code "j"; tss_id "TSS17";
NC_006670.1	Cufflinks	exon	62662	62950	.	+	.	gene_id "MXLOC_000015"; transcript_id "MTCONS_00000024"; exon_number "8"; gene_name "3253542"; oId "CUFF.23.2"; nearest_ref "XM_566455.1"; class_code "j"; tss_id "TSS17";
NC_006670.1	Cufflinks	exon	63014	63923	.	+	.	gene_id "MXLOC_000015"; transcript_id "MTCONS_00000024"; exon_number "9"; gene_name "3253542"; oId "CUFF.23.2"; nearest_ref "XM_566455.1"; class_code "j"; tss_id "TSS17";
NC_006670.1	Cufflinks	exon	63982	64199	.	+	.	gene_id "MXLOC_000015"; transcript_id "MTCONS_00000024"; exon_number "10"; gene_name "3253542"; oId "CUFF.23.2"; nearest_ref "XM_566455.1"; class_code "j"; tss_id "TSS17";
NC_006670.1	Cufflinks	exon	60441	60849	.	+	.	gene_id "MXLOC_000015"; transcript_id "MTCONS_00000023"; exon_number "1"; gene_name "3253542"; oId "CUFF.23.1"; nearest_ref "XM_566455.1"; class_code "j"; tss_id "TSS17";
NC_006670.1	Cufflinks	exon	60908	60982	.	+	.	gene_id "MXLOC_000015"; transcript_id "MTCONS_00000023"; exon_number "2"; gene_name "3253542"; oId "CUFF.23.1"; nearest_ref "XM_566455.1"; class_code "j"; tss_id "TSS17";
NC_006670.1	Cufflinks	exon	61036	61342	.	+	.	gene_id "MXLOC_000015"; transcript_id "MTCONS_00000023"; exon_number "3"; gene_name "3253542"; oId "CUFF.23.1"; nearest_ref "XM_566455.1"; class_code "j"; tss_id "TSS17";
NC_006670.1	Cufflinks	exon	61393	62031	.	+	.	gene_id "MXLOC_000015"; transcript_id "MTCONS_00000023"; exon_number "4"; gene_name "3253542"; oId "CUFF.23.1"; nearest_ref "XM_566455.1"; class_code "j"; tss_id "TSS17";
NC_006670.1	Cufflinks	exon	62082	62197	.	+	.	gene_id "MXLOC_000015"; transcript_id "MTCONS_00000023"; exon_number "5"; gene_name "3253542"; oId "CUFF.23.1"; nearest_ref "XM_566455.1"; class_code "j"; tss_id "TSS17";
NC_006670.1	Cufflinks	exon	62245	62275	.	+	.	gene_id "MXLOC_000015"; transcript_id "MTCONS_00000023"; exon_number "6"; gene_name "3253542"; oId "CUFF.23.1"; nearest_ref "XM_566455.1"; class_code "j"; tss_id "TSS17";
NC_006670.1	Cufflinks	exon	62331	62601	.	+	.	gene_id "MXLOC_000015"; transcript_id "MTCONS_00000023"; exon_number "7"; gene_name "3253542"; oId "CUFF.23.1"; nearest_ref "XM_566455.1"; class_code "j"; tss_id "TSS17";
NC_006670.1	Cufflinks	exon	62662	62954	.	+	.	gene_id "MXLOC_000015"; transcript_id "MTCONS_00000023"; exon_number "8"; gene_name "3253542"; oId "CUFF.23.1"; nearest_ref "XM_566455.1"; class_code "j"; tss_id "TSS17";
NC_006670.1	Cufflinks	exon	63014	63923	.	+	.	gene_id "MXLOC_000015"; transcript_id "MTCONS_00000023"; exon_number "9"; gene_name "3253542"; oId "CUFF.23.1"; nearest_ref "XM_566455.1"; class_code "j"; tss_id "TSS17";
NC_006670.1	Cufflinks	exon	63982	64199	.	+	.	gene_id "MXLOC_000015"; transcript_id "MTCONS_00000023"; exon_number "10"; gene_name "3253542"; oId "CUFF.23.1"; nearest_ref "XM_566455.1"; class_code "j"; tss_id "TSS17";
NC_006670.1	Cufflinks	exon	66911	67303	.	+	.	gene_id "MXLOC_000016"; transcript_id "MTCONS_00000030"; exon_number "1"; gene_name "3253507"; oId "CUFF.19.2"; nearest_ref "XM_566457.1"; class_code "j"; tss_id "TSS18";
NC_006670.1	Cufflinks	exon	67361	67401	.	+	.	gene_id "MXLOC_000016"; transcript_id "MTCONS_00000030"; exon_number "2"; gene_name "3253507"; oId "CUFF.19.2"; nearest_ref "XM_566457.1"; class_code "j"; tss_id "TSS18";
NC_006670.1	Cufflinks	exon	67457	67569	.	+	.	gene_id "MXLOC_000016"; transcript_id "MTCONS_00000030"; exon_number "3"; gene_name "3253507"; oId "CUFF.19.2"; nearest_ref "XM_566457.1"; class_code "j"; tss_id "TSS18";
NC_006670.1	Cufflinks	exon	67629	68027	.	+	.	gene_id "MXLOC_000016"; transcript_id "MTCONS_00000030"; exon_number "4"; gene_name "3253507"; oId "CUFF.19.2"; nearest_ref "XM_566457.1"; class_code "j"; tss_id "TSS18";
NC_006670.1	Cufflinks	exon	68096	68221	.	+	.	gene_id "MXLOC_000016"; transcript_id "MTCONS_00000030"; exon_number "5"; gene_name "3253507"; oId "CUFF.19.2"; nearest_ref "XM_566457.1"; class_code "j"; tss_id "TSS18";
NC_006670.1	Cufflinks	exon	68362	68463	.	+	.	gene_id "MXLOC_000016"; transcript_id "MTCONS_00000030"; exon_number "6"; gene_name "3253507"; oId "CUFF.19.2"; nearest_ref "XM_566457.1"; class_code "j"; tss_id "TSS18";
NC_006670.1	Cufflinks	exon	68553	68657	.	+	.	gene_id "MXLOC_000016"; transcript_id "MTCONS_00000030"; exon_number "7"; gene_name "3253507"; oId "CUFF.19.2"; nearest_ref "XM_566457.1"; class_code "j"; tss_id "TSS18";
NC_006670.1	Cufflinks	exon	68716	68927	.	+	.	gene_id "MXLOC_000016"; transcript_id "MTCONS_00000030"; exon_number "8"; gene_name "3253507"; oId "CUFF.19.2"; nearest_ref "XM_566457.1"; class_code "j"; tss_id "TSS18";
NC_006670.1	Cufflinks	exon	68995	69103	.	+	.	gene_id "MXLOC_000016"; transcript_id "MTCONS_00000030"; exon_number "9"; gene_name "3253507"; oId "CUFF.19.2"; nearest_ref "XM_566457.1"; class_code "j"; tss_id "TSS18";
NC_006670.1	Cufflinks	exon	69164	69300	.	+	.	gene_id "MXLOC_000016"; transcript_id "MTCONS_00000030"; exon_number "10"; gene_name "3253507"; oId "CUFF.19.2"; nearest_ref "XM_566457.1"; class_code "j"; tss_id "TSS18";
NC_006670.1	Cufflinks	exon	69356	69443	.	+	.	gene_id "MXLOC_000016"; transcript_id "MTCONS_00000030"; exon_number "11"; gene_name "3253507"; oId "CUFF.19.2"; nearest_ref "XM_566457.1"; class_code "j"; tss_id "TSS18";
NC_006670.1	Cufflinks	exon	69495	69836	.	+	.	gene_id "MXLOC_000016"; transcript_id "MTCONS_00000030"; exon_number "12"; gene_name "3253507"; oId "CUFF.19.2"; nearest_ref "XM_566457.1"; class_code "j"; tss_id "TSS18";
NC_006670.1	Cufflinks	exon	75571	75638	.	+	.	gene_id "MXLOC_000018"; transcript_id "MTCONS_00000032"; exon_number "1"; gene_name "3253943"; oId "CUFF.22.1"; nearest_ref "XM_566460.1"; class_code "j"; tss_id "TSS20";
NC_006670.1	Cufflinks	exon	75798	75944	.	+	.	gene_id "MXLOC_000018"; transcript_id "MTCONS_00000032"; exon_number "2"; gene_name "3253943"; oId "CUFF.22.1"; nearest_ref "XM_566460.1"; class_code "j"; tss_id "TSS20";
NC_006670.1	Cufflinks	exon	76237	76356	.	+	.	gene_id "MXLOC_000018"; transcript_id "MTCONS_00000032"; exon_number "3"; gene_name "3253943"; oId "CUFF.22.1"; nearest_ref "XM_566460.1"; class_code "j"; tss_id "TSS20";
NC_006670.1	Cufflinks	exon	76410	76503	.	+	.	gene_id "MXLOC_000018"; transcript_id "MTCONS_00000032"; exon_number "4"; gene_name "3253943"; oId "CUFF.22.1"; nearest_ref "XM_566460.1"; class_code "j"; tss_id "TSS20";
NC_006670.1	Cufflinks	exon	76556	76732	.	+	.	gene_id "MXLOC_000018"; transcript_id "MTCONS_00000032"; exon_number "5"; gene_name "3253943"; oId "CUFF.22.1"; nearest_ref "XM_566460.1"; class_code "j"; tss_id "TSS20";
NC_006670.1	Cufflinks	exon	76784	76907	.	+	.	gene_id "MXLOC_000018"; transcript_id "MTCONS_00000032"; exon_number "6"; gene_name "3253943"; oId "CUFF.22.1"; nearest_ref "XM_566460.1"; class_code "j"; tss_id "TSS20";
NC_006670.1	Cufflinks	exon	78306	79312	.	+	.	gene_id "MXLOC_000019"; transcript_id "MTCONS_00000034"; exon_number "1"; gene_name "3253794"; oId "CUFF.26.1"; nearest_ref "XM_567076.1"; class_code "j"; tss_id "TSS22";
NC_006670.1	Cufflinks	exon	79368	79494	.	+	.	gene_id "MXLOC_000019"; transcript_id "MTCONS_00000034"; exon_number "2"; gene_name "3253794"; oId "CUFF.26.1"; nearest_ref "XM_567076.1"; class_code "j"; tss_id "TSS22";
NC_006670.1	Cufflinks	exon	79640	79695	.	+	.	gene_id "MXLOC_000019"; transcript_id "MTCONS_00000034"; exon_number "3"; gene_name "3253794"; oId "CUFF.26.1"; nearest_ref "XM_567076.1"; class_code "j"; tss_id "TSS22";
NC_006670.1	Cufflinks	exon	80020	80735	.	+	.	gene_id "MXLOC_000019"; transcript_id "MTCONS_00000034"; exon_number "4"; gene_name "3253794"; oId "CUFF.26.1"; nearest_ref "XM_567076.1"; class_code "j"; tss_id "TSS22";
NC_006670.1	Cufflinks	exon	80790	80956	.	+	.	gene_id "MXLOC_000019"; transcript_id "MTCONS_00000034"; exon_number "5"; gene_name "3253794"; oId "CUFF.26.1"; nearest_ref "XM_567076.1"; class_code "j"; tss_id "TSS22";
NC_006670.1	Cufflinks	exon	81008	81104	.	+	.	gene_id "MXLOC_000019"; transcript_id "MTCONS_00000034"; exon_number "6"; gene_name "3253794"; oId "CUFF.26.1"; nearest_ref "XM_567076.1"; class_code "j"; tss_id "TSS22";
NC_006670.1	Cufflinks	exon	81156	81834	.	+	.	gene_id "MXLOC_000019"; transcript_id "MTCONS_00000034"; exon_number "7"; gene_name "3253794"; oId "CUFF.26.1"; nearest_ref "XM_567076.1"; class_code "j"; tss_id "TSS22";
NC_006670.1	Cufflinks	exon	81894	81971	.	+	.	gene_id "MXLOC_000019"; transcript_id "MTCONS_00000034"; exon_number "8"; gene_name "3253794"; oId "CUFF.26.1"; nearest_ref "XM_567076.1"; class_code "j"; tss_id "TSS22";
NC_006670.1	Cufflinks	exon	82026	82203	.	+	.	gene_id "MXLOC_000019"; transcript_id "MTCONS_00000034"; exon_number "9"; gene_name "3253794"; oId "CUFF.26.1"; nearest_ref "XM_567076.1"; class_code "j"; tss_id "TSS22";
NC_006670.1	Cufflinks	exon	82268	83385	.	+	.	gene_id "MXLOC_000019"; transcript_id "MTCONS_00000034"; exon_number "10"; gene_name "3253794"; oId "CUFF.26.1"; nearest_ref "XM_567076.1"; class_code "j"; tss_id "TSS22";
NC_006670.1	Cufflinks	exon	78358	79312	.	+	.	gene_id "MXLOC_000019"; transcript_id "MTCONS_00000036"; exon_number "1"; gene_name "3253794"; oId "CUFF.26.3"; nearest_ref "XM_567076.1"; class_code "j"; tss_id "TSS22";
NC_006670.1	Cufflinks	exon	79368	79494	.	+	.	gene_id "MXLOC_000019"; transcript_id "MTCONS_00000036"; exon_number "2"; gene_name "3253794"; oId "CUFF.26.3"; nearest_ref "XM_567076.1"; class_code "j"; tss_id "TSS22";
NC_006670.1	Cufflinks	exon	79640	79695	.	+	.	gene_id "MXLOC_000019"; transcript_id "MTCONS_00000036"; exon_number "3"; gene_name "3253794"; oId "CUFF.26.3"; nearest_ref "XM_567076.1"; class_code "j"; tss_id "TSS22";
NC_006670.1	Cufflinks	exon	80020	80083	.	+	.	gene_id "MXLOC_000019"; transcript_id "MTCONS_00000036"; exon_number "4"; gene_name "3253794"; oId "CUFF.26.3"; nearest_ref "XM_567076.1"; class_code "j"; tss_id "TSS22";
NC_006670.1	Cufflinks	exon	80790	80956	.	+	.	gene_id "MXLOC_000019"; transcript_id "MTCONS_00000036"; exon_number "5"; gene_name "3253794"; oId "CUFF.26.3"; nearest_ref "XM_567076.1"; class_code "j"; tss_id "TSS22";
NC_006670.1	Cufflinks	exon	81008	81104	.	+	.	gene_id "MXLOC_000019"; transcript_id "MTCONS_00000036"; exon_number "6"; gene_name "3253794"; oId "CUFF.26.3"; nearest_ref "XM_567076.1"; class_code "j"; tss_id "TSS22";
NC_006670.1	Cufflinks	exon	81156	81834	.	+	.	gene_id "MXLOC_000019"; transcript_id "MTCONS_00000036"; exon_number "7"; gene_name "3253794"; oId "CUFF.26.3"; nearest_ref "XM_567076.1"; class_code "j"; tss_id "TSS22";
NC_006670.1	Cufflinks	exon	81894	81971	.	+	.	gene_id "MXLOC_000019"; transcript_id "MTCONS_00000036"; exon_number "8"; gene_name "3253794"; oId "CUFF.26.3"; nearest_ref "XM_567076.1"; class_code "j"; tss_id "TSS22";
NC_006670.1	Cufflinks	exon	82026	82203	.	+	.	gene_id "MXLOC_000019"; transcript_id "MTCONS_00000036"; exon_number "9"; gene_name "3253794"; oId "CUFF.26.3"; nearest_ref "XM_567076.1"; class_code "j"; tss_id "TSS22";
NC_006670.1	Cufflinks	exon	82268	83385	.	+	.	gene_id "MXLOC_000019"; transcript_id "MTCONS_00000036"; exon_number "10"; gene_name "3253794"; oId "CUFF.26.3"; nearest_ref "XM_567076.1"; class_code "j"; tss_id "TSS22";
NC_006670.1	Cufflinks	exon	78358	79312	.	+	.	gene_id "MXLOC_000019"; transcript_id "MTCONS_00000035"; exon_number "1"; gene_name "3253794"; oId "CUFF.26.2"; nearest_ref "XM_567076.1"; class_code "j"; tss_id "TSS22";
NC_006670.1	Cufflinks	exon	79368	80083	.	+	.	gene_id "MXLOC_000019"; transcript_id "MTCONS_00000035"; exon_number "2"; gene_name "3253794"; oId "CUFF.26.2"; nearest_ref "XM_567076.1"; class_code "j"; tss_id "TSS22";
NC_006670.1	Cufflinks	exon	80310	80956	.	+	.	gene_id "MXLOC_000019"; transcript_id "MTCONS_00000035"; exon_number "3"; gene_name "3253794"; oId "CUFF.26.2"; nearest_ref "XM_567076.1"; class_code "j"; tss_id "TSS22";
NC_006670.1	Cufflinks	exon	81008	81104	.	+	.	gene_id "MXLOC_000019"; transcript_id "MTCONS_00000035"; exon_number "4"; gene_name "3253794"; oId "CUFF.26.2"; nearest_ref "XM_567076.1"; class_code "j"; tss_id "TSS22";
NC_006670.1	Cufflinks	exon	81156	81834	.	+	.	gene_id "MXLOC_000019"; transcript_id "MTCONS_00000035"; exon_number "5"; gene_name "3253794"; oId "CUFF.26.2"; nearest_ref "XM_567076.1"; class_code "j"; tss_id "TSS22";
NC_006670.1	Cufflinks	exon	81894	81971	.	+	.	gene_id "MXLOC_000019"; transcript_id "MTCONS_00000035"; exon_number "6"; gene_name "3253794"; oId "CUFF.26.2"; nearest_ref "XM_567076.1"; class_code "j"; tss_id "TSS22";
NC_006670.1	Cufflinks	exon	82026	82203	.	+	.	gene_id "MXLOC_000019"; transcript_id "MTCONS_00000035"; exon_number "7"; gene_name "3253794"; oId "CUFF.26.2"; nearest_ref "XM_567076.1"; class_code "j"; tss_id "TSS22";
NC_006670.1	Cufflinks	exon	82268	83385	.	+	.	gene_id "MXLOC_000019"; transcript_id "MTCONS_00000035"; exon_number "8"; gene_name "3253794"; oId "CUFF.26.2"; nearest_ref "XM_567076.1"; class_code "j"; tss_id "TSS22";
NC_006670.1	Cufflinks	exon	140932	141122	.	+	.	gene_id "MXLOC_000031"; transcript_id "MTCONS_00000049"; exon_number "1"; gene_name "3253503"; oId "CUFF.36.1"; nearest_ref "XM_566477.1"; class_code "x"; tss_id "TSS35";
NC_006670.1	Cufflinks	exon	141207	141607	.	+	.	gene_id "MXLOC_000031"; transcript_id "MTCONS_00000049"; exon_number "2"; gene_name "3253503"; oId "CUFF.36.1"; nearest_ref "XM_566477.1"; class_code "x"; tss_id "TSS35";
NC_006670.1	Cufflinks	exon	141674	141992	.	+	.	gene_id "MXLOC_000031"; transcript_id "MTCONS_00000049"; exon_number "3"; gene_name "3253503"; oId "CUFF.36.1"; nearest_ref "XM_566477.1"; class_code "x"; tss_id "TSS35";
NC_006670.1	Cufflinks	exon	153017	153468	.	+	.	gene_id "MXLOC_000033"; transcript_id "MTCONS_00000051"; exon_number "1"; gene_name "3253486"; oId "CUFF.34.1"; nearest_ref "XM_566481.1"; class_code "j"; tss_id "TSS37";
NC_006670.1	Cufflinks	exon	153610	153758	.	+	.	gene_id "MXLOC_000033"; transcript_id "MTCONS_00000051"; exon_number "2"; gene_name "3253486"; oId "CUFF.34.1"; nearest_ref "XM_566481.1"; class_code "j"; tss_id "TSS37";
NC_006670.1	Cufflinks	exon	153929	154050	.	+	.	gene_id "MXLOC_000033"; transcript_id "MTCONS_00000051"; exon_number "3"; gene_name "3253486"; oId "CUFF.34.1"; nearest_ref "XM_566481.1"; class_code "j"; tss_id "TSS37";
NC_006670.1	Cufflinks	exon	154206	154612	.	+	.	gene_id "MXLOC_000033"; transcript_id "MTCONS_00000051"; exon_number "4"; gene_name "3253486"; oId "CUFF.34.1"; nearest_ref "XM_566481.1"; class_code "j"; tss_id "TSS37";
NC_006670.1	Cufflinks	exon	155903	156050	.	+	.	gene_id "MXLOC_000034"; transcript_id "MTCONS_00000053"; exon_number "1"; gene_name "3253485"; oId "CUFF.38.1"; nearest_ref "XM_566483.1"; class_code "j"; tss_id "TSS39";
NC_006670.1	Cufflinks	exon	156179	156230	.	+	.	gene_id "MXLOC_000034"; transcript_id "MTCONS_00000053"; exon_number "2"; gene_name "3253485"; oId "CUFF.38.1"; nearest_ref "XM_566483.1"; class_code "j"; tss_id "TSS39";
NC_006670.1	Cufflinks	exon	156430	156524	.	+	.	gene_id "MXLOC_000034"; transcript_id "MTCONS_00000053"; exon_number "3"; gene_name "3253485"; oId "CUFF.38.1"; nearest_ref "XM_566483.1"; class_code "j"; tss_id "TSS39";
NC_006670.1	Cufflinks	exon	156663	156814	.	+	.	gene_id "MXLOC_000034"; transcript_id "MTCONS_00000053"; exon_number "4"; gene_name "3253485"; oId "CUFF.38.1"; nearest_ref "XM_566483.1"; class_code "j"; tss_id "TSS39";
NC_006670.1	Cufflinks	exon	156893	157021	.	+	.	gene_id "MXLOC_000034"; transcript_id "MTCONS_00000053"; exon_number "5"; gene_name "3253485"; oId "CUFF.38.1"; nearest_ref "XM_566483.1"; class_code "j"; tss_id "TSS39";
NC_006670.1	Cufflinks	exon	157115	157233	.	+	.	gene_id "MXLOC_000034"; transcript_id "MTCONS_00000053"; exon_number "6"; gene_name "3253485"; oId "CUFF.38.1"; nearest_ref "XM_566483.1"; class_code "j"; tss_id "TSS39";
NC_006670.1	Cufflinks	exon	157351	157681	.	+	.	gene_id "MXLOC_000034"; transcript_id "MTCONS_00000053"; exon_number "7"; gene_name "3253485"; oId "CUFF.38.1"; nearest_ref "XM_566483.1"; class_code "j"; tss_id "TSS39";
NC_006670.1	Cufflinks	exon	162563	162913	.	+	.	gene_id "MXLOC_000035"; transcript_id "MTCONS_00000056"; exon_number "1"; gene_name "3253449"; oId "CUFF.35.2"; nearest_ref "XM_567231.1"; class_code "j"; tss_id "TSS41";
NC_006670.1	Cufflinks	exon	163016	163049	.	+	.	gene_id "MXLOC_000035"; transcript_id "MTCONS_00000056"; exon_number "2"; gene_name "3253449"; oId "CUFF.35.2"; nearest_ref "XM_567231.1"; class_code "j"; tss_id "TSS41";
NC_006670.1	Cufflinks	exon	163292	163379	.	+	.	gene_id "MXLOC_000035"; transcript_id "MTCONS_00000056"; exon_number "3"; gene_name "3253449"; oId "CUFF.35.2"; nearest_ref "XM_567231.1"; class_code "j"; tss_id "TSS41";
NC_006670.1	Cufflinks	exon	163452	163466	.	+	.	gene_id "MXLOC_000035"; transcript_id "MTCONS_00000056"; exon_number "4"; gene_name "3253449"; oId "CUFF.35.2"; nearest_ref "XM_567231.1"; class_code "j"; tss_id "TSS41";
NC_006670.1	Cufflinks	exon	163624	163870	.	+	.	gene_id "MXLOC_000035"; transcript_id "MTCONS_00000056"; exon_number "5"; gene_name "3253449"; oId "CUFF.35.2"; nearest_ref "XM_567231.1"; class_code "j"; tss_id "TSS41";
NC_006670.1	Cufflinks	exon	163917	164435	.	+	.	gene_id "MXLOC_000035"; transcript_id "MTCONS_00000056"; exon_number "6"; gene_name "3253449"; oId "CUFF.35.2"; nearest_ref "XM_567231.1"; class_code "j"; tss_id "TSS41";
NC_006670.1	Cufflinks	exon	164511	166453	.	+	.	gene_id "MXLOC_000035"; transcript_id "MTCONS_00000056"; exon_number "7"; gene_name "3253449"; oId "CUFF.35.2"; nearest_ref "XM_567231.1"; class_code "j"; tss_id "TSS41";
NC_006670.1	Cufflinks	exon	166771	167709	.	+	.	gene_id "MXLOC_000036"; transcript_id "MTCONS_00000057"; exon_number "1"; gene_name "3253743"; oId "CUFF.41.1"; nearest_ref "XM_567081.1"; class_code "j"; tss_id "TSS42";
NC_006670.1	Cufflinks	exon	167790	167935	.	+	.	gene_id "MXLOC_000036"; transcript_id "MTCONS_00000057"; exon_number "2"; gene_name "3253743"; oId "CUFF.41.1"; nearest_ref "XM_567081.1"; class_code "j"; tss_id "TSS42";
NC_006670.1	Cufflinks	exon	168803	169564	.	+	.	gene_id "MXLOC_000036"; transcript_id "MTCONS_00000057"; exon_number "3"; gene_name "3253743"; oId "CUFF.41.1"; nearest_ref "XM_567081.1"; class_code "j"; tss_id "TSS42";
NC_006670.1	Cufflinks	exon	169624	169783	.	+	.	gene_id "MXLOC_000036"; transcript_id "MTCONS_00000057"; exon_number "4"; gene_name "3253743"; oId "CUFF.41.1"; nearest_ref "XM_567081.1"; class_code "j"; tss_id "TSS42";
NC_006670.1	Cufflinks	exon	169839	170559	.	+	.	gene_id "MXLOC_000036"; transcript_id "MTCONS_00000057"; exon_number "5"; gene_name "3253743"; oId "CUFF.41.1"; nearest_ref "XM_567081.1"; class_code "j"; tss_id "TSS42";
NC_006670.1	Cufflinks	exon	170619	173142	.	+	.	gene_id "MXLOC_000036"; transcript_id "MTCONS_00000057"; exon_number "6"; gene_name "3253743"; oId "CUFF.41.1"; nearest_ref "XM_567081.1"; class_code "j"; tss_id "TSS42";
NC_006670.1	Cufflinks	exon	167110	169564	.	+	.	gene_id "MXLOC_000036"; transcript_id "MTCONS_00000058"; exon_number "1"; gene_name "3253743"; oId "CUFF.41.2"; nearest_ref "XM_567081.1"; class_code "j"; tss_id "TSS43";
NC_006670.1	Cufflinks	exon	169624	169783	.	+	.	gene_id "MXLOC_000036"; transcript_id "MTCONS_00000058"; exon_number "2"; gene_name "3253743"; oId "CUFF.41.2"; nearest_ref "XM_567081.1"; class_code "j"; tss_id "TSS43";
NC_006670.1	Cufflinks	exon	169839	170559	.	+	.	gene_id "MXLOC_000036"; transcript_id "MTCONS_00000058"; exon_number "3"; gene_name "3253743"; oId "CUFF.41.2"; nearest_ref "XM_567081.1"; class_code "j"; tss_id "TSS43";
NC_006670.1	Cufflinks	exon	170619	173142	.	+	.	gene_id "MXLOC_000036"; transcript_id "MTCONS_00000058"; exon_number "4"; gene_name "3253743"; oId "CUFF.41.2"; nearest_ref "XM_567081.1"; class_code "j"; tss_id "TSS43";
NC_006670.1	Cufflinks	exon	173965	175046	.	+	.	gene_id "MXLOC_000037"; transcript_id "MTCONS_00000061"; exon_number "1"; gene_name "3254016"; oId "CUFF.42.1"; nearest_ref "XM_566485.1"; class_code "j"; tss_id "TSS46";
NC_006670.1	Cufflinks	exon	175098	176255	.	+	.	gene_id "MXLOC_000037"; transcript_id "MTCONS_00000061"; exon_number "2"; gene_name "3254016"; oId "CUFF.42.1"; nearest_ref "XM_566485.1"; class_code "j"; tss_id "TSS46";
NC_006670.1	Cufflinks	exon	187872	188270	.	+	.	gene_id "MXLOC_000040"; transcript_id "MTCONS_00000065"; exon_number "1"; gene_name "3253763"; oId "CUFF.45.1"; nearest_ref "XM_567083.1"; class_code "j"; tss_id "TSS50";
NC_006670.1	Cufflinks	exon	188324	188402	.	+	.	gene_id "MXLOC_000040"; transcript_id "MTCONS_00000065"; exon_number "2"; gene_name "3253763"; oId "CUFF.45.1"; nearest_ref "XM_567083.1"; class_code "j"; tss_id "TSS50";
NC_006670.1	Cufflinks	exon	188460	188564	.	+	.	gene_id "MXLOC_000040"; transcript_id "MTCONS_00000065"; exon_number "3"; gene_name "3253763"; oId "CUFF.45.1"; nearest_ref "XM_567083.1"; class_code "j"; tss_id "TSS50";
NC_006670.1	Cufflinks	exon	188618	188689	.	+	.	gene_id "MXLOC_000040"; transcript_id "MTCONS_00000065"; exon_number "4"; gene_name "3253763"; oId "CUFF.45.1"; nearest_ref "XM_567083.1"; class_code "j"; tss_id "TSS50";
NC_006670.1	Cufflinks	exon	188746	188764	.	+	.	gene_id "MXLOC_000040"; transcript_id "MTCONS_00000065"; exon_number "5"; gene_name "3253763"; oId "CUFF.45.1"; nearest_ref "XM_567083.1"; class_code "j"; tss_id "TSS50";
NC_006670.1	Cufflinks	exon	188814	188957	.	+	.	gene_id "MXLOC_000040"; transcript_id "MTCONS_00000065"; exon_number "6"; gene_name "3253763"; oId "CUFF.45.1"; nearest_ref "XM_567083.1"; class_code "j"; tss_id "TSS50";
NC_006670.1	Cufflinks	exon	189005	189045	.	+	.	gene_id "MXLOC_000040"; transcript_id "MTCONS_00000065"; exon_number "7"; gene_name "3253763"; oId "CUFF.45.1"; nearest_ref "XM_567083.1"; class_code "j"; tss_id "TSS50";
NC_006670.1	Cufflinks	exon	189093	189254	.	+	.	gene_id "MXLOC_000040"; transcript_id "MTCONS_00000065"; exon_number "8"; gene_name "3253763"; oId "CUFF.45.1"; nearest_ref "XM_567083.1"; class_code "j"; tss_id "TSS50";
NC_006670.1	Cufflinks	exon	189314	189406	.	+	.	gene_id "MXLOC_000040"; transcript_id "MTCONS_00000065"; exon_number "9"; gene_name "3253763"; oId "CUFF.45.1"; nearest_ref "XM_567083.1"; class_code "j"; tss_id "TSS50";
NC_006670.1	Cufflinks	exon	189462	189684	.	+	.	gene_id "MXLOC_000040"; transcript_id "MTCONS_00000065"; exon_number "10"; gene_name "3253763"; oId "CUFF.45.1"; nearest_ref "XM_567083.1"; class_code "j"; tss_id "TSS50";
NC_006670.1	Cufflinks	exon	189738	191357	.	+	.	gene_id "MXLOC_000040"; transcript_id "MTCONS_00000065"; exon_number "11"; gene_name "3253763"; oId "CUFF.45.1"; nearest_ref "XM_567083.1"; class_code "j"; tss_id "TSS50";
NC_006670.1	Cufflinks	exon	202066	202733	.	+	.	gene_id "MXLOC_000043"; transcript_id "MTCONS_00000069"; exon_number "1"; gene_name "3253473"; oId "CUFF.47.1"; nearest_ref "XM_566494.1"; class_code "j"; tss_id "TSS53";
NC_006670.1	Cufflinks	exon	202784	203853	.	+	.	gene_id "MXLOC_000043"; transcript_id "MTCONS_00000069"; exon_number "2"; gene_name "3253473"; oId "CUFF.47.1"; nearest_ref "XM_566494.1"; class_code "j"; tss_id "TSS53";
NC_006670.1	Cufflinks	exon	203898	203941	.	+	.	gene_id "MXLOC_000043"; transcript_id "MTCONS_00000069"; exon_number "3"; gene_name "3253473"; oId "CUFF.47.1"; nearest_ref "XM_566494.1"; class_code "j"; tss_id "TSS53";
NC_006670.1	Cufflinks	exon	204084	204277	.	+	.	gene_id "MXLOC_000043"; transcript_id "MTCONS_00000069"; exon_number "4"; gene_name "3253473"; oId "CUFF.47.1"; nearest_ref "XM_566494.1"; class_code "j"; tss_id "TSS53";
NC_006670.1	Cufflinks	exon	228825	228995	.	+	.	gene_id "MXLOC_000047"; transcript_id "MTCONS_00000074"; exon_number "1"; gene_name "3253884"; oId "CUFF.50.1"; nearest_ref "XM_566507.1"; class_code "j"; tss_id "TSS57";
NC_006670.1	Cufflinks	exon	229057	229097	.	+	.	gene_id "MXLOC_000047"; transcript_id "MTCONS_00000074"; exon_number "2"; gene_name "3253884"; oId "CUFF.50.1"; nearest_ref "XM_566507.1"; class_code "j"; tss_id "TSS57";
NC_006670.1	Cufflinks	exon	229167	229252	.	+	.	gene_id "MXLOC_000047"; transcript_id "MTCONS_00000074"; exon_number "3"; gene_name "3253884"; oId "CUFF.50.1"; nearest_ref "XM_566507.1"; class_code "j"; tss_id "TSS57";
NC_006670.1	Cufflinks	exon	229304	229419	.	+	.	gene_id "MXLOC_000047"; transcript_id "MTCONS_00000074"; exon_number "4"; gene_name "3253884"; oId "CUFF.50.1"; nearest_ref "XM_566507.1"; class_code "j"; tss_id "TSS57";
NC_006670.1	Cufflinks	exon	229473	229567	.	+	.	gene_id "MXLOC_000047"; transcript_id "MTCONS_00000074"; exon_number "5"; gene_name "3253884"; oId "CUFF.50.1"; nearest_ref "XM_566507.1"; class_code "j"; tss_id "TSS57";
NC_006670.1	Cufflinks	exon	229636	229649	.	+	.	gene_id "MXLOC_000047"; transcript_id "MTCONS_00000074"; exon_number "6"; gene_name "3253884"; oId "CUFF.50.1"; nearest_ref "XM_566507.1"; class_code "j"; tss_id "TSS57";
NC_006670.1	Cufflinks	exon	229701	229718	.	+	.	gene_id "MXLOC_000047"; transcript_id "MTCONS_00000074"; exon_number "7"; gene_name "3253884"; oId "CUFF.50.1"; nearest_ref "XM_566507.1"; class_code "j"; tss_id "TSS57";
NC_006670.1	Cufflinks	exon	229779	229787	.	+	.	gene_id "MXLOC_000047"; transcript_id "MTCONS_00000074"; exon_number "8"; gene_name "3253884"; oId "CUFF.50.1"; nearest_ref "XM_566507.1"; class_code "j"; tss_id "TSS57";
NC_006670.1	Cufflinks	exon	229839	230338	.	+	.	gene_id "MXLOC_000047"; transcript_id "MTCONS_00000074"; exon_number "9"; gene_name "3253884"; oId "CUFF.50.1"; nearest_ref "XM_566507.1"; class_code "j"; tss_id "TSS57";
NC_006670.1	Cufflinks	exon	230393	230840	.	+	.	gene_id "MXLOC_000047"; transcript_id "MTCONS_00000074"; exon_number "10"; gene_name "3253884"; oId "CUFF.50.1"; nearest_ref "XM_566507.1"; class_code "j"; tss_id "TSS57";
NC_006670.1	Cufflinks	exon	230888	231290	.	+	.	gene_id "MXLOC_000047"; transcript_id "MTCONS_00000074"; exon_number "11"; gene_name "3253884"; oId "CUFF.50.1"; nearest_ref "XM_566507.1"; class_code "j"; tss_id "TSS57";
NC_006670.1	Cufflinks	exon	238535	238617	.	+	.	gene_id "MXLOC_000050"; transcript_id "MTCONS_00000078"; exon_number "1"; gene_name "3253458"; oId "CUFF.51.1"; nearest_ref "XM_566512.1"; class_code "j"; tss_id "TSS60";
NC_006670.1	Cufflinks	exon	238710	239265	.	+	.	gene_id "MXLOC_000050"; transcript_id "MTCONS_00000078"; exon_number "2"; gene_name "3253458"; oId "CUFF.51.1"; nearest_ref "XM_566512.1"; class_code "j"; tss_id "TSS60";
NC_006670.1	Cufflinks	exon	239319	239361	.	+	.	gene_id "MXLOC_000050"; transcript_id "MTCONS_00000078"; exon_number "3"; gene_name "3253458"; oId "CUFF.51.1"; nearest_ref "XM_566512.1"; class_code "j"; tss_id "TSS60";
NC_006670.1	Cufflinks	exon	239419	239620	.	+	.	gene_id "MXLOC_000050"; transcript_id "MTCONS_00000078"; exon_number "4"; gene_name "3253458"; oId "CUFF.51.1"; nearest_ref "XM_566512.1"; class_code "j"; tss_id "TSS60";
NC_006670.1	Cufflinks	exon	239674	239960	.	+	.	gene_id "MXLOC_000050"; transcript_id "MTCONS_00000078"; exon_number "5"; gene_name "3253458"; oId "CUFF.51.1"; nearest_ref "XM_566512.1"; class_code "j"; tss_id "TSS60";
NC_006670.1	Cufflinks	exon	240022	240337	.	+	.	gene_id "MXLOC_000050"; transcript_id "MTCONS_00000078"; exon_number "6"; gene_name "3253458"; oId "CUFF.51.1"; nearest_ref "XM_566512.1"; class_code "j"; tss_id "TSS60";
NC_006670.1	Cufflinks	exon	240388	240805	.	+	.	gene_id "MXLOC_000050"; transcript_id "MTCONS_00000078"; exon_number "7"; gene_name "3253458"; oId "CUFF.51.1"; nearest_ref "XM_566512.1"; class_code "j"; tss_id "TSS60";
NC_006670.1	Cufflinks	exon	273960	275105	.	+	.	gene_id "MXLOC_000056"; transcript_id "MTCONS_00000085"; exon_number "1"; gene_name "3253864"; oId "CUFF.55.1"; nearest_ref "XM_566527.1"; class_code "j"; tss_id "TSS67";
NC_006670.1	Cufflinks	exon	275159	275250	.	+	.	gene_id "MXLOC_000056"; transcript_id "MTCONS_00000085"; exon_number "2"; gene_name "3253864"; oId "CUFF.55.1"; nearest_ref "XM_566527.1"; class_code "j"; tss_id "TSS67";
NC_006670.1	Cufflinks	exon	275304	275394	.	+	.	gene_id "MXLOC_000056"; transcript_id "MTCONS_00000085"; exon_number "3"; gene_name "3253864"; oId "CUFF.55.1"; nearest_ref "XM_566527.1"; class_code "j"; tss_id "TSS67";
NC_006670.1	Cufflinks	exon	275463	276209	.	+	.	gene_id "MXLOC_000056"; transcript_id "MTCONS_00000085"; exon_number "4"; gene_name "3253864"; oId "CUFF.55.1"; nearest_ref "XM_566527.1"; class_code "j"; tss_id "TSS67";
NC_006670.1	Cufflinks	exon	315011	315340	.	+	.	gene_id "MXLOC_000066"; transcript_id "MTCONS_00000096"; exon_number "1"; gene_name "3253745"; oId "CUFF.56.1"; nearest_ref "XM_566560.1"; class_code "j"; tss_id "TSS78";
NC_006670.1	Cufflinks	exon	315397	315885	.	+	.	gene_id "MXLOC_000066"; transcript_id "MTCONS_00000096"; exon_number "2"; gene_name "3253745"; oId "CUFF.56.1"; nearest_ref "XM_566560.1"; class_code "j"; tss_id "TSS78";
NC_006670.1	Cufflinks	exon	315947	315981	.	+	.	gene_id "MXLOC_000066"; transcript_id "MTCONS_00000096"; exon_number "3"; gene_name "3253745"; oId "CUFF.56.1"; nearest_ref "XM_566560.1"; class_code "j"; tss_id "TSS78";
NC_006670.1	Cufflinks	exon	316034	316301	.	+	.	gene_id "MXLOC_000066"; transcript_id "MTCONS_00000096"; exon_number "4"; gene_name "3253745"; oId "CUFF.56.1"; nearest_ref "XM_566560.1"; class_code "j"; tss_id "TSS78";
NC_006670.1	Cufflinks	exon	316350	316498	.	+	.	gene_id "MXLOC_000066"; transcript_id "MTCONS_00000096"; exon_number "5"; gene_name "3253745"; oId "CUFF.56.1"; nearest_ref "XM_566560.1"; class_code "j"; tss_id "TSS78";
NC_006670.1	Cufflinks	exon	316551	317071	.	+	.	gene_id "MXLOC_000066"; transcript_id "MTCONS_00000096"; exon_number "6"; gene_name "3253745"; oId "CUFF.56.1"; nearest_ref "XM_566560.1"; class_code "j"; tss_id "TSS78";
NC_006670.1	Cufflinks	exon	322684	322878	.	+	.	gene_id "MXLOC_000068"; transcript_id "MTCONS_00000102"; exon_number "1"; gene_name "3253714"; oId "CUFF.60.2"; nearest_ref "XM_566566.1"; class_code "j"; tss_id "TSS81";
NC_006670.1	Cufflinks	exon	322964	323047	.	+	.	gene_id "MXLOC_000068"; transcript_id "MTCONS_00000102"; exon_number "2"; gene_name "3253714"; oId "CUFF.60.2"; nearest_ref "XM_566566.1"; class_code "j"; tss_id "TSS81";
NC_006670.1	Cufflinks	exon	323112	323140	.	+	.	gene_id "MXLOC_000068"; transcript_id "MTCONS_00000102"; exon_number "3"; gene_name "3253714"; oId "CUFF.60.2"; nearest_ref "XM_566566.1"; class_code "j"; tss_id "TSS81";
NC_006670.1	Cufflinks	exon	323199	323294	.	+	.	gene_id "MXLOC_000068"; transcript_id "MTCONS_00000102"; exon_number "4"; gene_name "3253714"; oId "CUFF.60.2"; nearest_ref "XM_566566.1"; class_code "j"; tss_id "TSS81";
NC_006670.1	Cufflinks	exon	323346	323474	.	+	.	gene_id "MXLOC_000068"; transcript_id "MTCONS_00000102"; exon_number "5"; gene_name "3253714"; oId "CUFF.60.2"; nearest_ref "XM_566566.1"; class_code "j"; tss_id "TSS81";
NC_006670.1	Cufflinks	exon	323529	323581	.	+	.	gene_id "MXLOC_000068"; transcript_id "MTCONS_00000102"; exon_number "6"; gene_name "3253714"; oId "CUFF.60.2"; nearest_ref "XM_566566.1"; class_code "j"; tss_id "TSS81";
NC_006670.1	Cufflinks	exon	323649	323714	.	+	.	gene_id "MXLOC_000068"; transcript_id "MTCONS_00000102"; exon_number "7"; gene_name "3253714"; oId "CUFF.60.2"; nearest_ref "XM_566566.1"; class_code "j"; tss_id "TSS81";
NC_006670.1	Cufflinks	exon	323784	323893	.	+	.	gene_id "MXLOC_000068"; transcript_id "MTCONS_00000102"; exon_number "8"; gene_name "3253714"; oId "CUFF.60.2"; nearest_ref "XM_566566.1"; class_code "j"; tss_id "TSS81";
NC_006670.1	Cufflinks	exon	323980	324120	.	+	.	gene_id "MXLOC_000068"; transcript_id "MTCONS_00000102"; exon_number "9"; gene_name "3253714"; oId "CUFF.60.2"; nearest_ref "XM_566566.1"; class_code "j"; tss_id "TSS81";
NC_006670.1	Cufflinks	exon	324196	324262	.	+	.	gene_id "MXLOC_000068"; transcript_id "MTCONS_00000102"; exon_number "10"; gene_name "3253714"; oId "CUFF.60.2"; nearest_ref "XM_566566.1"; class_code "j"; tss_id "TSS81";
NC_006670.1	Cufflinks	exon	324337	324727	.	+	.	gene_id "MXLOC_000068"; transcript_id "MTCONS_00000102"; exon_number "11"; gene_name "3253714"; oId "CUFF.60.2"; nearest_ref "XM_566566.1"; class_code "j"; tss_id "TSS81";
NC_006670.1	Cufflinks	exon	322684	322878	.	+	.	gene_id "MXLOC_000068"; transcript_id "MTCONS_00000101"; exon_number "1"; gene_name "3253714"; oId "CUFF.60.1"; nearest_ref "XM_566566.1"; class_code "j"; tss_id "TSS81";
NC_006670.1	Cufflinks	exon	322964	323047	.	+	.	gene_id "MXLOC_000068"; transcript_id "MTCONS_00000101"; exon_number "2"; gene_name "3253714"; oId "CUFF.60.1"; nearest_ref "XM_566566.1"; class_code "j"; tss_id "TSS81";
NC_006670.1	Cufflinks	exon	323112	323140	.	+	.	gene_id "MXLOC_000068"; transcript_id "MTCONS_00000101"; exon_number "3"; gene_name "3253714"; oId "CUFF.60.1"; nearest_ref "XM_566566.1"; class_code "j"; tss_id "TSS81";
NC_006670.1	Cufflinks	exon	323199	323294	.	+	.	gene_id "MXLOC_000068"; transcript_id "MTCONS_00000101"; exon_number "4"; gene_name "3253714"; oId "CUFF.60.1"; nearest_ref "XM_566566.1"; class_code "j"; tss_id "TSS81";
NC_006670.1	Cufflinks	exon	323346	323460	.	+	.	gene_id "MXLOC_000068"; transcript_id "MTCONS_00000101"; exon_number "5"; gene_name "3253714"; oId "CUFF.60.1"; nearest_ref "XM_566566.1"; class_code "j"; tss_id "TSS81";
NC_006670.1	Cufflinks	exon	323529	323581	.	+	.	gene_id "MXLOC_000068"; transcript_id "MTCONS_00000101"; exon_number "6"; gene_name "3253714"; oId "CUFF.60.1"; nearest_ref "XM_566566.1"; class_code "j"; tss_id "TSS81";
NC_006670.1	Cufflinks	exon	323649	323714	.	+	.	gene_id "MXLOC_000068"; transcript_id "MTCONS_00000101"; exon_number "7"; gene_name "3253714"; oId "CUFF.60.1"; nearest_ref "XM_566566.1"; class_code "j"; tss_id "TSS81";
NC_006670.1	Cufflinks	exon	323784	323893	.	+	.	gene_id "MXLOC_000068"; transcript_id "MTCONS_00000101"; exon_number "8"; gene_name "3253714"; oId "CUFF.60.1"; nearest_ref "XM_566566.1"; class_code "j"; tss_id "TSS81";
NC_006670.1	Cufflinks	exon	323980	324120	.	+	.	gene_id "MXLOC_000068"; transcript_id "MTCONS_00000101"; exon_number "9"; gene_name "3253714"; oId "CUFF.60.1"; nearest_ref "XM_566566.1"; class_code "j"; tss_id "TSS81";
NC_006670.1	Cufflinks	exon	324196	324262	.	+	.	gene_id "MXLOC_000068"; transcript_id "MTCONS_00000101"; exon_number "10"; gene_name "3253714"; oId "CUFF.60.1"; nearest_ref "XM_566566.1"; class_code "j"; tss_id "TSS81";
NC_006670.1	Cufflinks	exon	324337	324727	.	+	.	gene_id "MXLOC_000068"; transcript_id "MTCONS_00000101"; exon_number "11"; gene_name "3253714"; oId "CUFF.60.1"; nearest_ref "XM_566566.1"; class_code "j"; tss_id "TSS81";
NC_006670.1	Cufflinks	exon	328278	328453	.	+	.	gene_id "MXLOC_000069"; transcript_id "MTCONS_00000104"; exon_number "1"; oId "CUFF.61.1"; class_code "u"; tss_id "TSS82";
NC_006670.1	Cufflinks	exon	328659	328703	.	+	.	gene_id "MXLOC_000069"; transcript_id "MTCONS_00000104"; exon_number "2"; oId "CUFF.61.1"; class_code "u"; tss_id "TSS82";
NC_006670.1	Cufflinks	exon	328785	328868	.	+	.	gene_id "MXLOC_000069"; transcript_id "MTCONS_00000104"; exon_number "3"; oId "CUFF.61.1"; class_code "u"; tss_id "TSS82";
NC_006670.1	Cufflinks	exon	328979	329113	.	+	.	gene_id "MXLOC_000069"; transcript_id "MTCONS_00000104"; exon_number "4"; oId "CUFF.61.1"; class_code "u"; tss_id "TSS82";
NC_006670.1	Cufflinks	exon	329193	329292	.	+	.	gene_id "MXLOC_000069"; transcript_id "MTCONS_00000104"; exon_number "5"; oId "CUFF.61.1"; class_code "u"; tss_id "TSS82";
NC_006670.1	Cufflinks	exon	351205	351438	.	+	.	gene_id "MXLOC_000074"; transcript_id "MTCONS_00000110"; exon_number "1"; gene_name "3253681"; oId "CUFF.63.1"; nearest_ref "XM_566587.1"; class_code "j"; tss_id "TSS87";
NC_006670.1	Cufflinks	exon	351491	351571	.	+	.	gene_id "MXLOC_000074"; transcript_id "MTCONS_00000110"; exon_number "2"; gene_name "3253681"; oId "CUFF.63.1"; nearest_ref "XM_566587.1"; class_code "j"; tss_id "TSS87";
NC_006670.1	Cufflinks	exon	351630	351631	.	+	.	gene_id "MXLOC_000074"; transcript_id "MTCONS_00000110"; exon_number "3"; gene_name "3253681"; oId "CUFF.63.1"; nearest_ref "XM_566587.1"; class_code "j"; tss_id "TSS87";
NC_006670.1	Cufflinks	exon	351684	352616	.	+	.	gene_id "MXLOC_000074"; transcript_id "MTCONS_00000110"; exon_number "4"; gene_name "3253681"; oId "CUFF.63.1"; nearest_ref "XM_566587.1"; class_code "j"; tss_id "TSS87";
NC_006670.1	Cufflinks	exon	352668	353033	.	+	.	gene_id "MXLOC_000074"; transcript_id "MTCONS_00000110"; exon_number "5"; gene_name "3253681"; oId "CUFF.63.1"; nearest_ref "XM_566587.1"; class_code "j"; tss_id "TSS87";
NC_006670.1	Cufflinks	exon	353085	353331	.	+	.	gene_id "MXLOC_000074"; transcript_id "MTCONS_00000110"; exon_number "6"; gene_name "3253681"; oId "CUFF.63.1"; nearest_ref "XM_566587.1"; class_code "j"; tss_id "TSS87";
NC_006670.1	Cufflinks	exon	353381	353536	.	+	.	gene_id "MXLOC_000074"; transcript_id "MTCONS_00000110"; exon_number "7"; gene_name "3253681"; oId "CUFF.63.1"; nearest_ref "XM_566587.1"; class_code "j"; tss_id "TSS87";
NC_006670.1	Cufflinks	exon	353588	354236	.	+	.	gene_id "MXLOC_000074"; transcript_id "MTCONS_00000110"; exon_number "8"; gene_name "3253681"; oId "CUFF.63.1"; nearest_ref "XM_566587.1"; class_code "j"; tss_id "TSS87";
NC_006670.1	Cufflinks	exon	351215	351438	.	+	.	gene_id "MXLOC_000074"; transcript_id "MTCONS_00000111"; exon_number "1"; gene_name "3253681"; oId "CUFF.63.2"; nearest_ref "XM_566587.1"; class_code "j"; tss_id "TSS87";
NC_006670.1	Cufflinks	exon	351491	351573	.	+	.	gene_id "MXLOC_000074"; transcript_id "MTCONS_00000111"; exon_number "2"; gene_name "3253681"; oId "CUFF.63.2"; nearest_ref "XM_566587.1"; class_code "j"; tss_id "TSS87";
NC_006670.1	Cufflinks	exon	351684	352616	.	+	.	gene_id "MXLOC_000074"; transcript_id "MTCONS_00000111"; exon_number "3"; gene_name "3253681"; oId "CUFF.63.2"; nearest_ref "XM_566587.1"; class_code "j"; tss_id "TSS87";
NC_006670.1	Cufflinks	exon	352668	353033	.	+	.	gene_id "MXLOC_000074"; transcript_id "MTCONS_00000111"; exon_number "4"; gene_name "3253681"; oId "CUFF.63.2"; nearest_ref "XM_566587.1"; class_code "j"; tss_id "TSS87";
NC_006670.1	Cufflinks	exon	353085	353331	.	+	.	gene_id "MXLOC_000074"; transcript_id "MTCONS_00000111"; exon_number "5"; gene_name "3253681"; oId "CUFF.63.2"; nearest_ref "XM_566587.1"; class_code "j"; tss_id "TSS87";
NC_006670.1	Cufflinks	exon	353381	353536	.	+	.	gene_id "MXLOC_000074"; transcript_id "MTCONS_00000111"; exon_number "6"; gene_name "3253681"; oId "CUFF.63.2"; nearest_ref "XM_566587.1"; class_code "j"; tss_id "TSS87";
NC_006670.1	Cufflinks	exon	353588	354236	.	+	.	gene_id "MXLOC_000074"; transcript_id "MTCONS_00000111"; exon_number "7"; gene_name "3253681"; oId "CUFF.63.2"; nearest_ref "XM_566587.1"; class_code "j"; tss_id "TSS87";
NC_006670.1	Cufflinks	exon	351222	351438	.	+	.	gene_id "MXLOC_000074"; transcript_id "MTCONS_00000112"; exon_number "1"; gene_name "3253681"; oId "CUFF.63.3"; nearest_ref "XM_566587.1"; class_code "j"; tss_id "TSS87";
NC_006670.1	Cufflinks	exon	351491	351571	.	+	.	gene_id "MXLOC_000074"; transcript_id "MTCONS_00000112"; exon_number "2"; gene_name "3253681"; oId "CUFF.63.3"; nearest_ref "XM_566587.1"; class_code "j"; tss_id "TSS87";
NC_006670.1	Cufflinks	exon	351682	352616	.	+	.	gene_id "MXLOC_000074"; transcript_id "MTCONS_00000112"; exon_number "3"; gene_name "3253681"; oId "CUFF.63.3"; nearest_ref "XM_566587.1"; class_code "j"; tss_id "TSS87";
NC_006670.1	Cufflinks	exon	352668	353033	.	+	.	gene_id "MXLOC_000074"; transcript_id "MTCONS_00000112"; exon_number "4"; gene_name "3253681"; oId "CUFF.63.3"; nearest_ref "XM_566587.1"; class_code "j"; tss_id "TSS87";
NC_006670.1	Cufflinks	exon	353085	353331	.	+	.	gene_id "MXLOC_000074"; transcript_id "MTCONS_00000112"; exon_number "5"; gene_name "3253681"; oId "CUFF.63.3"; nearest_ref "XM_566587.1"; class_code "j"; tss_id "TSS87";
NC_006670.1	Cufflinks	exon	353381	353536	.	+	.	gene_id "MXLOC_000074"; transcript_id "MTCONS_00000112"; exon_number "6"; gene_name "3253681"; oId "CUFF.63.3"; nearest_ref "XM_566587.1"; class_code "j"; tss_id "TSS87";
NC_006670.1	Cufflinks	exon	353588	354236	.	+	.	gene_id "MXLOC_000074"; transcript_id "MTCONS_00000112"; exon_number "7"; gene_name "3253681"; oId "CUFF.63.3"; nearest_ref "XM_566587.1"; class_code "j"; tss_id "TSS87";
NC_006670.1	Cufflinks	exon	399139	399654	.	+	.	gene_id "MXLOC_000084"; transcript_id "MTCONS_00000126"; exon_number "1"; gene_name "3253846"; oId "CUFF.67.2"; nearest_ref "XM_567233.1"; class_code "j"; tss_id "TSS99";
NC_006670.1	Cufflinks	exon	399707	399846	.	+	.	gene_id "MXLOC_000084"; transcript_id "MTCONS_00000126"; exon_number "2"; gene_name "3253846"; oId "CUFF.67.2"; nearest_ref "XM_567233.1"; class_code "j"; tss_id "TSS99";
NC_006670.1	Cufflinks	exon	399913	400626	.	+	.	gene_id "MXLOC_000084"; transcript_id "MTCONS_00000126"; exon_number "3"; gene_name "3253846"; oId "CUFF.67.2"; nearest_ref "XM_567233.1"; class_code "j"; tss_id "TSS99";
NC_006670.1	Cufflinks	exon	400676	400731	.	+	.	gene_id "MXLOC_000084"; transcript_id "MTCONS_00000126"; exon_number "4"; gene_name "3253846"; oId "CUFF.67.2"; nearest_ref "XM_567233.1"; class_code "j"; tss_id "TSS99";
NC_006670.1	Cufflinks	exon	400783	401569	.	+	.	gene_id "MXLOC_000084"; transcript_id "MTCONS_00000126"; exon_number "5"; gene_name "3253846"; oId "CUFF.67.2"; nearest_ref "XM_567233.1"; class_code "j"; tss_id "TSS99";
NC_006670.1	Cufflinks	exon	426498	426716	.	+	.	gene_id "MXLOC_000087"; transcript_id "MTCONS_00000129"; exon_number "1"; gene_name "3253614"; oId "CUFF.70.1"; nearest_ref "XM_567251.1"; class_code "j"; tss_id "TSS102";
NC_006670.1	Cufflinks	exon	426768	426921	.	+	.	gene_id "MXLOC_000087"; transcript_id "MTCONS_00000129"; exon_number "2"; gene_name "3253614"; oId "CUFF.70.1"; nearest_ref "XM_567251.1"; class_code "j"; tss_id "TSS102";
NC_006670.1	Cufflinks	exon	426978	427194	.	+	.	gene_id "MXLOC_000087"; transcript_id "MTCONS_00000129"; exon_number "3"; gene_name "3253614"; oId "CUFF.70.1"; nearest_ref "XM_567251.1"; class_code "j"; tss_id "TSS102";
NC_006670.1	Cufflinks	exon	427239	428139	.	+	.	gene_id "MXLOC_000087"; transcript_id "MTCONS_00000129"; exon_number "4"; gene_name "3253614"; oId "CUFF.70.1"; nearest_ref "XM_567251.1"; class_code "j"; tss_id "TSS102";
NC_006670.1	Cufflinks	exon	428205	428750	.	+	.	gene_id "MXLOC_000087"; transcript_id "MTCONS_00000129"; exon_number "5"; gene_name "3253614"; oId "CUFF.70.1"; nearest_ref "XM_567251.1"; class_code "j"; tss_id "TSS102";
NC_006670.1	Cufflinks	exon	428799	428936	.	+	.	gene_id "MXLOC_000087"; transcript_id "MTCONS_00000129"; exon_number "6"; gene_name "3253614"; oId "CUFF.70.1"; nearest_ref "XM_567251.1"; class_code "j"; tss_id "TSS102";
NC_006670.1	Cufflinks	exon	428989	429085	.	+	.	gene_id "MXLOC_000087"; transcript_id "MTCONS_00000129"; exon_number "7"; gene_name "3253614"; oId "CUFF.70.1"; nearest_ref "XM_567251.1"; class_code "j"; tss_id "TSS102";
NC_006670.1	Cufflinks	exon	429141	429261	.	+	.	gene_id "MXLOC_000087"; transcript_id "MTCONS_00000129"; exon_number "8"; gene_name "3253614"; oId "CUFF.70.1"; nearest_ref "XM_567251.1"; class_code "j"; tss_id "TSS102";
NC_006670.1	Cufflinks	exon	429311	431849	.	+	.	gene_id "MXLOC_000087"; transcript_id "MTCONS_00000129"; exon_number "9"; gene_name "3253614"; oId "CUFF.70.1"; nearest_ref "XM_567251.1"; class_code "j"; tss_id "TSS102";
NC_006670.1	Cufflinks	exon	431901	432546	.	+	.	gene_id "MXLOC_000087"; transcript_id "MTCONS_00000129"; exon_number "10"; gene_name "3253614"; oId "CUFF.70.1"; nearest_ref "XM_567251.1"; class_code "j"; tss_id "TSS102";
NC_006670.1	Cufflinks	exon	442445	442633	.	+	.	gene_id "MXLOC_000090"; transcript_id "MTCONS_00000134"; exon_number "1"; gene_name "3253603"; oId "CUFF.71.1"; nearest_ref "XM_567093.1"; class_code "j"; tss_id "TSS106";
NC_006670.1	Cufflinks	exon	442702	443088	.	+	.	gene_id "MXLOC_000090"; transcript_id "MTCONS_00000134"; exon_number "2"; gene_name "3253603"; oId "CUFF.71.1"; nearest_ref "XM_567093.1"; class_code "j"; tss_id "TSS106";
NC_006670.1	Cufflinks	exon	443139	443411	.	+	.	gene_id "MXLOC_000090"; transcript_id "MTCONS_00000134"; exon_number "3"; gene_name "3253603"; oId "CUFF.71.1"; nearest_ref "XM_567093.1"; class_code "j"; tss_id "TSS106";
NC_006670.1	Cufflinks	exon	443464	443557	.	+	.	gene_id "MXLOC_000090"; transcript_id "MTCONS_00000134"; exon_number "4"; gene_name "3253603"; oId "CUFF.71.1"; nearest_ref "XM_567093.1"; class_code "j"; tss_id "TSS106";
NC_006670.1	Cufflinks	exon	443744	443867	.	+	.	gene_id "MXLOC_000090"; transcript_id "MTCONS_00000134"; exon_number "5"; gene_name "3253603"; oId "CUFF.71.1"; nearest_ref "XM_567093.1"; class_code "j"; tss_id "TSS106";
NC_006670.1	Cufflinks	exon	443921	444254	.	+	.	gene_id "MXLOC_000090"; transcript_id "MTCONS_00000134"; exon_number "6"; gene_name "3253603"; oId "CUFF.71.1"; nearest_ref "XM_567093.1"; class_code "j"; tss_id "TSS106";
NC_006670.1	Cufflinks	exon	444319	444330	.	+	.	gene_id "MXLOC_000090"; transcript_id "MTCONS_00000134"; exon_number "7"; gene_name "3253603"; oId "CUFF.71.1"; nearest_ref "XM_567093.1"; class_code "j"; tss_id "TSS106";
NC_006670.1	Cufflinks	exon	444415	444835	.	+	.	gene_id "MXLOC_000090"; transcript_id "MTCONS_00000134"; exon_number "8"; gene_name "3253603"; oId "CUFF.71.1"; nearest_ref "XM_567093.1"; class_code "j"; tss_id "TSS106";
NC_006670.1	Cufflinks	exon	451402	451528	.	+	.	gene_id "MXLOC_000091"; transcript_id "MTCONS_00000136"; exon_number "1"; gene_name "3253861"; oId "CUFF.73.1"; nearest_ref "XM_566528.1"; class_code "j"; tss_id "TSS108";
NC_006670.1	Cufflinks	exon	451599	451911	.	+	.	gene_id "MXLOC_000091"; transcript_id "MTCONS_00000136"; exon_number "2"; gene_name "3253861"; oId "CUFF.73.1"; nearest_ref "XM_566528.1"; class_code "j"; tss_id "TSS108";
NC_006670.1	Cufflinks	exon	452076	452180	.	+	.	gene_id "MXLOC_000091"; transcript_id "MTCONS_00000136"; exon_number "3"; gene_name "3253861"; oId "CUFF.73.1"; nearest_ref "XM_566528.1"; class_code "j"; tss_id "TSS108";
NC_006670.1	Cufflinks	exon	452232	452364	.	+	.	gene_id "MXLOC_000091"; transcript_id "MTCONS_00000136"; exon_number "4"; gene_name "3253861"; oId "CUFF.73.1"; nearest_ref "XM_566528.1"; class_code "j"; tss_id "TSS108";
NC_006670.1	Cufflinks	exon	452423	452704	.	+	.	gene_id "MXLOC_000091"; transcript_id "MTCONS_00000136"; exon_number "5"; gene_name "3253861"; oId "CUFF.73.1"; nearest_ref "XM_566528.1"; class_code "j"; tss_id "TSS108";
NC_006670.1	Cufflinks	exon	452757	452849	.	+	.	gene_id "MXLOC_000091"; transcript_id "MTCONS_00000136"; exon_number "6"; gene_name "3253861"; oId "CUFF.73.1"; nearest_ref "XM_566528.1"; class_code "j"; tss_id "TSS108";
NC_006670.1	Cufflinks	exon	452910	453043	.	+	.	gene_id "MXLOC_000091"; transcript_id "MTCONS_00000136"; exon_number "7"; gene_name "3253861"; oId "CUFF.73.1"; nearest_ref "XM_566528.1"; class_code "j"; tss_id "TSS108";
NC_006670.1	Cufflinks	exon	453098	453425	.	+	.	gene_id "MXLOC_000091"; transcript_id "MTCONS_00000136"; exon_number "8"; gene_name "3253861"; oId "CUFF.73.1"; nearest_ref "XM_566528.1"; class_code "j"; tss_id "TSS108";
NC_006670.1	Cufflinks	exon	453476	453999	.	+	.	gene_id "MXLOC_000091"; transcript_id "MTCONS_00000136"; exon_number "9"; gene_name "3253861"; oId "CUFF.73.1"; nearest_ref "XM_566528.1"; class_code "j"; tss_id "TSS108";
NC_006670.1	Cufflinks	exon	454061	454154	.	+	.	gene_id "MXLOC_000091"; transcript_id "MTCONS_00000136"; exon_number "10"; gene_name "3253861"; oId "CUFF.73.1"; nearest_ref "XM_566528.1"; class_code "j"; tss_id "TSS108";
NC_006670.1	Cufflinks	exon	454223	454234	.	+	.	gene_id "MXLOC_000091"; transcript_id "MTCONS_00000136"; exon_number "11"; gene_name "3253861"; oId "CUFF.73.1"; nearest_ref "XM_566528.1"; class_code "j"; tss_id "TSS108";
NC_006670.1	Cufflinks	exon	454306	454515	.	+	.	gene_id "MXLOC_000091"; transcript_id "MTCONS_00000136"; exon_number "12"; gene_name "3253861"; oId "CUFF.73.1"; nearest_ref "XM_566528.1"; class_code "j"; tss_id "TSS108";
NC_006670.1	Cufflinks	exon	454565	454691	.	+	.	gene_id "MXLOC_000091"; transcript_id "MTCONS_00000136"; exon_number "13"; gene_name "3253861"; oId "CUFF.73.1"; nearest_ref "XM_566528.1"; class_code "j"; tss_id "TSS108";
NC_006670.1	Cufflinks	exon	454759	454906	.	+	.	gene_id "MXLOC_000091"; transcript_id "MTCONS_00000136"; exon_number "14"; gene_name "3253861"; oId "CUFF.73.1"; nearest_ref "XM_566528.1"; class_code "j"; tss_id "TSS108";
NC_006670.1	Cufflinks	exon	454970	455045	.	+	.	gene_id "MXLOC_000091"; transcript_id "MTCONS_00000136"; exon_number "15"; gene_name "3253861"; oId "CUFF.73.1"; nearest_ref "XM_566528.1"; class_code "j"; tss_id "TSS108";
NC_006670.1	Cufflinks	exon	455107	455321	.	+	.	gene_id "MXLOC_000091"; transcript_id "MTCONS_00000136"; exon_number "16"; gene_name "3253861"; oId "CUFF.73.1"; nearest_ref "XM_566528.1"; class_code "j"; tss_id "TSS108";
NC_006670.1	Cufflinks	exon	474943	474972	.	+	.	gene_id "MXLOC_000096"; transcript_id "MTCONS_00000144"; exon_number "1"; gene_name "3253782"; oId "CUFF.76.2"; nearest_ref "XM_566544.1"; class_code "j"; tss_id "TSS114";
NC_006670.1	Cufflinks	exon	475006	475262	.	+	.	gene_id "MXLOC_000096"; transcript_id "MTCONS_00000144"; exon_number "2"; gene_name "3253782"; oId "CUFF.76.2"; nearest_ref "XM_566544.1"; class_code "j"; tss_id "TSS114";
NC_006670.1	Cufflinks	exon	475315	475495	.	+	.	gene_id "MXLOC_000096"; transcript_id "MTCONS_00000144"; exon_number "3"; gene_name "3253782"; oId "CUFF.76.2"; nearest_ref "XM_566544.1"; class_code "j"; tss_id "TSS114";
NC_006670.1	Cufflinks	exon	475557	475628	.	+	.	gene_id "MXLOC_000096"; transcript_id "MTCONS_00000144"; exon_number "4"; gene_name "3253782"; oId "CUFF.76.2"; nearest_ref "XM_566544.1"; class_code "j"; tss_id "TSS114";
NC_006670.1	Cufflinks	exon	475683	475757	.	+	.	gene_id "MXLOC_000096"; transcript_id "MTCONS_00000144"; exon_number "5"; gene_name "3253782"; oId "CUFF.76.2"; nearest_ref "XM_566544.1"; class_code "j"; tss_id "TSS114";
NC_006670.1	Cufflinks	exon	475811	475888	.	+	.	gene_id "MXLOC_000096"; transcript_id "MTCONS_00000144"; exon_number "6"; gene_name "3253782"; oId "CUFF.76.2"; nearest_ref "XM_566544.1"; class_code "j"; tss_id "TSS114";
NC_006670.1	Cufflinks	exon	475938	476068	.	+	.	gene_id "MXLOC_000096"; transcript_id "MTCONS_00000144"; exon_number "7"; gene_name "3253782"; oId "CUFF.76.2"; nearest_ref "XM_566544.1"; class_code "j"; tss_id "TSS114";
NC_006670.1	Cufflinks	exon	476143	476402	.	+	.	gene_id "MXLOC_000096"; transcript_id "MTCONS_00000144"; exon_number "8"; gene_name "3253782"; oId "CUFF.76.2"; nearest_ref "XM_566544.1"; class_code "j"; tss_id "TSS114";
NC_006670.1	Cufflinks	exon	477094	477348	.	+	.	gene_id "MXLOC_000097"; transcript_id "MTCONS_00000145"; exon_number "1"; gene_name "3253581"; oId "CUFF.80.1"; nearest_ref "XM_567095.1"; class_code "j"; tss_id "TSS115";
NC_006670.1	Cufflinks	exon	477404	477724	.	+	.	gene_id "MXLOC_000097"; transcript_id "MTCONS_00000145"; exon_number "2"; gene_name "3253581"; oId "CUFF.80.1"; nearest_ref "XM_567095.1"; class_code "j"; tss_id "TSS115";
NC_006670.1	Cufflinks	exon	477786	477967	.	+	.	gene_id "MXLOC_000097"; transcript_id "MTCONS_00000145"; exon_number "3"; gene_name "3253581"; oId "CUFF.80.1"; nearest_ref "XM_567095.1"; class_code "j"; tss_id "TSS115";
NC_006670.1	Cufflinks	exon	478030	479945	.	+	.	gene_id "MXLOC_000097"; transcript_id "MTCONS_00000145"; exon_number "4"; gene_name "3253581"; oId "CUFF.80.1"; nearest_ref "XM_567095.1"; class_code "j"; tss_id "TSS115";
NC_006670.1	Cufflinks	exon	480009	480044	.	+	.	gene_id "MXLOC_000097"; transcript_id "MTCONS_00000145"; exon_number "5"; gene_name "3253581"; oId "CUFF.80.1"; nearest_ref "XM_567095.1"; class_code "j"; tss_id "TSS115";
NC_006670.1	Cufflinks	exon	480098	480266	.	+	.	gene_id "MXLOC_000097"; transcript_id "MTCONS_00000145"; exon_number "6"; gene_name "3253581"; oId "CUFF.80.1"; nearest_ref "XM_567095.1"; class_code "j"; tss_id "TSS115";
NC_006670.1	Cufflinks	exon	480325	480587	.	+	.	gene_id "MXLOC_000097"; transcript_id "MTCONS_00000145"; exon_number "7"; gene_name "3253581"; oId "CUFF.80.1"; nearest_ref "XM_567095.1"; class_code "j"; tss_id "TSS115";
NC_006670.1	Cufflinks	exon	480645	480727	.	+	.	gene_id "MXLOC_000097"; transcript_id "MTCONS_00000145"; exon_number "8"; gene_name "3253581"; oId "CUFF.80.1"; nearest_ref "XM_567095.1"; class_code "j"; tss_id "TSS115";
NC_006670.1	Cufflinks	exon	480781	480857	.	+	.	gene_id "MXLOC_000097"; transcript_id "MTCONS_00000145"; exon_number "9"; gene_name "3253581"; oId "CUFF.80.1"; nearest_ref "XM_567095.1"; class_code "j"; tss_id "TSS115";
NC_006670.1	Cufflinks	exon	480909	481265	.	+	.	gene_id "MXLOC_000097"; transcript_id "MTCONS_00000145"; exon_number "10"; gene_name "3253581"; oId "CUFF.80.1"; nearest_ref "XM_567095.1"; class_code "j"; tss_id "TSS115";
NC_006670.1	Cufflinks	exon	481326	481433	.	+	.	gene_id "MXLOC_000097"; transcript_id "MTCONS_00000145"; exon_number "11"; gene_name "3253581"; oId "CUFF.80.1"; nearest_ref "XM_567095.1"; class_code "j"; tss_id "TSS115";
NC_006670.1	Cufflinks	exon	481499	483486	.	+	.	gene_id "MXLOC_000097"; transcript_id "MTCONS_00000145"; exon_number "12"; gene_name "3253581"; oId "CUFF.80.1"; nearest_ref "XM_567095.1"; class_code "j"; tss_id "TSS115";
NC_006670.1	Cufflinks	exon	483541	484151	.	+	.	gene_id "MXLOC_000097"; transcript_id "MTCONS_00000145"; exon_number "13"; gene_name "3253581"; oId "CUFF.80.1"; nearest_ref "XM_567095.1"; class_code "j"; tss_id "TSS115";
NC_006670.1	Cufflinks	exon	484219	484398	.	+	.	gene_id "MXLOC_000097"; transcript_id "MTCONS_00000145"; exon_number "14"; gene_name "3253581"; oId "CUFF.80.1"; nearest_ref "XM_567095.1"; class_code "j"; tss_id "TSS115";
NC_006670.1	Cufflinks	exon	484454	484623	.	+	.	gene_id "MXLOC_000097"; transcript_id "MTCONS_00000145"; exon_number "15"; gene_name "3253581"; oId "CUFF.80.1"; nearest_ref "XM_567095.1"; class_code "j"; tss_id "TSS115";
NC_006670.1	Cufflinks	exon	484685	484863	.	+	.	gene_id "MXLOC_000097"; transcript_id "MTCONS_00000145"; exon_number "16"; gene_name "3253581"; oId "CUFF.80.1"; nearest_ref "XM_567095.1"; class_code "j"; tss_id "TSS115";
NC_006670.1	Cufflinks	exon	484917	485298	.	+	.	gene_id "MXLOC_000097"; transcript_id "MTCONS_00000145"; exon_number "17"; gene_name "3253581"; oId "CUFF.80.1"; nearest_ref "XM_567095.1"; class_code "j"; tss_id "TSS115";
NC_006670.1	Cufflinks	exon	485355	485398	.	+	.	gene_id "MXLOC_000097"; transcript_id "MTCONS_00000145"; exon_number "18"; gene_name "3253581"; oId "CUFF.80.1"; nearest_ref "XM_567095.1"; class_code "j"; tss_id "TSS115";
NC_006670.1	Cufflinks	exon	485451	486798	.	+	.	gene_id "MXLOC_000097"; transcript_id "MTCONS_00000145"; exon_number "19"; gene_name "3253581"; oId "CUFF.80.1"; nearest_ref "XM_567095.1"; class_code "j"; tss_id "TSS115";
NC_006670.1	Cufflinks	exon	495880	496035	.	+	.	gene_id "MXLOC_000100"; transcript_id "MTCONS_00000153"; exon_number "1"; oId "CUFF.78.2"; class_code "u"; tss_id "TSS120";
NC_006670.1	Cufflinks	exon	496079	496801	.	+	.	gene_id "MXLOC_000100"; transcript_id "MTCONS_00000153"; exon_number "2"; oId "CUFF.78.2"; class_code "u"; tss_id "TSS120";
NC_006670.1	Cufflinks	exon	496855	497563	.	+	.	gene_id "MXLOC_000100"; transcript_id "MTCONS_00000153"; exon_number "3"; oId "CUFF.78.2"; class_code "u"; tss_id "TSS120";
NC_006670.1	Cufflinks	exon	497623	498594	.	+	.	gene_id "MXLOC_000100"; transcript_id "MTCONS_00000153"; exon_number "4"; oId "CUFF.78.2"; class_code "u"; tss_id "TSS120";
NC_006670.1	Cufflinks	exon	495880	496035	.	+	.	gene_id "MXLOC_000100"; transcript_id "MTCONS_00000152"; exon_number "1"; oId "CUFF.78.1"; class_code "u"; tss_id "TSS120";
NC_006670.1	Cufflinks	exon	496082	496801	.	+	.	gene_id "MXLOC_000100"; transcript_id "MTCONS_00000152"; exon_number "2"; oId "CUFF.78.1"; class_code "u"; tss_id "TSS120";
NC_006670.1	Cufflinks	exon	496855	497563	.	+	.	gene_id "MXLOC_000100"; transcript_id "MTCONS_00000152"; exon_number "3"; oId "CUFF.78.1"; class_code "u"; tss_id "TSS120";
NC_006670.1	Cufflinks	exon	497623	498421	.	+	.	gene_id "MXLOC_000100"; transcript_id "MTCONS_00000152"; exon_number "4"; oId "CUFF.78.1"; class_code "u"; tss_id "TSS120";
NC_006670.1	Cufflinks	exon	498507	498594	.	+	.	gene_id "MXLOC_000100"; transcript_id "MTCONS_00000152"; exon_number "5"; oId "CUFF.78.1"; class_code "u"; tss_id "TSS120";
NC_006670.1	Cufflinks	exon	495881	496035	.	+	.	gene_id "MXLOC_000100"; transcript_id "MTCONS_00000154"; exon_number "1"; oId "CUFF.78.3"; class_code "u"; tss_id "TSS120";
NC_006670.1	Cufflinks	exon	496099	496801	.	+	.	gene_id "MXLOC_000100"; transcript_id "MTCONS_00000154"; exon_number "2"; oId "CUFF.78.3"; class_code "u"; tss_id "TSS120";
NC_006670.1	Cufflinks	exon	496855	497563	.	+	.	gene_id "MXLOC_000100"; transcript_id "MTCONS_00000154"; exon_number "3"; oId "CUFF.78.3"; class_code "u"; tss_id "TSS120";
NC_006670.1	Cufflinks	exon	497623	498594	.	+	.	gene_id "MXLOC_000100"; transcript_id "MTCONS_00000154"; exon_number "4"; oId "CUFF.78.3"; class_code "u"; tss_id "TSS120";
NC_006670.1	Cufflinks	exon	516818	517961	.	+	.	gene_id "MXLOC_000104"; transcript_id "MTCONS_00000158"; exon_number "1"; gene_name "3253733"; oId "CUFF.83.1"; nearest_ref "XM_566569.1"; class_code "j"; tss_id "TSS124";
NC_006670.1	Cufflinks	exon	518019	518258	.	+	.	gene_id "MXLOC_000104"; transcript_id "MTCONS_00000158"; exon_number "2"; gene_name "3253733"; oId "CUFF.83.1"; nearest_ref "XM_566569.1"; class_code "j"; tss_id "TSS124";
NC_006670.1	Cufflinks	exon	518311	518954	.	+	.	gene_id "MXLOC_000104"; transcript_id "MTCONS_00000158"; exon_number "3"; gene_name "3253733"; oId "CUFF.83.1"; nearest_ref "XM_566569.1"; class_code "j"; tss_id "TSS124";
NC_006670.1	Cufflinks	exon	519002	519067	.	+	.	gene_id "MXLOC_000104"; transcript_id "MTCONS_00000158"; exon_number "4"; gene_name "3253733"; oId "CUFF.83.1"; nearest_ref "XM_566569.1"; class_code "j"; tss_id "TSS124";
NC_006670.1	Cufflinks	exon	519122	519303	.	+	.	gene_id "MXLOC_000104"; transcript_id "MTCONS_00000158"; exon_number "5"; gene_name "3253733"; oId "CUFF.83.1"; nearest_ref "XM_566569.1"; class_code "j"; tss_id "TSS124";
NC_006670.1	Cufflinks	exon	519369	520782	.	+	.	gene_id "MXLOC_000104"; transcript_id "MTCONS_00000158"; exon_number "6"; gene_name "3253733"; oId "CUFF.83.1"; nearest_ref "XM_566569.1"; class_code "j"; tss_id "TSS124";
NC_006670.1	Cufflinks	exon	520845	521132	.	+	.	gene_id "MXLOC_000104"; transcript_id "MTCONS_00000158"; exon_number "7"; gene_name "3253733"; oId "CUFF.83.1"; nearest_ref "XM_566569.1"; class_code "j"; tss_id "TSS124";
NC_006670.1	Cufflinks	exon	521185	521845	.	+	.	gene_id "MXLOC_000104"; transcript_id "MTCONS_00000158"; exon_number "8"; gene_name "3253733"; oId "CUFF.83.1"; nearest_ref "XM_566569.1"; class_code "j"; tss_id "TSS124";
NC_006670.1	Cufflinks	exon	521902	522239	.	+	.	gene_id "MXLOC_000104"; transcript_id "MTCONS_00000158"; exon_number "9"; gene_name "3253733"; oId "CUFF.83.1"; nearest_ref "XM_566569.1"; class_code "j"; tss_id "TSS124";
NC_006670.1	Cufflinks	exon	522298	522936	.	+	.	gene_id "MXLOC_000104"; transcript_id "MTCONS_00000158"; exon_number "10"; gene_name "3253733"; oId "CUFF.83.1"; nearest_ref "XM_566569.1"; class_code "j"; tss_id "TSS124";
NC_006670.1	Cufflinks	exon	532209	532577	.	+	.	gene_id "MXLOC_000108"; transcript_id "MTCONS_00000164"; exon_number "1"; gene_name "3253805"; oId "CUFF.86.1"; nearest_ref "XM_566581.1"; class_code "j"; tss_id "TSS129";
NC_006670.1	Cufflinks	exon	532625	533827	.	+	.	gene_id "MXLOC_000108"; transcript_id "MTCONS_00000164"; exon_number "2"; gene_name "3253805"; oId "CUFF.86.1"; nearest_ref "XM_566581.1"; class_code "j"; tss_id "TSS129";
NC_006670.1	Cufflinks	exon	533877	534012	.	+	.	gene_id "MXLOC_000108"; transcript_id "MTCONS_00000164"; exon_number "3"; gene_name "3253805"; oId "CUFF.86.1"; nearest_ref "XM_566581.1"; class_code "j"; tss_id "TSS129";
NC_006670.1	Cufflinks	exon	534061	535815	.	+	.	gene_id "MXLOC_000108"; transcript_id "MTCONS_00000164"; exon_number "4"; gene_name "3253805"; oId "CUFF.86.1"; nearest_ref "XM_566581.1"; class_code "j"; tss_id "TSS129";
NC_006670.1	Cufflinks	exon	535875	536114	.	+	.	gene_id "MXLOC_000108"; transcript_id "MTCONS_00000164"; exon_number "5"; gene_name "3253805"; oId "CUFF.86.1"; nearest_ref "XM_566581.1"; class_code "j"; tss_id "TSS129";
NC_006670.1	Cufflinks	exon	536173	536250	.	+	.	gene_id "MXLOC_000108"; transcript_id "MTCONS_00000164"; exon_number "6"; gene_name "3253805"; oId "CUFF.86.1"; nearest_ref "XM_566581.1"; class_code "j"; tss_id "TSS129";
NC_006670.1	Cufflinks	exon	536302	536498	.	+	.	gene_id "MXLOC_000108"; transcript_id "MTCONS_00000164"; exon_number "7"; gene_name "3253805"; oId "CUFF.86.1"; nearest_ref "XM_566581.1"; class_code "j"; tss_id "TSS129";
NC_006670.1	Cufflinks	exon	536559	537860	.	+	.	gene_id "MXLOC_000108"; transcript_id "MTCONS_00000164"; exon_number "8"; gene_name "3253805"; oId "CUFF.86.1"; nearest_ref "XM_566581.1"; class_code "j"; tss_id "TSS129";
NC_006670.1	Cufflinks	exon	540932	542415	.	+	.	gene_id "MXLOC_000109"; transcript_id "MTCONS_00000167"; exon_number "1"; gene_name "3253830"; oId "CUFF.88.1"; nearest_ref "XM_566583.1"; class_code "j"; tss_id "TSS132";
NC_006670.1	Cufflinks	exon	542466	542761	.	+	.	gene_id "MXLOC_000109"; transcript_id "MTCONS_00000167"; exon_number "2"; gene_name "3253830"; oId "CUFF.88.1"; nearest_ref "XM_566583.1"; class_code "j"; tss_id "TSS132";
NC_006670.1	Cufflinks	exon	542816	542905	.	+	.	gene_id "MXLOC_000109"; transcript_id "MTCONS_00000167"; exon_number "3"; gene_name "3253830"; oId "CUFF.88.1"; nearest_ref "XM_566583.1"; class_code "j"; tss_id "TSS132";
NC_006670.1	Cufflinks	exon	542961	543194	.	+	.	gene_id "MXLOC_000109"; transcript_id "MTCONS_00000167"; exon_number "4"; gene_name "3253830"; oId "CUFF.88.1"; nearest_ref "XM_566583.1"; class_code "j"; tss_id "TSS132";
NC_006670.1	Cufflinks	exon	543249	543549	.	+	.	gene_id "MXLOC_000109"; transcript_id "MTCONS_00000167"; exon_number "5"; gene_name "3253830"; oId "CUFF.88.1"; nearest_ref "XM_566583.1"; class_code "j"; tss_id "TSS132";
NC_006670.1	Cufflinks	exon	543615	543745	.	+	.	gene_id "MXLOC_000109"; transcript_id "MTCONS_00000167"; exon_number "6"; gene_name "3253830"; oId "CUFF.88.1"; nearest_ref "XM_566583.1"; class_code "j"; tss_id "TSS132";
NC_006670.1	Cufflinks	exon	543799	543850	.	+	.	gene_id "MXLOC_000109"; transcript_id "MTCONS_00000167"; exon_number "7"; gene_name "3253830"; oId "CUFF.88.1"; nearest_ref "XM_566583.1"; class_code "j"; tss_id "TSS132";
NC_006670.1	Cufflinks	exon	543909	544045	.	+	.	gene_id "MXLOC_000109"; transcript_id "MTCONS_00000167"; exon_number "8"; gene_name "3253830"; oId "CUFF.88.1"; nearest_ref "XM_566583.1"; class_code "j"; tss_id "TSS132";
NC_006670.1	Cufflinks	exon	544106	544933	.	+	.	gene_id "MXLOC_000109"; transcript_id "MTCONS_00000167"; exon_number "9"; gene_name "3253830"; oId "CUFF.88.1"; nearest_ref "XM_566583.1"; class_code "j"; tss_id "TSS132";
NC_006670.1	Cufflinks	exon	544984	545092	.	+	.	gene_id "MXLOC_000109"; transcript_id "MTCONS_00000167"; exon_number "10"; gene_name "3253830"; oId "CUFF.88.1"; nearest_ref "XM_566583.1"; class_code "j"; tss_id "TSS132";
NC_006670.1	Cufflinks	exon	545143	545407	.	+	.	gene_id "MXLOC_000109"; transcript_id "MTCONS_00000167"; exon_number "11"; gene_name "3253830"; oId "CUFF.88.1"; nearest_ref "XM_566583.1"; class_code "j"; tss_id "TSS132";
NC_006670.1	Cufflinks	exon	545460	545991	.	+	.	gene_id "MXLOC_000109"; transcript_id "MTCONS_00000167"; exon_number "12"; gene_name "3253830"; oId "CUFF.88.1"; nearest_ref "XM_566583.1"; class_code "j"; tss_id "TSS132";
NC_006670.1	Cufflinks	exon	546044	546335	.	+	.	gene_id "MXLOC_000109"; transcript_id "MTCONS_00000167"; exon_number "13"; gene_name "3253830"; oId "CUFF.88.1"; nearest_ref "XM_566583.1"; class_code "j"; tss_id "TSS132";
NC_006670.1	Cufflinks	exon	548855	549000	.	+	.	gene_id "MXLOC_000110"; transcript_id "MTCONS_00000169"; exon_number "1"; gene_name "3253701"; oId "CUFF.89.1"; nearest_ref "XM_566590.1"; class_code "j"; tss_id "TSS134";
NC_006670.1	Cufflinks	exon	549039	549251	.	+	.	gene_id "MXLOC_000110"; transcript_id "MTCONS_00000169"; exon_number "2"; gene_name "3253701"; oId "CUFF.89.1"; nearest_ref "XM_566590.1"; class_code "j"; tss_id "TSS134";
NC_006670.1	Cufflinks	exon	549288	549621	.	+	.	gene_id "MXLOC_000110"; transcript_id "MTCONS_00000169"; exon_number "3"; gene_name "3253701"; oId "CUFF.89.1"; nearest_ref "XM_566590.1"; class_code "j"; tss_id "TSS134";
NC_006670.1	Cufflinks	exon	549672	551485	.	+	.	gene_id "MXLOC_000110"; transcript_id "MTCONS_00000169"; exon_number "4"; gene_name "3253701"; oId "CUFF.89.1"; nearest_ref "XM_566590.1"; class_code "j"; tss_id "TSS134";
NC_006670.1	Cufflinks	exon	551568	551768	.	+	.	gene_id "MXLOC_000110"; transcript_id "MTCONS_00000169"; exon_number "5"; gene_name "3253701"; oId "CUFF.89.1"; nearest_ref "XM_566590.1"; class_code "j"; tss_id "TSS134";
NC_006670.1	Cufflinks	exon	551827	552984	.	+	.	gene_id "MXLOC_000110"; transcript_id "MTCONS_00000169"; exon_number "6"; gene_name "3253701"; oId "CUFF.89.1"; nearest_ref "XM_566590.1"; class_code "j"; tss_id "TSS134";
NC_006670.1	Cufflinks	exon	553036	553109	.	+	.	gene_id "MXLOC_000110"; transcript_id "MTCONS_00000169"; exon_number "7"; gene_name "3253701"; oId "CUFF.89.1"; nearest_ref "XM_566590.1"; class_code "j"; tss_id "TSS134";
NC_006670.1	Cufflinks	exon	553169	553223	.	+	.	gene_id "MXLOC_000110"; transcript_id "MTCONS_00000169"; exon_number "8"; gene_name "3253701"; oId "CUFF.89.1"; nearest_ref "XM_566590.1"; class_code "j"; tss_id "TSS134";
NC_006670.1	Cufflinks	exon	553288	553698	.	+	.	gene_id "MXLOC_000110"; transcript_id "MTCONS_00000169"; exon_number "9"; gene_name "3253701"; oId "CUFF.89.1"; nearest_ref "XM_566590.1"; class_code "j"; tss_id "TSS134";
NC_006670.1	Cufflinks	exon	553751	554229	.	+	.	gene_id "MXLOC_000110"; transcript_id "MTCONS_00000169"; exon_number "10"; gene_name "3253701"; oId "CUFF.89.1"; nearest_ref "XM_566590.1"; class_code "j"; tss_id "TSS134";
NC_006670.1	Cufflinks	exon	554289	554354	.	+	.	gene_id "MXLOC_000110"; transcript_id "MTCONS_00000169"; exon_number "11"; gene_name "3253701"; oId "CUFF.89.1"; nearest_ref "XM_566590.1"; class_code "j"; tss_id "TSS134";
NC_006670.1	Cufflinks	exon	554412	554533	.	+	.	gene_id "MXLOC_000110"; transcript_id "MTCONS_00000169"; exon_number "12"; gene_name "3253701"; oId "CUFF.89.1"; nearest_ref "XM_566590.1"; class_code "j"; tss_id "TSS134";
NC_006670.1	Cufflinks	exon	554584	554651	.	+	.	gene_id "MXLOC_000110"; transcript_id "MTCONS_00000169"; exon_number "13"; gene_name "3253701"; oId "CUFF.89.1"; nearest_ref "XM_566590.1"; class_code "j"; tss_id "TSS134";
NC_006670.1	Cufflinks	exon	554703	554944	.	+	.	gene_id "MXLOC_000110"; transcript_id "MTCONS_00000169"; exon_number "14"; gene_name "3253701"; oId "CUFF.89.1"; nearest_ref "XM_566590.1"; class_code "j"; tss_id "TSS134";
NC_006670.1	Cufflinks	exon	559255	560683	.	+	.	gene_id "MXLOC_000112"; transcript_id "MTCONS_00000174"; exon_number "1"; gene_name "3253562"; oId "CUFF.91.1"; nearest_ref "XM_567148.1"; class_code "x"; tss_id "TSS138";
NC_006670.1	Cufflinks	exon	560737	560972	.	+	.	gene_id "MXLOC_000112"; transcript_id "MTCONS_00000174"; exon_number "2"; gene_name "3253562"; oId "CUFF.91.1"; nearest_ref "XM_567148.1"; class_code "x"; tss_id "TSS138";
NC_006670.1	Cufflinks	exon	561039	561392	.	+	.	gene_id "MXLOC_000112"; transcript_id "MTCONS_00000174"; exon_number "3"; gene_name "3253562"; oId "CUFF.91.1"; nearest_ref "XM_567148.1"; class_code "x"; tss_id "TSS138";
NC_006670.1	Cufflinks	exon	561456	561598	.	+	.	gene_id "MXLOC_000112"; transcript_id "MTCONS_00000174"; exon_number "4"; gene_name "3253562"; oId "CUFF.91.1"; nearest_ref "XM_567148.1"; class_code "x"; tss_id "TSS138";
NC_006670.1	Cufflinks	exon	561668	561779	.	+	.	gene_id "MXLOC_000112"; transcript_id "MTCONS_00000174"; exon_number "5"; gene_name "3253562"; oId "CUFF.91.1"; nearest_ref "XM_567148.1"; class_code "x"; tss_id "TSS138";
NC_006670.1	Cufflinks	exon	561829	562094	.	+	.	gene_id "MXLOC_000112"; transcript_id "MTCONS_00000174"; exon_number "6"; gene_name "3253562"; oId "CUFF.91.1"; nearest_ref "XM_567148.1"; class_code "x"; tss_id "TSS138";
NC_006670.1	Cufflinks	exon	562149	562277	.	+	.	gene_id "MXLOC_000112"; transcript_id "MTCONS_00000174"; exon_number "7"; gene_name "3253562"; oId "CUFF.91.1"; nearest_ref "XM_567148.1"; class_code "x"; tss_id "TSS138";
NC_006670.1	Cufflinks	exon	562337	562576	.	+	.	gene_id "MXLOC_000112"; transcript_id "MTCONS_00000174"; exon_number "8"; gene_name "3253562"; oId "CUFF.91.1"; nearest_ref "XM_567148.1"; class_code "x"; tss_id "TSS138";
NC_006670.1	Cufflinks	exon	562628	562795	.	+	.	gene_id "MXLOC_000112"; transcript_id "MTCONS_00000174"; exon_number "9"; gene_name "3253562"; oId "CUFF.91.1"; nearest_ref "XM_567148.1"; class_code "x"; tss_id "TSS138";
NC_006670.1	Cufflinks	exon	562867	563150	.	+	.	gene_id "MXLOC_000112"; transcript_id "MTCONS_00000174"; exon_number "10"; gene_name "3253562"; oId "CUFF.91.1"; nearest_ref "XM_567148.1"; class_code "x"; tss_id "TSS138";
NC_006670.1	Cufflinks	exon	611663	612260	.	+	.	gene_id "MXLOC_000125"; transcript_id "MTCONS_00000191"; exon_number "1"; gene_name "3253678"; oId "CUFF.98.2"; nearest_ref "XM_566627.1"; class_code "j"; tss_id "TSS152";
NC_006670.1	Cufflinks	exon	612655	612988	.	+	.	gene_id "MXLOC_000125"; transcript_id "MTCONS_00000191"; exon_number "2"; gene_name "3253678"; oId "CUFF.98.2"; nearest_ref "XM_566627.1"; class_code "j"; tss_id "TSS152";
NC_006670.1	Cufflinks	exon	613185	613805	.	+	.	gene_id "MXLOC_000125"; transcript_id "MTCONS_00000191"; exon_number "3"; gene_name "3253678"; oId "CUFF.98.2"; nearest_ref "XM_566627.1"; class_code "j"; tss_id "TSS152";
NC_006670.1	Cufflinks	exon	613872	614019	.	+	.	gene_id "MXLOC_000125"; transcript_id "MTCONS_00000191"; exon_number "4"; gene_name "3253678"; oId "CUFF.98.2"; nearest_ref "XM_566627.1"; class_code "j"; tss_id "TSS152";
NC_006670.1	Cufflinks	exon	614075	614281	.	+	.	gene_id "MXLOC_000125"; transcript_id "MTCONS_00000191"; exon_number "5"; gene_name "3253678"; oId "CUFF.98.2"; nearest_ref "XM_566627.1"; class_code "j"; tss_id "TSS152";
NC_006670.1	Cufflinks	exon	614395	614604	.	+	.	gene_id "MXLOC_000125"; transcript_id "MTCONS_00000191"; exon_number "6"; gene_name "3253678"; oId "CUFF.98.2"; nearest_ref "XM_566627.1"; class_code "j"; tss_id "TSS152";
NC_006670.1	Cufflinks	exon	614675	615101	.	+	.	gene_id "MXLOC_000125"; transcript_id "MTCONS_00000191"; exon_number "7"; gene_name "3253678"; oId "CUFF.98.2"; nearest_ref "XM_566627.1"; class_code "j"; tss_id "TSS152";
NC_006670.1	Cufflinks	exon	615155	615225	.	+	.	gene_id "MXLOC_000125"; transcript_id "MTCONS_00000191"; exon_number "8"; gene_name "3253678"; oId "CUFF.98.2"; nearest_ref "XM_566627.1"; class_code "j"; tss_id "TSS152";
NC_006670.1	Cufflinks	exon	615270	615411	.	+	.	gene_id "MXLOC_000125"; transcript_id "MTCONS_00000191"; exon_number "9"; gene_name "3253678"; oId "CUFF.98.2"; nearest_ref "XM_566627.1"; class_code "j"; tss_id "TSS152";
NC_006670.1	Cufflinks	exon	615465	616101	.	+	.	gene_id "MXLOC_000125"; transcript_id "MTCONS_00000191"; exon_number "10"; gene_name "3253678"; oId "CUFF.98.2"; nearest_ref "XM_566627.1"; class_code "j"; tss_id "TSS152";
NC_006670.1	Cufflinks	exon	616152	616240	.	+	.	gene_id "MXLOC_000125"; transcript_id "MTCONS_00000191"; exon_number "11"; gene_name "3253678"; oId "CUFF.98.2"; nearest_ref "XM_566627.1"; class_code "j"; tss_id "TSS152";
NC_006670.1	Cufflinks	exon	616304	616829	.	+	.	gene_id "MXLOC_000125"; transcript_id "MTCONS_00000191"; exon_number "12"; gene_name "3253678"; oId "CUFF.98.2"; nearest_ref "XM_566627.1"; class_code "j"; tss_id "TSS152";
NC_006670.1	Cufflinks	exon	616889	617312	.	+	.	gene_id "MXLOC_000125"; transcript_id "MTCONS_00000191"; exon_number "13"; gene_name "3253678"; oId "CUFF.98.2"; nearest_ref "XM_566627.1"; class_code "j"; tss_id "TSS152";
NC_006670.1	Cufflinks	exon	611663	612411	.	+	.	gene_id "MXLOC_000125"; transcript_id "MTCONS_00000190"; exon_number "1"; gene_name "3253678"; oId "CUFF.98.1"; nearest_ref "XM_566627.1"; class_code "j"; tss_id "TSS152";
NC_006670.1	Cufflinks	exon	612498	612593	.	+	.	gene_id "MXLOC_000125"; transcript_id "MTCONS_00000190"; exon_number "2"; gene_name "3253678"; oId "CUFF.98.1"; nearest_ref "XM_566627.1"; class_code "j"; tss_id "TSS152";
NC_006670.1	Cufflinks	exon	612655	613810	.	+	.	gene_id "MXLOC_000125"; transcript_id "MTCONS_00000190"; exon_number "3"; gene_name "3253678"; oId "CUFF.98.1"; nearest_ref "XM_566627.1"; class_code "j"; tss_id "TSS152";
NC_006670.1	Cufflinks	exon	613872	614019	.	+	.	gene_id "MXLOC_000125"; transcript_id "MTCONS_00000190"; exon_number "4"; gene_name "3253678"; oId "CUFF.98.1"; nearest_ref "XM_566627.1"; class_code "j"; tss_id "TSS152";
NC_006670.1	Cufflinks	exon	614075	614281	.	+	.	gene_id "MXLOC_000125"; transcript_id "MTCONS_00000190"; exon_number "5"; gene_name "3253678"; oId "CUFF.98.1"; nearest_ref "XM_566627.1"; class_code "j"; tss_id "TSS152";
NC_006670.1	Cufflinks	exon	614395	614604	.	+	.	gene_id "MXLOC_000125"; transcript_id "MTCONS_00000190"; exon_number "6"; gene_name "3253678"; oId "CUFF.98.1"; nearest_ref "XM_566627.1"; class_code "j"; tss_id "TSS152";
NC_006670.1	Cufflinks	exon	614675	615101	.	+	.	gene_id "MXLOC_000125"; transcript_id "MTCONS_00000190"; exon_number "7"; gene_name "3253678"; oId "CUFF.98.1"; nearest_ref "XM_566627.1"; class_code "j"; tss_id "TSS152";
NC_006670.1	Cufflinks	exon	615155	615225	.	+	.	gene_id "MXLOC_000125"; transcript_id "MTCONS_00000190"; exon_number "8"; gene_name "3253678"; oId "CUFF.98.1"; nearest_ref "XM_566627.1"; class_code "j"; tss_id "TSS152";
NC_006670.1	Cufflinks	exon	615270	615411	.	+	.	gene_id "MXLOC_000125"; transcript_id "MTCONS_00000190"; exon_number "9"; gene_name "3253678"; oId "CUFF.98.1"; nearest_ref "XM_566627.1"; class_code "j"; tss_id "TSS152";
NC_006670.1	Cufflinks	exon	615465	616101	.	+	.	gene_id "MXLOC_000125"; transcript_id "MTCONS_00000190"; exon_number "10"; gene_name "3253678"; oId "CUFF.98.1"; nearest_ref "XM_566627.1"; class_code "j"; tss_id "TSS152";
NC_006670.1	Cufflinks	exon	616152	616240	.	+	.	gene_id "MXLOC_000125"; transcript_id "MTCONS_00000190"; exon_number "11"; gene_name "3253678"; oId "CUFF.98.1"; nearest_ref "XM_566627.1"; class_code "j"; tss_id "TSS152";
NC_006670.1	Cufflinks	exon	616304	616829	.	+	.	gene_id "MXLOC_000125"; transcript_id "MTCONS_00000190"; exon_number "12"; gene_name "3253678"; oId "CUFF.98.1"; nearest_ref "XM_566627.1"; class_code "j"; tss_id "TSS152";
NC_006670.1	Cufflinks	exon	616889	617312	.	+	.	gene_id "MXLOC_000125"; transcript_id "MTCONS_00000190"; exon_number "13"; gene_name "3253678"; oId "CUFF.98.1"; nearest_ref "XM_566627.1"; class_code "j"; tss_id "TSS152";
NC_006670.1	Cufflinks	exon	611989	612260	.	+	.	gene_id "MXLOC_000125"; transcript_id "MTCONS_00000193"; exon_number "1"; gene_name "3253678"; oId "CUFF.98.4"; nearest_ref "XM_566627.1"; class_code "j"; tss_id "TSS153";
NC_006670.1	Cufflinks	exon	612655	613810	.	+	.	gene_id "MXLOC_000125"; transcript_id "MTCONS_00000193"; exon_number "2"; gene_name "3253678"; oId "CUFF.98.4"; nearest_ref "XM_566627.1"; class_code "j"; tss_id "TSS153";
NC_006670.1	Cufflinks	exon	613872	614019	.	+	.	gene_id "MXLOC_000125"; transcript_id "MTCONS_00000193"; exon_number "3"; gene_name "3253678"; oId "CUFF.98.4"; nearest_ref "XM_566627.1"; class_code "j"; tss_id "TSS153";
NC_006670.1	Cufflinks	exon	614075	614281	.	+	.	gene_id "MXLOC_000125"; transcript_id "MTCONS_00000193"; exon_number "4"; gene_name "3253678"; oId "CUFF.98.4"; nearest_ref "XM_566627.1"; class_code "j"; tss_id "TSS153";
NC_006670.1	Cufflinks	exon	614400	614604	.	+	.	gene_id "MXLOC_000125"; transcript_id "MTCONS_00000193"; exon_number "5"; gene_name "3253678"; oId "CUFF.98.4"; nearest_ref "XM_566627.1"; class_code "j"; tss_id "TSS153";
NC_006670.1	Cufflinks	exon	614675	615101	.	+	.	gene_id "MXLOC_000125"; transcript_id "MTCONS_00000193"; exon_number "6"; gene_name "3253678"; oId "CUFF.98.4"; nearest_ref "XM_566627.1"; class_code "j"; tss_id "TSS153";
NC_006670.1	Cufflinks	exon	615155	615225	.	+	.	gene_id "MXLOC_000125"; transcript_id "MTCONS_00000193"; exon_number "7"; gene_name "3253678"; oId "CUFF.98.4"; nearest_ref "XM_566627.1"; class_code "j"; tss_id "TSS153";
NC_006670.1	Cufflinks	exon	615270	615411	.	+	.	gene_id "MXLOC_000125"; transcript_id "MTCONS_00000193"; exon_number "8"; gene_name "3253678"; oId "CUFF.98.4"; nearest_ref "XM_566627.1"; class_code "j"; tss_id "TSS153";
NC_006670.1	Cufflinks	exon	615465	616101	.	+	.	gene_id "MXLOC_000125"; transcript_id "MTCONS_00000193"; exon_number "9"; gene_name "3253678"; oId "CUFF.98.4"; nearest_ref "XM_566627.1"; class_code "j"; tss_id "TSS153";
NC_006670.1	Cufflinks	exon	616152	616240	.	+	.	gene_id "MXLOC_000125"; transcript_id "MTCONS_00000193"; exon_number "10"; gene_name "3253678"; oId "CUFF.98.4"; nearest_ref "XM_566627.1"; class_code "j"; tss_id "TSS153";
NC_006670.1	Cufflinks	exon	616304	616829	.	+	.	gene_id "MXLOC_000125"; transcript_id "MTCONS_00000193"; exon_number "11"; gene_name "3253678"; oId "CUFF.98.4"; nearest_ref "XM_566627.1"; class_code "j"; tss_id "TSS153";
NC_006670.1	Cufflinks	exon	616889	617312	.	+	.	gene_id "MXLOC_000125"; transcript_id "MTCONS_00000193"; exon_number "12"; gene_name "3253678"; oId "CUFF.98.4"; nearest_ref "XM_566627.1"; class_code "j"; tss_id "TSS153";
NC_006670.1	Cufflinks	exon	611989	612593	.	+	.	gene_id "MXLOC_000125"; transcript_id "MTCONS_00000192"; exon_number "1"; gene_name "3253678"; oId "CUFF.98.3"; nearest_ref "XM_566627.1"; class_code "j"; tss_id "TSS153";
NC_006670.1	Cufflinks	exon	612655	612988	.	+	.	gene_id "MXLOC_000125"; transcript_id "MTCONS_00000192"; exon_number "2"; gene_name "3253678"; oId "CUFF.98.3"; nearest_ref "XM_566627.1"; class_code "j"; tss_id "TSS153";
NC_006670.1	Cufflinks	exon	613185	613805	.	+	.	gene_id "MXLOC_000125"; transcript_id "MTCONS_00000192"; exon_number "3"; gene_name "3253678"; oId "CUFF.98.3"; nearest_ref "XM_566627.1"; class_code "j"; tss_id "TSS153";
NC_006670.1	Cufflinks	exon	613872	614019	.	+	.	gene_id "MXLOC_000125"; transcript_id "MTCONS_00000192"; exon_number "4"; gene_name "3253678"; oId "CUFF.98.3"; nearest_ref "XM_566627.1"; class_code "j"; tss_id "TSS153";
NC_006670.1	Cufflinks	exon	614075	614281	.	+	.	gene_id "MXLOC_000125"; transcript_id "MTCONS_00000192"; exon_number "5"; gene_name "3253678"; oId "CUFF.98.3"; nearest_ref "XM_566627.1"; class_code "j"; tss_id "TSS153";
NC_006670.1	Cufflinks	exon	614395	614604	.	+	.	gene_id "MXLOC_000125"; transcript_id "MTCONS_00000192"; exon_number "6"; gene_name "3253678"; oId "CUFF.98.3"; nearest_ref "XM_566627.1"; class_code "j"; tss_id "TSS153";
NC_006670.1	Cufflinks	exon	614675	615101	.	+	.	gene_id "MXLOC_000125"; transcript_id "MTCONS_00000192"; exon_number "7"; gene_name "3253678"; oId "CUFF.98.3"; nearest_ref "XM_566627.1"; class_code "j"; tss_id "TSS153";
NC_006670.1	Cufflinks	exon	615155	615225	.	+	.	gene_id "MXLOC_000125"; transcript_id "MTCONS_00000192"; exon_number "8"; gene_name "3253678"; oId "CUFF.98.3"; nearest_ref "XM_566627.1"; class_code "j"; tss_id "TSS153";
NC_006670.1	Cufflinks	exon	615270	615411	.	+	.	gene_id "MXLOC_000125"; transcript_id "MTCONS_00000192"; exon_number "9"; gene_name "3253678"; oId "CUFF.98.3"; nearest_ref "XM_566627.1"; class_code "j"; tss_id "TSS153";
NC_006670.1	Cufflinks	exon	615465	616101	.	+	.	gene_id "MXLOC_000125"; transcript_id "MTCONS_00000192"; exon_number "10"; gene_name "3253678"; oId "CUFF.98.3"; nearest_ref "XM_566627.1"; class_code "j"; tss_id "TSS153";
NC_006670.1	Cufflinks	exon	616152	616240	.	+	.	gene_id "MXLOC_000125"; transcript_id "MTCONS_00000192"; exon_number "11"; gene_name "3253678"; oId "CUFF.98.3"; nearest_ref "XM_566627.1"; class_code "j"; tss_id "TSS153";
NC_006670.1	Cufflinks	exon	616304	616829	.	+	.	gene_id "MXLOC_000125"; transcript_id "MTCONS_00000192"; exon_number "12"; gene_name "3253678"; oId "CUFF.98.3"; nearest_ref "XM_566627.1"; class_code "j"; tss_id "TSS153";
NC_006670.1	Cufflinks	exon	616889	617312	.	+	.	gene_id "MXLOC_000125"; transcript_id "MTCONS_00000192"; exon_number "13"; gene_name "3253678"; oId "CUFF.98.3"; nearest_ref "XM_566627.1"; class_code "j"; tss_id "TSS153";
NC_006670.1	Cufflinks	exon	612026	612260	.	+	.	gene_id "MXLOC_000125"; transcript_id "MTCONS_00000194"; exon_number "1"; gene_name "3253678"; oId "CUFF.98.5"; nearest_ref "XM_566627.1"; class_code "j"; tss_id "TSS153";
NC_006670.1	Cufflinks	exon	612655	613810	.	+	.	gene_id "MXLOC_000125"; transcript_id "MTCONS_00000194"; exon_number "2"; gene_name "3253678"; oId "CUFF.98.5"; nearest_ref "XM_566627.1"; class_code "j"; tss_id "TSS153";
NC_006670.1	Cufflinks	exon	613872	614019	.	+	.	gene_id "MXLOC_000125"; transcript_id "MTCONS_00000194"; exon_number "3"; gene_name "3253678"; oId "CUFF.98.5"; nearest_ref "XM_566627.1"; class_code "j"; tss_id "TSS153";
NC_006670.1	Cufflinks	exon	614075	614281	.	+	.	gene_id "MXLOC_000125"; transcript_id "MTCONS_00000194"; exon_number "4"; gene_name "3253678"; oId "CUFF.98.5"; nearest_ref "XM_566627.1"; class_code "j"; tss_id "TSS153";
NC_006670.1	Cufflinks	exon	614395	614604	.	+	.	gene_id "MXLOC_000125"; transcript_id "MTCONS_00000194"; exon_number "5"; gene_name "3253678"; oId "CUFF.98.5"; nearest_ref "XM_566627.1"; class_code "j"; tss_id "TSS153";
NC_006670.1	Cufflinks	exon	614675	615101	.	+	.	gene_id "MXLOC_000125"; transcript_id "MTCONS_00000194"; exon_number "6"; gene_name "3253678"; oId "CUFF.98.5"; nearest_ref "XM_566627.1"; class_code "j"; tss_id "TSS153";
NC_006670.1	Cufflinks	exon	615155	615225	.	+	.	gene_id "MXLOC_000125"; transcript_id "MTCONS_00000194"; exon_number "7"; gene_name "3253678"; oId "CUFF.98.5"; nearest_ref "XM_566627.1"; class_code "j"; tss_id "TSS153";
NC_006670.1	Cufflinks	exon	615270	615411	.	+	.	gene_id "MXLOC_000125"; transcript_id "MTCONS_00000194"; exon_number "8"; gene_name "3253678"; oId "CUFF.98.5"; nearest_ref "XM_566627.1"; class_code "j"; tss_id "TSS153";
NC_006670.1	Cufflinks	exon	615465	616101	.	+	.	gene_id "MXLOC_000125"; transcript_id "MTCONS_00000194"; exon_number "9"; gene_name "3253678"; oId "CUFF.98.5"; nearest_ref "XM_566627.1"; class_code "j"; tss_id "TSS153";
NC_006670.1	Cufflinks	exon	616152	616240	.	+	.	gene_id "MXLOC_000125"; transcript_id "MTCONS_00000194"; exon_number "10"; gene_name "3253678"; oId "CUFF.98.5"; nearest_ref "XM_566627.1"; class_code "j"; tss_id "TSS153";
NC_006670.1	Cufflinks	exon	616304	616829	.	+	.	gene_id "MXLOC_000125"; transcript_id "MTCONS_00000194"; exon_number "11"; gene_name "3253678"; oId "CUFF.98.5"; nearest_ref "XM_566627.1"; class_code "j"; tss_id "TSS153";
NC_006670.1	Cufflinks	exon	616889	617312	.	+	.	gene_id "MXLOC_000125"; transcript_id "MTCONS_00000194"; exon_number "12"; gene_name "3253678"; oId "CUFF.98.5"; nearest_ref "XM_566627.1"; class_code "j"; tss_id "TSS153";
NC_006670.1	Cufflinks	exon	625037	626778	.	+	.	gene_id "MXLOC_000127"; transcript_id "MTCONS_00000197"; exon_number "1"; gene_name "3253633"; oId "CUFF.100.1"; nearest_ref "XM_567252.1"; class_code "j"; tss_id "TSS156";
NC_006670.1	Cufflinks	exon	626830	626971	.	+	.	gene_id "MXLOC_000127"; transcript_id "MTCONS_00000197"; exon_number "2"; gene_name "3253633"; oId "CUFF.100.1"; nearest_ref "XM_567252.1"; class_code "j"; tss_id "TSS156";
NC_006670.1	Cufflinks	exon	627019	627173	.	+	.	gene_id "MXLOC_000127"; transcript_id "MTCONS_00000197"; exon_number "3"; gene_name "3253633"; oId "CUFF.100.1"; nearest_ref "XM_567252.1"; class_code "j"; tss_id "TSS156";
NC_006670.1	Cufflinks	exon	627225	627308	.	+	.	gene_id "MXLOC_000127"; transcript_id "MTCONS_00000197"; exon_number "4"; gene_name "3253633"; oId "CUFF.100.1"; nearest_ref "XM_567252.1"; class_code "j"; tss_id "TSS156";
NC_006670.1	Cufflinks	exon	627359	628399	.	+	.	gene_id "MXLOC_000127"; transcript_id "MTCONS_00000197"; exon_number "5"; gene_name "3253633"; oId "CUFF.100.1"; nearest_ref "XM_567252.1"; class_code "j"; tss_id "TSS156";
NC_006670.1	Cufflinks	exon	628502	629249	.	+	.	gene_id "MXLOC_000127"; transcript_id "MTCONS_00000197"; exon_number "6"; gene_name "3253633"; oId "CUFF.100.1"; nearest_ref "XM_567252.1"; class_code "j"; tss_id "TSS156";
NC_006670.1	Cufflinks	exon	629308	629508	.	+	.	gene_id "MXLOC_000127"; transcript_id "MTCONS_00000197"; exon_number "7"; gene_name "3253633"; oId "CUFF.100.1"; nearest_ref "XM_567252.1"; class_code "j"; tss_id "TSS156";
NC_006670.1	Cufflinks	exon	629559	629749	.	+	.	gene_id "MXLOC_000127"; transcript_id "MTCONS_00000197"; exon_number "8"; gene_name "3253633"; oId "CUFF.100.1"; nearest_ref "XM_567252.1"; class_code "j"; tss_id "TSS156";
NC_006670.1	Cufflinks	exon	629801	629970	.	+	.	gene_id "MXLOC_000127"; transcript_id "MTCONS_00000197"; exon_number "9"; gene_name "3253633"; oId "CUFF.100.1"; nearest_ref "XM_567252.1"; class_code "j"; tss_id "TSS156";
NC_006670.1	Cufflinks	exon	630026	630079	.	+	.	gene_id "MXLOC_000127"; transcript_id "MTCONS_00000197"; exon_number "10"; gene_name "3253633"; oId "CUFF.100.1"; nearest_ref "XM_567252.1"; class_code "j"; tss_id "TSS156";
NC_006670.1	Cufflinks	exon	630133	630764	.	+	.	gene_id "MXLOC_000127"; transcript_id "MTCONS_00000197"; exon_number "11"; gene_name "3253633"; oId "CUFF.100.1"; nearest_ref "XM_567252.1"; class_code "j"; tss_id "TSS156";
NC_006670.1	Cufflinks	exon	630843	630962	.	+	.	gene_id "MXLOC_000127"; transcript_id "MTCONS_00000197"; exon_number "12"; gene_name "3253633"; oId "CUFF.100.1"; nearest_ref "XM_567252.1"; class_code "j"; tss_id "TSS156";
NC_006670.1	Cufflinks	exon	631027	631083	.	+	.	gene_id "MXLOC_000127"; transcript_id "MTCONS_00000197"; exon_number "13"; gene_name "3253633"; oId "CUFF.100.1"; nearest_ref "XM_567252.1"; class_code "j"; tss_id "TSS156";
NC_006670.1	Cufflinks	exon	631265	631313	.	+	.	gene_id "MXLOC_000127"; transcript_id "MTCONS_00000197"; exon_number "14"; gene_name "3253633"; oId "CUFF.100.1"; nearest_ref "XM_567252.1"; class_code "j"; tss_id "TSS156";
NC_006670.1	Cufflinks	exon	631383	631504	.	+	.	gene_id "MXLOC_000127"; transcript_id "MTCONS_00000197"; exon_number "15"; gene_name "3253633"; oId "CUFF.100.1"; nearest_ref "XM_567252.1"; class_code "j"; tss_id "TSS156";
NC_006670.1	Cufflinks	exon	631558	631966	.	+	.	gene_id "MXLOC_000127"; transcript_id "MTCONS_00000197"; exon_number "16"; gene_name "3253633"; oId "CUFF.100.1"; nearest_ref "XM_567252.1"; class_code "j"; tss_id "TSS156";
NC_006670.1	Cufflinks	exon	632797	632903	.	+	.	gene_id "MXLOC_000128"; transcript_id "MTCONS_00000200"; exon_number "1"; gene_name "3253529"; oId "CUFF.99.1"; nearest_ref "XM_566633.1"; class_code "j"; tss_id "TSS159";
NC_006670.1	Cufflinks	exon	632945	633112	.	+	.	gene_id "MXLOC_000128"; transcript_id "MTCONS_00000200"; exon_number "2"; gene_name "3253529"; oId "CUFF.99.1"; nearest_ref "XM_566633.1"; class_code "j"; tss_id "TSS159";
NC_006670.1	Cufflinks	exon	633169	633288	.	+	.	gene_id "MXLOC_000128"; transcript_id "MTCONS_00000200"; exon_number "3"; gene_name "3253529"; oId "CUFF.99.1"; nearest_ref "XM_566633.1"; class_code "j"; tss_id "TSS159";
NC_006670.1	Cufflinks	exon	633335	633478	.	+	.	gene_id "MXLOC_000128"; transcript_id "MTCONS_00000200"; exon_number "4"; gene_name "3253529"; oId "CUFF.99.1"; nearest_ref "XM_566633.1"; class_code "j"; tss_id "TSS159";
NC_006670.1	Cufflinks	exon	633531	633825	.	+	.	gene_id "MXLOC_000128"; transcript_id "MTCONS_00000200"; exon_number "5"; gene_name "3253529"; oId "CUFF.99.1"; nearest_ref "XM_566633.1"; class_code "j"; tss_id "TSS159";
NC_006670.1	Cufflinks	exon	633870	633991	.	+	.	gene_id "MXLOC_000128"; transcript_id "MTCONS_00000200"; exon_number "6"; gene_name "3253529"; oId "CUFF.99.1"; nearest_ref "XM_566633.1"; class_code "j"; tss_id "TSS159";
NC_006670.1	Cufflinks	exon	634043	634327	.	+	.	gene_id "MXLOC_000128"; transcript_id "MTCONS_00000200"; exon_number "7"; gene_name "3253529"; oId "CUFF.99.1"; nearest_ref "XM_566633.1"; class_code "j"; tss_id "TSS159";
NC_006670.1	Cufflinks	exon	634370	634471	.	+	.	gene_id "MXLOC_000128"; transcript_id "MTCONS_00000200"; exon_number "8"; gene_name "3253529"; oId "CUFF.99.1"; nearest_ref "XM_566633.1"; class_code "j"; tss_id "TSS159";
NC_006670.1	Cufflinks	exon	634531	634640	.	+	.	gene_id "MXLOC_000128"; transcript_id "MTCONS_00000200"; exon_number "9"; gene_name "3253529"; oId "CUFF.99.1"; nearest_ref "XM_566633.1"; class_code "j"; tss_id "TSS159";
NC_006670.1	Cufflinks	exon	634697	634838	.	+	.	gene_id "MXLOC_000128"; transcript_id "MTCONS_00000200"; exon_number "10"; gene_name "3253529"; oId "CUFF.99.1"; nearest_ref "XM_566633.1"; class_code "j"; tss_id "TSS159";
NC_006670.1	Cufflinks	exon	634893	635047	.	+	.	gene_id "MXLOC_000128"; transcript_id "MTCONS_00000200"; exon_number "11"; gene_name "3253529"; oId "CUFF.99.1"; nearest_ref "XM_566633.1"; class_code "j"; tss_id "TSS159";
NC_006670.1	Cufflinks	exon	635104	635407	.	+	.	gene_id "MXLOC_000128"; transcript_id "MTCONS_00000200"; exon_number "12"; gene_name "3253529"; oId "CUFF.99.1"; nearest_ref "XM_566633.1"; class_code "j"; tss_id "TSS159";
NC_006670.1	Cufflinks	exon	635455	635595	.	+	.	gene_id "MXLOC_000128"; transcript_id "MTCONS_00000200"; exon_number "13"; gene_name "3253529"; oId "CUFF.99.1"; nearest_ref "XM_566633.1"; class_code "j"; tss_id "TSS159";
NC_006670.1	Cufflinks	exon	635653	636196	.	+	.	gene_id "MXLOC_000128"; transcript_id "MTCONS_00000200"; exon_number "14"; gene_name "3253529"; oId "CUFF.99.1"; nearest_ref "XM_566633.1"; class_code "j"; tss_id "TSS159";
NC_006670.1	Cufflinks	exon	636266	636340	.	+	.	gene_id "MXLOC_000128"; transcript_id "MTCONS_00000200"; exon_number "15"; gene_name "3253529"; oId "CUFF.99.1"; nearest_ref "XM_566633.1"; class_code "j"; tss_id "TSS159";
NC_006670.1	Cufflinks	exon	636426	636699	.	+	.	gene_id "MXLOC_000128"; transcript_id "MTCONS_00000200"; exon_number "16"; gene_name "3253529"; oId "CUFF.99.1"; nearest_ref "XM_566633.1"; class_code "j"; tss_id "TSS159";
NC_006670.1	Cufflinks	exon	636760	636865	.	+	.	gene_id "MXLOC_000128"; transcript_id "MTCONS_00000200"; exon_number "17"; gene_name "3253529"; oId "CUFF.99.1"; nearest_ref "XM_566633.1"; class_code "j"; tss_id "TSS159";
NC_006670.1	Cufflinks	exon	636940	637007	.	+	.	gene_id "MXLOC_000128"; transcript_id "MTCONS_00000200"; exon_number "18"; gene_name "3253529"; oId "CUFF.99.1"; nearest_ref "XM_566633.1"; class_code "j"; tss_id "TSS159";
NC_006670.1	Cufflinks	exon	637059	637711	.	+	.	gene_id "MXLOC_000128"; transcript_id "MTCONS_00000200"; exon_number "19"; gene_name "3253529"; oId "CUFF.99.1"; nearest_ref "XM_566633.1"; class_code "j"; tss_id "TSS159";
NC_006670.1	Cufflinks	exon	677965	678064	.	+	.	gene_id "MXLOC_000137"; transcript_id "MTCONS_00000211"; exon_number "1"; gene_name "3253517"; oId "CUFF.109.1"; nearest_ref "XM_566648.1"; class_code "j"; tss_id "TSS169";
NC_006670.1	Cufflinks	exon	678121	678123	.	+	.	gene_id "MXLOC_000137"; transcript_id "MTCONS_00000211"; exon_number "2"; gene_name "3253517"; oId "CUFF.109.1"; nearest_ref "XM_566648.1"; class_code "j"; tss_id "TSS169";
NC_006670.1	Cufflinks	exon	678222	678271	.	+	.	gene_id "MXLOC_000137"; transcript_id "MTCONS_00000211"; exon_number "3"; gene_name "3253517"; oId "CUFF.109.1"; nearest_ref "XM_566648.1"; class_code "j"; tss_id "TSS169";
NC_006670.1	Cufflinks	exon	678319	678338	.	+	.	gene_id "MXLOC_000137"; transcript_id "MTCONS_00000211"; exon_number "4"; gene_name "3253517"; oId "CUFF.109.1"; nearest_ref "XM_566648.1"; class_code "j"; tss_id "TSS169";
NC_006670.1	Cufflinks	exon	678442	678542	.	+	.	gene_id "MXLOC_000137"; transcript_id "MTCONS_00000211"; exon_number "5"; gene_name "3253517"; oId "CUFF.109.1"; nearest_ref "XM_566648.1"; class_code "j"; tss_id "TSS169";
NC_006670.1	Cufflinks	exon	678632	678986	.	+	.	gene_id "MXLOC_000137"; transcript_id "MTCONS_00000211"; exon_number "6"; gene_name "3253517"; oId "CUFF.109.1"; nearest_ref "XM_566648.1"; class_code "j"; tss_id "TSS169";
NC_006670.1	Cufflinks	exon	679079	679346	.	+	.	gene_id "MXLOC_000137"; transcript_id "MTCONS_00000211"; exon_number "7"; gene_name "3253517"; oId "CUFF.109.1"; nearest_ref "XM_566648.1"; class_code "j"; tss_id "TSS169";
NC_006670.1	Cufflinks	exon	679540	679623	.	+	.	gene_id "MXLOC_000137"; transcript_id "MTCONS_00000211"; exon_number "8"; gene_name "3253517"; oId "CUFF.109.1"; nearest_ref "XM_566648.1"; class_code "j"; tss_id "TSS169";
NC_006670.1	Cufflinks	exon	680342	680621	.	+	.	gene_id "MXLOC_000138"; transcript_id "MTCONS_00000213"; exon_number "1"; gene_name "3253513"; oId "CUFF.111.1"; nearest_ref "XM_566652.1"; class_code "j"; tss_id "TSS170";
NC_006670.1	Cufflinks	exon	680679	680711	.	+	.	gene_id "MXLOC_000138"; transcript_id "MTCONS_00000213"; exon_number "2"; gene_name "3253513"; oId "CUFF.111.1"; nearest_ref "XM_566652.1"; class_code "j"; tss_id "TSS170";
NC_006670.1	Cufflinks	exon	680770	680906	.	+	.	gene_id "MXLOC_000138"; transcript_id "MTCONS_00000213"; exon_number "3"; gene_name "3253513"; oId "CUFF.111.1"; nearest_ref "XM_566652.1"; class_code "j"; tss_id "TSS170";
NC_006670.1	Cufflinks	exon	680957	681063	.	+	.	gene_id "MXLOC_000138"; transcript_id "MTCONS_00000213"; exon_number "4"; gene_name "3253513"; oId "CUFF.111.1"; nearest_ref "XM_566652.1"; class_code "j"; tss_id "TSS170";
NC_006670.1	Cufflinks	exon	681128	681165	.	+	.	gene_id "MXLOC_000138"; transcript_id "MTCONS_00000213"; exon_number "5"; gene_name "3253513"; oId "CUFF.111.1"; nearest_ref "XM_566652.1"; class_code "j"; tss_id "TSS170";
NC_006670.1	Cufflinks	exon	681219	681632	.	+	.	gene_id "MXLOC_000138"; transcript_id "MTCONS_00000213"; exon_number "6"; gene_name "3253513"; oId "CUFF.111.1"; nearest_ref "XM_566652.1"; class_code "j"; tss_id "TSS170";
NC_006670.1	Cufflinks	exon	681680	683321	.	+	.	gene_id "MXLOC_000138"; transcript_id "MTCONS_00000213"; exon_number "7"; gene_name "3253513"; oId "CUFF.111.1"; nearest_ref "XM_566652.1"; class_code "j"; tss_id "TSS170";
NC_006670.1	Cufflinks	exon	683385	683650	.	+	.	gene_id "MXLOC_000138"; transcript_id "MTCONS_00000213"; exon_number "8"; gene_name "3253513"; oId "CUFF.111.1"; nearest_ref "XM_566652.1"; class_code "j"; tss_id "TSS170";
NC_006670.1	Cufflinks	exon	683697	684094	.	+	.	gene_id "MXLOC_000138"; transcript_id "MTCONS_00000213"; exon_number "9"; gene_name "3253513"; oId "CUFF.111.1"; nearest_ref "XM_566652.1"; class_code "j"; tss_id "TSS170";
NC_006670.1	Cufflinks	exon	684157	684738	.	+	.	gene_id "MXLOC_000138"; transcript_id "MTCONS_00000213"; exon_number "10"; gene_name "3253513"; oId "CUFF.111.1"; nearest_ref "XM_566652.1"; class_code "j"; tss_id "TSS170";
NC_006670.1	Cufflinks	exon	684791	685697	.	+	.	gene_id "MXLOC_000138"; transcript_id "MTCONS_00000213"; exon_number "11"; gene_name "3253513"; oId "CUFF.111.1"; nearest_ref "XM_566652.1"; class_code "j"; tss_id "TSS170";
NC_006670.1	Cufflinks	exon	685757	685897	.	+	.	gene_id "MXLOC_000138"; transcript_id "MTCONS_00000213"; exon_number "12"; gene_name "3253513"; oId "CUFF.111.1"; nearest_ref "XM_566652.1"; class_code "j"; tss_id "TSS170";
NC_006670.1	Cufflinks	exon	685947	686000	.	+	.	gene_id "MXLOC_000138"; transcript_id "MTCONS_00000213"; exon_number "13"; gene_name "3253513"; oId "CUFF.111.1"; nearest_ref "XM_566652.1"; class_code "j"; tss_id "TSS170";
NC_006670.1	Cufflinks	exon	686051	686145	.	+	.	gene_id "MXLOC_000138"; transcript_id "MTCONS_00000213"; exon_number "14"; gene_name "3253513"; oId "CUFF.111.1"; nearest_ref "XM_566652.1"; class_code "j"; tss_id "TSS170";
NC_006670.1	Cufflinks	exon	686202	686287	.	+	.	gene_id "MXLOC_000138"; transcript_id "MTCONS_00000213"; exon_number "15"; gene_name "3253513"; oId "CUFF.111.1"; nearest_ref "XM_566652.1"; class_code "j"; tss_id "TSS170";
NC_006670.1	Cufflinks	exon	686340	686359	.	+	.	gene_id "MXLOC_000138"; transcript_id "MTCONS_00000213"; exon_number "16"; gene_name "3253513"; oId "CUFF.111.1"; nearest_ref "XM_566652.1"; class_code "j"; tss_id "TSS170";
NC_006670.1	Cufflinks	exon	686413	686481	.	+	.	gene_id "MXLOC_000138"; transcript_id "MTCONS_00000213"; exon_number "17"; gene_name "3253513"; oId "CUFF.111.1"; nearest_ref "XM_566652.1"; class_code "j"; tss_id "TSS170";
NC_006670.1	Cufflinks	exon	686546	686563	.	+	.	gene_id "MXLOC_000138"; transcript_id "MTCONS_00000213"; exon_number "18"; gene_name "3253513"; oId "CUFF.111.1"; nearest_ref "XM_566652.1"; class_code "j"; tss_id "TSS170";
NC_006670.1	Cufflinks	exon	686614	687836	.	+	.	gene_id "MXLOC_000138"; transcript_id "MTCONS_00000213"; exon_number "19"; gene_name "3253513"; oId "CUFF.111.1"; nearest_ref "XM_566652.1"; class_code "j"; tss_id "TSS170";
NC_006670.1	Cufflinks	exon	687887	688845	.	+	.	gene_id "MXLOC_000138"; transcript_id "MTCONS_00000213"; exon_number "20"; gene_name "3253513"; oId "CUFF.111.1"; nearest_ref "XM_566652.1"; class_code "j"; tss_id "TSS170";
NC_006670.1	Cufflinks	exon	688904	688959	.	+	.	gene_id "MXLOC_000138"; transcript_id "MTCONS_00000213"; exon_number "21"; gene_name "3253513"; oId "CUFF.111.1"; nearest_ref "XM_566652.1"; class_code "j"; tss_id "TSS170";
NC_006670.1	Cufflinks	exon	689012	689108	.	+	.	gene_id "MXLOC_000138"; transcript_id "MTCONS_00000213"; exon_number "22"; gene_name "3253513"; oId "CUFF.111.1"; nearest_ref "XM_566652.1"; class_code "j"; tss_id "TSS170";
NC_006670.1	Cufflinks	exon	689167	689233	.	+	.	gene_id "MXLOC_000138"; transcript_id "MTCONS_00000213"; exon_number "23"; gene_name "3253513"; oId "CUFF.111.1"; nearest_ref "XM_566652.1"; class_code "j"; tss_id "TSS170";
NC_006670.1	Cufflinks	exon	689285	689309	.	+	.	gene_id "MXLOC_000138"; transcript_id "MTCONS_00000213"; exon_number "24"; gene_name "3253513"; oId "CUFF.111.1"; nearest_ref "XM_566652.1"; class_code "j"; tss_id "TSS170";
NC_006670.1	Cufflinks	exon	689359	689435	.	+	.	gene_id "MXLOC_000138"; transcript_id "MTCONS_00000213"; exon_number "25"; gene_name "3253513"; oId "CUFF.111.1"; nearest_ref "XM_566652.1"; class_code "j"; tss_id "TSS170";
NC_006670.1	Cufflinks	exon	689480	689656	.	+	.	gene_id "MXLOC_000138"; transcript_id "MTCONS_00000213"; exon_number "26"; gene_name "3253513"; oId "CUFF.111.1"; nearest_ref "XM_566652.1"; class_code "j"; tss_id "TSS170";
NC_006670.1	Cufflinks	exon	689721	689753	.	+	.	gene_id "MXLOC_000138"; transcript_id "MTCONS_00000213"; exon_number "27"; gene_name "3253513"; oId "CUFF.111.1"; nearest_ref "XM_566652.1"; class_code "j"; tss_id "TSS170";
NC_006670.1	Cufflinks	exon	689801	690172	.	+	.	gene_id "MXLOC_000138"; transcript_id "MTCONS_00000213"; exon_number "28"; gene_name "3253513"; oId "CUFF.111.1"; nearest_ref "XM_566652.1"; class_code "j"; tss_id "TSS170";
NC_006670.1	Cufflinks	exon	691571	691840	.	+	.	gene_id "MXLOC_000139"; transcript_id "MTCONS_00000215"; exon_number "1"; gene_name "3253534"; oId "CUFF.108.1"; nearest_ref "XM_566656.1"; class_code "j"; tss_id "TSS171";
NC_006670.1	Cufflinks	exon	691922	692022	.	+	.	gene_id "MXLOC_000139"; transcript_id "MTCONS_00000215"; exon_number "2"; gene_name "3253534"; oId "CUFF.108.1"; nearest_ref "XM_566656.1"; class_code "j"; tss_id "TSS171";
NC_006670.1	Cufflinks	exon	692162	692260	.	+	.	gene_id "MXLOC_000139"; transcript_id "MTCONS_00000215"; exon_number "3"; gene_name "3253534"; oId "CUFF.108.1"; nearest_ref "XM_566656.1"; class_code "j"; tss_id "TSS171";
NC_006670.1	Cufflinks	exon	692307	692364	.	+	.	gene_id "MXLOC_000139"; transcript_id "MTCONS_00000215"; exon_number "4"; gene_name "3253534"; oId "CUFF.108.1"; nearest_ref "XM_566656.1"; class_code "j"; tss_id "TSS171";
NC_006670.1	Cufflinks	exon	692442	692552	.	+	.	gene_id "MXLOC_000139"; transcript_id "MTCONS_00000215"; exon_number "5"; gene_name "3253534"; oId "CUFF.108.1"; nearest_ref "XM_566656.1"; class_code "j"; tss_id "TSS171";
NC_006670.1	Cufflinks	exon	692666	693665	.	+	.	gene_id "MXLOC_000139"; transcript_id "MTCONS_00000215"; exon_number "6"; gene_name "3253534"; oId "CUFF.108.1"; nearest_ref "XM_566656.1"; class_code "j"; tss_id "TSS171";
NC_006670.1	Cufflinks	exon	693722	693731	.	+	.	gene_id "MXLOC_000139"; transcript_id "MTCONS_00000215"; exon_number "7"; gene_name "3253534"; oId "CUFF.108.1"; nearest_ref "XM_566656.1"; class_code "j"; tss_id "TSS171";
NC_006670.1	Cufflinks	exon	693800	693916	.	+	.	gene_id "MXLOC_000139"; transcript_id "MTCONS_00000215"; exon_number "8"; gene_name "3253534"; oId "CUFF.108.1"; nearest_ref "XM_566656.1"; class_code "j"; tss_id "TSS171";
NC_006670.1	Cufflinks	exon	693965	693992	.	+	.	gene_id "MXLOC_000139"; transcript_id "MTCONS_00000215"; exon_number "9"; gene_name "3253534"; oId "CUFF.108.1"; nearest_ref "XM_566656.1"; class_code "j"; tss_id "TSS171";
NC_006670.1	Cufflinks	exon	694058	694176	.	+	.	gene_id "MXLOC_000139"; transcript_id "MTCONS_00000215"; exon_number "10"; gene_name "3253534"; oId "CUFF.108.1"; nearest_ref "XM_566656.1"; class_code "j"; tss_id "TSS171";
NC_006670.1	Cufflinks	exon	694226	694344	.	+	.	gene_id "MXLOC_000139"; transcript_id "MTCONS_00000215"; exon_number "11"; gene_name "3253534"; oId "CUFF.108.1"; nearest_ref "XM_566656.1"; class_code "j"; tss_id "TSS171";
NC_006670.1	Cufflinks	exon	706664	707373	.	+	.	gene_id "MXLOC_000144"; transcript_id "MTCONS_00000221"; exon_number "1"; gene_name "3253996"; oId "CUFF.115.1"; nearest_ref "XM_566671.1"; class_code "j"; tss_id "TSS177";
NC_006670.1	Cufflinks	exon	707454	707602	.	+	.	gene_id "MXLOC_000144"; transcript_id "MTCONS_00000221"; exon_number "2"; gene_name "3253996"; oId "CUFF.115.1"; nearest_ref "XM_566671.1"; class_code "j"; tss_id "TSS177";
NC_006670.1	Cufflinks	exon	707655	707704	.	+	.	gene_id "MXLOC_000144"; transcript_id "MTCONS_00000221"; exon_number "3"; gene_name "3253996"; oId "CUFF.115.1"; nearest_ref "XM_566671.1"; class_code "j"; tss_id "TSS177";
NC_006670.1	Cufflinks	exon	707770	707785	.	+	.	gene_id "MXLOC_000144"; transcript_id "MTCONS_00000221"; exon_number "4"; gene_name "3253996"; oId "CUFF.115.1"; nearest_ref "XM_566671.1"; class_code "j"; tss_id "TSS177";
NC_006670.1	Cufflinks	exon	707841	707936	.	+	.	gene_id "MXLOC_000144"; transcript_id "MTCONS_00000221"; exon_number "5"; gene_name "3253996"; oId "CUFF.115.1"; nearest_ref "XM_566671.1"; class_code "j"; tss_id "TSS177";
NC_006670.1	Cufflinks	exon	708001	708305	.	+	.	gene_id "MXLOC_000144"; transcript_id "MTCONS_00000221"; exon_number "6"; gene_name "3253996"; oId "CUFF.115.1"; nearest_ref "XM_566671.1"; class_code "j"; tss_id "TSS177";
NC_006670.1	Cufflinks	exon	708363	708524	.	+	.	gene_id "MXLOC_000144"; transcript_id "MTCONS_00000221"; exon_number "7"; gene_name "3253996"; oId "CUFF.115.1"; nearest_ref "XM_566671.1"; class_code "j"; tss_id "TSS177";
NC_006670.1	Cufflinks	exon	708588	708707	.	+	.	gene_id "MXLOC_000144"; transcript_id "MTCONS_00000221"; exon_number "8"; gene_name "3253996"; oId "CUFF.115.1"; nearest_ref "XM_566671.1"; class_code "j"; tss_id "TSS177";
NC_006670.1	Cufflinks	exon	708767	708963	.	+	.	gene_id "MXLOC_000144"; transcript_id "MTCONS_00000221"; exon_number "9"; gene_name "3253996"; oId "CUFF.115.1"; nearest_ref "XM_566671.1"; class_code "j"; tss_id "TSS177";
NC_006670.1	Cufflinks	exon	709018	709383	.	+	.	gene_id "MXLOC_000144"; transcript_id "MTCONS_00000221"; exon_number "10"; gene_name "3253996"; oId "CUFF.115.1"; nearest_ref "XM_566671.1"; class_code "j"; tss_id "TSS177";
NC_006670.1	Cufflinks	exon	720098	720306	.	+	.	gene_id "MXLOC_000146"; transcript_id "MTCONS_00000224"; exon_number "1"; gene_name "3253616"; oId "CUFF.113.1"; nearest_ref "XM_566677.1"; class_code "j"; tss_id "TSS180";
NC_006670.1	Cufflinks	exon	720356	720495	.	+	.	gene_id "MXLOC_000146"; transcript_id "MTCONS_00000224"; exon_number "2"; gene_name "3253616"; oId "CUFF.113.1"; nearest_ref "XM_566677.1"; class_code "j"; tss_id "TSS180";
NC_006670.1	Cufflinks	exon	720562	720735	.	+	.	gene_id "MXLOC_000146"; transcript_id "MTCONS_00000224"; exon_number "3"; gene_name "3253616"; oId "CUFF.113.1"; nearest_ref "XM_566677.1"; class_code "j"; tss_id "TSS180";
NC_006670.1	Cufflinks	exon	720796	720851	.	+	.	gene_id "MXLOC_000146"; transcript_id "MTCONS_00000224"; exon_number "4"; gene_name "3253616"; oId "CUFF.113.1"; nearest_ref "XM_566677.1"; class_code "j"; tss_id "TSS180";
NC_006670.1	Cufflinks	exon	720912	721002	.	+	.	gene_id "MXLOC_000146"; transcript_id "MTCONS_00000224"; exon_number "5"; gene_name "3253616"; oId "CUFF.113.1"; nearest_ref "XM_566677.1"; class_code "j"; tss_id "TSS180";
NC_006670.1	Cufflinks	exon	721056	721250	.	+	.	gene_id "MXLOC_000146"; transcript_id "MTCONS_00000224"; exon_number "6"; gene_name "3253616"; oId "CUFF.113.1"; nearest_ref "XM_566677.1"; class_code "j"; tss_id "TSS180";
NC_006670.1	Cufflinks	exon	724774	724901	.	+	.	gene_id "MXLOC_000148"; transcript_id "MTCONS_00000227"; exon_number "1"; gene_name "3253601"; oId "CUFF.117.1"; nearest_ref "XM_566681.1"; class_code "j"; tss_id "TSS182";
NC_006670.1	Cufflinks	exon	724966	725208	.	+	.	gene_id "MXLOC_000148"; transcript_id "MTCONS_00000227"; exon_number "2"; gene_name "3253601"; oId "CUFF.117.1"; nearest_ref "XM_566681.1"; class_code "j"; tss_id "TSS182";
NC_006670.1	Cufflinks	exon	725266	725346	.	+	.	gene_id "MXLOC_000148"; transcript_id "MTCONS_00000227"; exon_number "3"; gene_name "3253601"; oId "CUFF.117.1"; nearest_ref "XM_566681.1"; class_code "j"; tss_id "TSS182";
NC_006670.1	Cufflinks	exon	725407	726079	.	+	.	gene_id "MXLOC_000148"; transcript_id "MTCONS_00000227"; exon_number "4"; gene_name "3253601"; oId "CUFF.117.1"; nearest_ref "XM_566681.1"; class_code "j"; tss_id "TSS182";
NC_006670.1	Cufflinks	exon	726136	726315	.	+	.	gene_id "MXLOC_000148"; transcript_id "MTCONS_00000227"; exon_number "5"; gene_name "3253601"; oId "CUFF.117.1"; nearest_ref "XM_566681.1"; class_code "j"; tss_id "TSS182";
NC_006670.1	Cufflinks	exon	726365	726440	.	+	.	gene_id "MXLOC_000148"; transcript_id "MTCONS_00000227"; exon_number "6"; gene_name "3253601"; oId "CUFF.117.1"; nearest_ref "XM_566681.1"; class_code "j"; tss_id "TSS182";
NC_006670.1	Cufflinks	exon	726503	726575	.	+	.	gene_id "MXLOC_000148"; transcript_id "MTCONS_00000227"; exon_number "7"; gene_name "3253601"; oId "CUFF.117.1"; nearest_ref "XM_566681.1"; class_code "j"; tss_id "TSS182";
NC_006670.1	Cufflinks	exon	726628	727099	.	+	.	gene_id "MXLOC_000148"; transcript_id "MTCONS_00000227"; exon_number "8"; gene_name "3253601"; oId "CUFF.117.1"; nearest_ref "XM_566681.1"; class_code "j"; tss_id "TSS182";
NC_006670.1	Cufflinks	exon	727300	727459	.	+	.	gene_id "MXLOC_000148"; transcript_id "MTCONS_00000227"; exon_number "9"; gene_name "3253601"; oId "CUFF.117.1"; nearest_ref "XM_566681.1"; class_code "j"; tss_id "TSS182";
NC_006670.1	Cufflinks	exon	727520	727640	.	+	.	gene_id "MXLOC_000148"; transcript_id "MTCONS_00000227"; exon_number "10"; gene_name "3253601"; oId "CUFF.117.1"; nearest_ref "XM_566681.1"; class_code "j"; tss_id "TSS182";
NC_006670.1	Cufflinks	exon	727698	728431	.	+	.	gene_id "MXLOC_000148"; transcript_id "MTCONS_00000227"; exon_number "11"; gene_name "3253601"; oId "CUFF.117.1"; nearest_ref "XM_566681.1"; class_code "j"; tss_id "TSS182";
NC_006670.1	Cufflinks	exon	728483	728626	.	+	.	gene_id "MXLOC_000148"; transcript_id "MTCONS_00000227"; exon_number "12"; gene_name "3253601"; oId "CUFF.117.1"; nearest_ref "XM_566681.1"; class_code "j"; tss_id "TSS182";
NC_006670.1	Cufflinks	exon	728678	729283	.	+	.	gene_id "MXLOC_000148"; transcript_id "MTCONS_00000227"; exon_number "13"; gene_name "3253601"; oId "CUFF.117.1"; nearest_ref "XM_566681.1"; class_code "j"; tss_id "TSS182";
NC_006670.1	Cufflinks	exon	731534	731984	.	+	.	gene_id "MXLOC_000149"; transcript_id "MTCONS_00000231"; exon_number "1"; gene_name "3253523"; oId "CUFF.120.2"; nearest_ref "XM_566687.1"; class_code "j"; tss_id "TSS184";
NC_006670.1	Cufflinks	exon	732035	732257	.	+	.	gene_id "MXLOC_000149"; transcript_id "MTCONS_00000231"; exon_number "2"; gene_name "3253523"; oId "CUFF.120.2"; nearest_ref "XM_566687.1"; class_code "j"; tss_id "TSS184";
NC_006670.1	Cufflinks	exon	732308	732908	.	+	.	gene_id "MXLOC_000149"; transcript_id "MTCONS_00000231"; exon_number "3"; gene_name "3253523"; oId "CUFF.120.2"; nearest_ref "XM_566687.1"; class_code "j"; tss_id "TSS184";
NC_006670.1	Cufflinks	exon	732962	732987	.	+	.	gene_id "MXLOC_000149"; transcript_id "MTCONS_00000231"; exon_number "4"; gene_name "3253523"; oId "CUFF.120.2"; nearest_ref "XM_566687.1"; class_code "j"; tss_id "TSS184";
NC_006670.1	Cufflinks	exon	733049	733557	.	+	.	gene_id "MXLOC_000149"; transcript_id "MTCONS_00000231"; exon_number "5"; gene_name "3253523"; oId "CUFF.120.2"; nearest_ref "XM_566687.1"; class_code "j"; tss_id "TSS184";
NC_006670.1	Cufflinks	exon	733609	734958	.	+	.	gene_id "MXLOC_000149"; transcript_id "MTCONS_00000231"; exon_number "6"; gene_name "3253523"; oId "CUFF.120.2"; nearest_ref "XM_566687.1"; class_code "j"; tss_id "TSS184";
NC_006670.1	Cufflinks	exon	735008	735344	.	+	.	gene_id "MXLOC_000149"; transcript_id "MTCONS_00000231"; exon_number "7"; gene_name "3253523"; oId "CUFF.120.2"; nearest_ref "XM_566687.1"; class_code "j"; tss_id "TSS184";
NC_006670.1	Cufflinks	exon	738632	738983	.	+	.	gene_id "MXLOC_000150"; transcript_id "MTCONS_00000232"; exon_number "1"; gene_name "3253734"; oId "CUFF.118.1"; nearest_ref "XM_566691.1"; class_code "j"; tss_id "TSS185";
NC_006670.1	Cufflinks	exon	739063	739224	.	+	.	gene_id "MXLOC_000150"; transcript_id "MTCONS_00000232"; exon_number "2"; gene_name "3253734"; oId "CUFF.118.1"; nearest_ref "XM_566691.1"; class_code "j"; tss_id "TSS185";
NC_006670.1	Cufflinks	exon	739288	739326	.	+	.	gene_id "MXLOC_000150"; transcript_id "MTCONS_00000232"; exon_number "3"; gene_name "3253734"; oId "CUFF.118.1"; nearest_ref "XM_566691.1"; class_code "j"; tss_id "TSS185";
NC_006670.1	Cufflinks	exon	739381	739470	.	+	.	gene_id "MXLOC_000150"; transcript_id "MTCONS_00000232"; exon_number "4"; gene_name "3253734"; oId "CUFF.118.1"; nearest_ref "XM_566691.1"; class_code "j"; tss_id "TSS185";
NC_006670.1	Cufflinks	exon	739527	739701	.	+	.	gene_id "MXLOC_000150"; transcript_id "MTCONS_00000232"; exon_number "5"; gene_name "3253734"; oId "CUFF.118.1"; nearest_ref "XM_566691.1"; class_code "j"; tss_id "TSS185";
NC_006670.1	Cufflinks	exon	739753	741468	.	+	.	gene_id "MXLOC_000150"; transcript_id "MTCONS_00000232"; exon_number "6"; gene_name "3253734"; oId "CUFF.118.1"; nearest_ref "XM_566691.1"; class_code "j"; tss_id "TSS185";
NC_006670.1	Cufflinks	exon	767076	767735	.	+	.	gene_id "MXLOC_000155"; transcript_id "MTCONS_00000239"; exon_number "1"; gene_name "3253435"; oId "CUFF.127.1"; nearest_ref "XM_566706.1"; class_code "j"; tss_id "TSS192";
NC_006670.1	Cufflinks	exon	767786	767990	.	+	.	gene_id "MXLOC_000155"; transcript_id "MTCONS_00000239"; exon_number "2"; gene_name "3253435"; oId "CUFF.127.1"; nearest_ref "XM_566706.1"; class_code "j"; tss_id "TSS192";
NC_006670.1	Cufflinks	exon	768050	768275	.	+	.	gene_id "MXLOC_000155"; transcript_id "MTCONS_00000239"; exon_number "3"; gene_name "3253435"; oId "CUFF.127.1"; nearest_ref "XM_566706.1"; class_code "j"; tss_id "TSS192";
NC_006670.1	Cufflinks	exon	768332	768400	.	+	.	gene_id "MXLOC_000155"; transcript_id "MTCONS_00000239"; exon_number "4"; gene_name "3253435"; oId "CUFF.127.1"; nearest_ref "XM_566706.1"; class_code "j"; tss_id "TSS192";
NC_006670.1	Cufflinks	exon	768456	768568	.	+	.	gene_id "MXLOC_000155"; transcript_id "MTCONS_00000239"; exon_number "5"; gene_name "3253435"; oId "CUFF.127.1"; nearest_ref "XM_566706.1"; class_code "j"; tss_id "TSS192";
NC_006670.1	Cufflinks	exon	768637	768669	.	+	.	gene_id "MXLOC_000155"; transcript_id "MTCONS_00000239"; exon_number "6"; gene_name "3253435"; oId "CUFF.127.1"; nearest_ref "XM_566706.1"; class_code "j"; tss_id "TSS192";
NC_006670.1	Cufflinks	exon	768730	768824	.	+	.	gene_id "MXLOC_000155"; transcript_id "MTCONS_00000239"; exon_number "7"; gene_name "3253435"; oId "CUFF.127.1"; nearest_ref "XM_566706.1"; class_code "j"; tss_id "TSS192";
NC_006670.1	Cufflinks	exon	768880	769070	.	+	.	gene_id "MXLOC_000155"; transcript_id "MTCONS_00000239"; exon_number "8"; gene_name "3253435"; oId "CUFF.127.1"; nearest_ref "XM_566706.1"; class_code "j"; tss_id "TSS192";
NC_006670.1	Cufflinks	exon	769118	769183	.	+	.	gene_id "MXLOC_000155"; transcript_id "MTCONS_00000239"; exon_number "9"; gene_name "3253435"; oId "CUFF.127.1"; nearest_ref "XM_566706.1"; class_code "j"; tss_id "TSS192";
NC_006670.1	Cufflinks	exon	769240	769437	.	+	.	gene_id "MXLOC_000155"; transcript_id "MTCONS_00000239"; exon_number "10"; gene_name "3253435"; oId "CUFF.127.1"; nearest_ref "XM_566706.1"; class_code "j"; tss_id "TSS192";
NC_006670.1	Cufflinks	exon	769495	769559	.	+	.	gene_id "MXLOC_000155"; transcript_id "MTCONS_00000239"; exon_number "11"; gene_name "3253435"; oId "CUFF.127.1"; nearest_ref "XM_566706.1"; class_code "j"; tss_id "TSS192";
NC_006670.1	Cufflinks	exon	769619	769806	.	+	.	gene_id "MXLOC_000155"; transcript_id "MTCONS_00000239"; exon_number "12"; gene_name "3253435"; oId "CUFF.127.1"; nearest_ref "XM_566706.1"; class_code "j"; tss_id "TSS192";
NC_006670.1	Cufflinks	exon	769861	769900	.	+	.	gene_id "MXLOC_000155"; transcript_id "MTCONS_00000239"; exon_number "13"; gene_name "3253435"; oId "CUFF.127.1"; nearest_ref "XM_566706.1"; class_code "j"; tss_id "TSS192";
NC_006670.1	Cufflinks	exon	769952	770043	.	+	.	gene_id "MXLOC_000155"; transcript_id "MTCONS_00000239"; exon_number "14"; gene_name "3253435"; oId "CUFF.127.1"; nearest_ref "XM_566706.1"; class_code "j"; tss_id "TSS192";
NC_006670.1	Cufflinks	exon	770095	770153	.	+	.	gene_id "MXLOC_000155"; transcript_id "MTCONS_00000239"; exon_number "15"; gene_name "3253435"; oId "CUFF.127.1"; nearest_ref "XM_566706.1"; class_code "j"; tss_id "TSS192";
NC_006670.1	Cufflinks	exon	770213	770291	.	+	.	gene_id "MXLOC_000155"; transcript_id "MTCONS_00000239"; exon_number "16"; gene_name "3253435"; oId "CUFF.127.1"; nearest_ref "XM_566706.1"; class_code "j"; tss_id "TSS192";
NC_006670.1	Cufflinks	exon	770335	770755	.	+	.	gene_id "MXLOC_000155"; transcript_id "MTCONS_00000239"; exon_number "17"; gene_name "3253435"; oId "CUFF.127.1"; nearest_ref "XM_566706.1"; class_code "j"; tss_id "TSS192";
NC_006670.1	Cufflinks	exon	770811	770876	.	+	.	gene_id "MXLOC_000155"; transcript_id "MTCONS_00000239"; exon_number "18"; gene_name "3253435"; oId "CUFF.127.1"; nearest_ref "XM_566706.1"; class_code "j"; tss_id "TSS192";
NC_006670.1	Cufflinks	exon	770931	770949	.	+	.	gene_id "MXLOC_000155"; transcript_id "MTCONS_00000239"; exon_number "19"; gene_name "3253435"; oId "CUFF.127.1"; nearest_ref "XM_566706.1"; class_code "j"; tss_id "TSS192";
NC_006670.1	Cufflinks	exon	771007	771234	.	+	.	gene_id "MXLOC_000155"; transcript_id "MTCONS_00000239"; exon_number "20"; gene_name "3253435"; oId "CUFF.127.1"; nearest_ref "XM_566706.1"; class_code "j"; tss_id "TSS192";
NC_006670.1	Cufflinks	exon	775766	776092	.	+	.	gene_id "MXLOC_000157"; transcript_id "MTCONS_00000242"; exon_number "1"; gene_name "3253429"; oId "CUFF.128.1"; nearest_ref "XM_566712.1"; class_code "j"; tss_id "TSS195";
NC_006670.1	Cufflinks	exon	776192	776294	.	+	.	gene_id "MXLOC_000157"; transcript_id "MTCONS_00000242"; exon_number "2"; gene_name "3253429"; oId "CUFF.128.1"; nearest_ref "XM_566712.1"; class_code "j"; tss_id "TSS195";
NC_006670.1	Cufflinks	exon	776363	776441	.	+	.	gene_id "MXLOC_000157"; transcript_id "MTCONS_00000242"; exon_number "3"; gene_name "3253429"; oId "CUFF.128.1"; nearest_ref "XM_566712.1"; class_code "j"; tss_id "TSS195";
NC_006670.1	Cufflinks	exon	776489	776853	.	+	.	gene_id "MXLOC_000157"; transcript_id "MTCONS_00000242"; exon_number "4"; gene_name "3253429"; oId "CUFF.128.1"; nearest_ref "XM_566712.1"; class_code "j"; tss_id "TSS195";
NC_006670.1	Cufflinks	exon	776906	778195	.	+	.	gene_id "MXLOC_000157"; transcript_id "MTCONS_00000242"; exon_number "5"; gene_name "3253429"; oId "CUFF.128.1"; nearest_ref "XM_566712.1"; class_code "j"; tss_id "TSS195";
NC_006670.1	Cufflinks	exon	778252	778619	.	+	.	gene_id "MXLOC_000157"; transcript_id "MTCONS_00000242"; exon_number "6"; gene_name "3253429"; oId "CUFF.128.1"; nearest_ref "XM_566712.1"; class_code "j"; tss_id "TSS195";
NC_006670.1	Cufflinks	exon	778670	778843	.	+	.	gene_id "MXLOC_000157"; transcript_id "MTCONS_00000242"; exon_number "7"; gene_name "3253429"; oId "CUFF.128.1"; nearest_ref "XM_566712.1"; class_code "j"; tss_id "TSS195";
NC_006670.1	Cufflinks	exon	778896	779344	.	+	.	gene_id "MXLOC_000157"; transcript_id "MTCONS_00000242"; exon_number "8"; gene_name "3253429"; oId "CUFF.128.1"; nearest_ref "XM_566712.1"; class_code "j"; tss_id "TSS195";
NC_006670.1	Cufflinks	exon	779392	779562	.	+	.	gene_id "MXLOC_000157"; transcript_id "MTCONS_00000242"; exon_number "9"; gene_name "3253429"; oId "CUFF.128.1"; nearest_ref "XM_566712.1"; class_code "j"; tss_id "TSS195";
NC_006670.1	Cufflinks	exon	779612	779676	.	+	.	gene_id "MXLOC_000157"; transcript_id "MTCONS_00000242"; exon_number "10"; gene_name "3253429"; oId "CUFF.128.1"; nearest_ref "XM_566712.1"; class_code "j"; tss_id "TSS195";
NC_006670.1	Cufflinks	exon	779732	780033	.	+	.	gene_id "MXLOC_000157"; transcript_id "MTCONS_00000242"; exon_number "11"; gene_name "3253429"; oId "CUFF.128.1"; nearest_ref "XM_566712.1"; class_code "j"; tss_id "TSS195";
NC_006670.1	Cufflinks	exon	780080	780211	.	+	.	gene_id "MXLOC_000157"; transcript_id "MTCONS_00000242"; exon_number "12"; gene_name "3253429"; oId "CUFF.128.1"; nearest_ref "XM_566712.1"; class_code "j"; tss_id "TSS195";
NC_006670.1	Cufflinks	exon	780273	780287	.	+	.	gene_id "MXLOC_000157"; transcript_id "MTCONS_00000242"; exon_number "13"; gene_name "3253429"; oId "CUFF.128.1"; nearest_ref "XM_566712.1"; class_code "j"; tss_id "TSS195";
NC_006670.1	Cufflinks	exon	780345	780579	.	+	.	gene_id "MXLOC_000157"; transcript_id "MTCONS_00000242"; exon_number "14"; gene_name "3253429"; oId "CUFF.128.1"; nearest_ref "XM_566712.1"; class_code "j"; tss_id "TSS195";
NC_006670.1	Cufflinks	exon	780627	780779	.	+	.	gene_id "MXLOC_000157"; transcript_id "MTCONS_00000242"; exon_number "15"; gene_name "3253429"; oId "CUFF.128.1"; nearest_ref "XM_566712.1"; class_code "j"; tss_id "TSS195";
NC_006670.1	Cufflinks	exon	794567	794938	.	+	.	gene_id "MXLOC_000162"; transcript_id "MTCONS_00000250"; exon_number "1"; gene_name "3253411"; oId "CUFF.133.1"; nearest_ref "XM_566730.1"; class_code "j"; tss_id "TSS202";
NC_006670.1	Cufflinks	exon	794988	795059	.	+	.	gene_id "MXLOC_000162"; transcript_id "MTCONS_00000250"; exon_number "2"; gene_name "3253411"; oId "CUFF.133.1"; nearest_ref "XM_566730.1"; class_code "j"; tss_id "TSS202";
NC_006670.1	Cufflinks	exon	795094	795152	.	+	.	gene_id "MXLOC_000162"; transcript_id "MTCONS_00000250"; exon_number "3"; gene_name "3253411"; oId "CUFF.133.1"; nearest_ref "XM_566730.1"; class_code "j"; tss_id "TSS202";
NC_006670.1	Cufflinks	exon	795219	795477	.	+	.	gene_id "MXLOC_000162"; transcript_id "MTCONS_00000250"; exon_number "4"; gene_name "3253411"; oId "CUFF.133.1"; nearest_ref "XM_566730.1"; class_code "j"; tss_id "TSS202";
NC_006670.1	Cufflinks	exon	795532	796168	.	+	.	gene_id "MXLOC_000162"; transcript_id "MTCONS_00000250"; exon_number "5"; gene_name "3253411"; oId "CUFF.133.1"; nearest_ref "XM_566730.1"; class_code "j"; tss_id "TSS202";
NC_006670.1	Cufflinks	exon	796228	796589	.	+	.	gene_id "MXLOC_000162"; transcript_id "MTCONS_00000250"; exon_number "6"; gene_name "3253411"; oId "CUFF.133.1"; nearest_ref "XM_566730.1"; class_code "j"; tss_id "TSS202";
NC_006670.1	Cufflinks	exon	796641	796758	.	+	.	gene_id "MXLOC_000162"; transcript_id "MTCONS_00000250"; exon_number "7"; gene_name "3253411"; oId "CUFF.133.1"; nearest_ref "XM_566730.1"; class_code "j"; tss_id "TSS202";
NC_006670.1	Cufflinks	exon	796820	797645	.	+	.	gene_id "MXLOC_000162"; transcript_id "MTCONS_00000250"; exon_number "8"; gene_name "3253411"; oId "CUFF.133.1"; nearest_ref "XM_566730.1"; class_code "j"; tss_id "TSS202";
NC_006670.1	Cufflinks	exon	797699	797836	.	+	.	gene_id "MXLOC_000162"; transcript_id "MTCONS_00000250"; exon_number "9"; gene_name "3253411"; oId "CUFF.133.1"; nearest_ref "XM_566730.1"; class_code "j"; tss_id "TSS202";
NC_006670.1	Cufflinks	exon	797915	797970	.	+	.	gene_id "MXLOC_000162"; transcript_id "MTCONS_00000250"; exon_number "10"; gene_name "3253411"; oId "CUFF.133.1"; nearest_ref "XM_566730.1"; class_code "j"; tss_id "TSS202";
NC_006670.1	Cufflinks	exon	798027	798217	.	+	.	gene_id "MXLOC_000162"; transcript_id "MTCONS_00000250"; exon_number "11"; gene_name "3253411"; oId "CUFF.133.1"; nearest_ref "XM_566730.1"; class_code "j"; tss_id "TSS202";
NC_006670.1	Cufflinks	exon	798275	800475	.	+	.	gene_id "MXLOC_000162"; transcript_id "MTCONS_00000250"; exon_number "12"; gene_name "3253411"; oId "CUFF.133.1"; nearest_ref "XM_566730.1"; class_code "j"; tss_id "TSS202";
NC_006670.1	Cufflinks	exon	800530	800656	.	+	.	gene_id "MXLOC_000162"; transcript_id "MTCONS_00000250"; exon_number "13"; gene_name "3253411"; oId "CUFF.133.1"; nearest_ref "XM_566730.1"; class_code "j"; tss_id "TSS202";
NC_006670.1	Cufflinks	exon	800716	800961	.	+	.	gene_id "MXLOC_000162"; transcript_id "MTCONS_00000250"; exon_number "14"; gene_name "3253411"; oId "CUFF.133.1"; nearest_ref "XM_566730.1"; class_code "j"; tss_id "TSS202";
NC_006670.1	Cufflinks	exon	801014	801240	.	+	.	gene_id "MXLOC_000162"; transcript_id "MTCONS_00000250"; exon_number "15"; gene_name "3253411"; oId "CUFF.133.1"; nearest_ref "XM_566730.1"; class_code "j"; tss_id "TSS202";
NC_006670.1	Cufflinks	exon	801303	801568	.	+	.	gene_id "MXLOC_000162"; transcript_id "MTCONS_00000250"; exon_number "16"; gene_name "3253411"; oId "CUFF.133.1"; nearest_ref "XM_566730.1"; class_code "j"; tss_id "TSS202";
NC_006670.1	Cufflinks	exon	801638	804583	.	+	.	gene_id "MXLOC_000162"; transcript_id "MTCONS_00000250"; exon_number "17"; gene_name "3253411"; oId "CUFF.133.1"; nearest_ref "XM_566730.1"; class_code "j"; tss_id "TSS202";
NC_006670.1	Cufflinks	exon	804641	805179	.	+	.	gene_id "MXLOC_000162"; transcript_id "MTCONS_00000250"; exon_number "18"; gene_name "3253411"; oId "CUFF.133.1"; nearest_ref "XM_566730.1"; class_code "j"; tss_id "TSS202";
NC_006670.1	Cufflinks	exon	813738	813982	.	+	.	gene_id "MXLOC_000164"; transcript_id "MTCONS_00000255"; exon_number "1"; gene_name "3253403"; oId "CUFF.136.2"; nearest_ref "XM_566738.1"; class_code "j"; tss_id "TSS205";
NC_006670.1	Cufflinks	exon	814033	814090	.	+	.	gene_id "MXLOC_000164"; transcript_id "MTCONS_00000255"; exon_number "2"; gene_name "3253403"; oId "CUFF.136.2"; nearest_ref "XM_566738.1"; class_code "j"; tss_id "TSS205";
NC_006670.1	Cufflinks	exon	814153	814210	.	+	.	gene_id "MXLOC_000164"; transcript_id "MTCONS_00000255"; exon_number "3"; gene_name "3253403"; oId "CUFF.136.2"; nearest_ref "XM_566738.1"; class_code "j"; tss_id "TSS205";
NC_006670.1	Cufflinks	exon	814274	814368	.	+	.	gene_id "MXLOC_000164"; transcript_id "MTCONS_00000255"; exon_number "4"; gene_name "3253403"; oId "CUFF.136.2"; nearest_ref "XM_566738.1"; class_code "j"; tss_id "TSS205";
NC_006670.1	Cufflinks	exon	814425	814531	.	+	.	gene_id "MXLOC_000164"; transcript_id "MTCONS_00000255"; exon_number "5"; gene_name "3253403"; oId "CUFF.136.2"; nearest_ref "XM_566738.1"; class_code "j"; tss_id "TSS205";
NC_006670.1	Cufflinks	exon	814585	815358	.	+	.	gene_id "MXLOC_000164"; transcript_id "MTCONS_00000255"; exon_number "6"; gene_name "3253403"; oId "CUFF.136.2"; nearest_ref "XM_566738.1"; class_code "j"; tss_id "TSS205";
NC_006670.1	Cufflinks	exon	815408	816933	.	+	.	gene_id "MXLOC_000164"; transcript_id "MTCONS_00000255"; exon_number "7"; gene_name "3253403"; oId "CUFF.136.2"; nearest_ref "XM_566738.1"; class_code "j"; tss_id "TSS205";
NC_006670.1	Cufflinks	exon	817002	817484	.	+	.	gene_id "MXLOC_000164"; transcript_id "MTCONS_00000255"; exon_number "8"; gene_name "3253403"; oId "CUFF.136.2"; nearest_ref "XM_566738.1"; class_code "j"; tss_id "TSS205";
NC_006670.1	Cufflinks	exon	817550	817632	.	+	.	gene_id "MXLOC_000164"; transcript_id "MTCONS_00000255"; exon_number "9"; gene_name "3253403"; oId "CUFF.136.2"; nearest_ref "XM_566738.1"; class_code "j"; tss_id "TSS205";
NC_006670.1	Cufflinks	exon	817699	818375	.	+	.	gene_id "MXLOC_000164"; transcript_id "MTCONS_00000255"; exon_number "10"; gene_name "3253403"; oId "CUFF.136.2"; nearest_ref "XM_566738.1"; class_code "j"; tss_id "TSS205";
NC_006670.1	Cufflinks	exon	831528	831881	.	+	.	gene_id "MXLOC_000166"; transcript_id "MTCONS_00000257"; exon_number "1"; gene_name "3253387"; oId "CUFF.139.1"; nearest_ref "XM_566757.1"; class_code "j"; tss_id "TSS207";
NC_006670.1	Cufflinks	exon	831935	832193	.	+	.	gene_id "MXLOC_000166"; transcript_id "MTCONS_00000257"; exon_number "2"; gene_name "3253387"; oId "CUFF.139.1"; nearest_ref "XM_566757.1"; class_code "j"; tss_id "TSS207";
NC_006670.1	Cufflinks	exon	832246	832800	.	+	.	gene_id "MXLOC_000166"; transcript_id "MTCONS_00000257"; exon_number "3"; gene_name "3253387"; oId "CUFF.139.1"; nearest_ref "XM_566757.1"; class_code "j"; tss_id "TSS207";
NC_006670.1	Cufflinks	exon	832866	833774	.	+	.	gene_id "MXLOC_000166"; transcript_id "MTCONS_00000257"; exon_number "4"; gene_name "3253387"; oId "CUFF.139.1"; nearest_ref "XM_566757.1"; class_code "j"; tss_id "TSS207";
NC_006670.1	Cufflinks	exon	833825	833885	.	+	.	gene_id "MXLOC_000166"; transcript_id "MTCONS_00000257"; exon_number "5"; gene_name "3253387"; oId "CUFF.139.1"; nearest_ref "XM_566757.1"; class_code "j"; tss_id "TSS207";
NC_006670.1	Cufflinks	exon	833946	833998	.	+	.	gene_id "MXLOC_000166"; transcript_id "MTCONS_00000257"; exon_number "6"; gene_name "3253387"; oId "CUFF.139.1"; nearest_ref "XM_566757.1"; class_code "j"; tss_id "TSS207";
NC_006670.1	Cufflinks	exon	834056	834068	.	+	.	gene_id "MXLOC_000166"; transcript_id "MTCONS_00000257"; exon_number "7"; gene_name "3253387"; oId "CUFF.139.1"; nearest_ref "XM_566757.1"; class_code "j"; tss_id "TSS207";
NC_006670.1	Cufflinks	exon	834124	834189	.	+	.	gene_id "MXLOC_000166"; transcript_id "MTCONS_00000257"; exon_number "8"; gene_name "3253387"; oId "CUFF.139.1"; nearest_ref "XM_566757.1"; class_code "j"; tss_id "TSS207";
NC_006670.1	Cufflinks	exon	834244	834347	.	+	.	gene_id "MXLOC_000166"; transcript_id "MTCONS_00000257"; exon_number "9"; gene_name "3253387"; oId "CUFF.139.1"; nearest_ref "XM_566757.1"; class_code "j"; tss_id "TSS207";
NC_006670.1	Cufflinks	exon	834402	834571	.	+	.	gene_id "MXLOC_000166"; transcript_id "MTCONS_00000257"; exon_number "10"; gene_name "3253387"; oId "CUFF.139.1"; nearest_ref "XM_566757.1"; class_code "j"; tss_id "TSS207";
NC_006670.1	Cufflinks	exon	834621	835831	.	+	.	gene_id "MXLOC_000166"; transcript_id "MTCONS_00000257"; exon_number "11"; gene_name "3253387"; oId "CUFF.139.1"; nearest_ref "XM_566757.1"; class_code "j"; tss_id "TSS207";
NC_006670.1	Cufflinks	exon	835881	836326	.	+	.	gene_id "MXLOC_000166"; transcript_id "MTCONS_00000257"; exon_number "12"; gene_name "3253387"; oId "CUFF.139.1"; nearest_ref "XM_566757.1"; class_code "j"; tss_id "TSS207";
NC_006670.1	Cufflinks	exon	845146	845296	.	+	.	gene_id "MXLOC_000169"; transcript_id "MTCONS_00000262"; exon_number "1"; gene_name "3253937"; oId "CUFF.141.1"; nearest_ref "XM_567155.1"; class_code "j"; tss_id "TSS211";
NC_006670.1	Cufflinks	exon	845353	845616	.	+	.	gene_id "MXLOC_000169"; transcript_id "MTCONS_00000262"; exon_number "2"; gene_name "3253937"; oId "CUFF.141.1"; nearest_ref "XM_567155.1"; class_code "j"; tss_id "TSS211";
NC_006670.1	Cufflinks	exon	845686	845749	.	+	.	gene_id "MXLOC_000169"; transcript_id "MTCONS_00000262"; exon_number "3"; gene_name "3253937"; oId "CUFF.141.1"; nearest_ref "XM_567155.1"; class_code "j"; tss_id "TSS211";
NC_006670.1	Cufflinks	exon	845869	846062	.	+	.	gene_id "MXLOC_000169"; transcript_id "MTCONS_00000262"; exon_number "4"; gene_name "3253937"; oId "CUFF.141.1"; nearest_ref "XM_567155.1"; class_code "j"; tss_id "TSS211";
NC_006670.1	Cufflinks	exon	846131	846702	.	+	.	gene_id "MXLOC_000169"; transcript_id "MTCONS_00000262"; exon_number "5"; gene_name "3253937"; oId "CUFF.141.1"; nearest_ref "XM_567155.1"; class_code "j"; tss_id "TSS211";
NC_006670.1	Cufflinks	exon	855919	856710	.	+	.	gene_id "MXLOC_000171"; transcript_id "MTCONS_00000265"; exon_number "1"; gene_name "3253516"; oId "CUFF.144.1"; nearest_ref "XM_566649.1"; class_code "j"; tss_id "TSS213";
NC_006670.1	Cufflinks	exon	856759	857382	.	+	.	gene_id "MXLOC_000171"; transcript_id "MTCONS_00000265"; exon_number "2"; gene_name "3253516"; oId "CUFF.144.1"; nearest_ref "XM_566649.1"; class_code "j"; tss_id "TSS213";
NC_006670.1	Cufflinks	exon	857435	857746	.	+	.	gene_id "MXLOC_000171"; transcript_id "MTCONS_00000265"; exon_number "3"; gene_name "3253516"; oId "CUFF.144.1"; nearest_ref "XM_566649.1"; class_code "j"; tss_id "TSS213";
NC_006670.1	Cufflinks	exon	857798	858058	.	+	.	gene_id "MXLOC_000171"; transcript_id "MTCONS_00000265"; exon_number "4"; gene_name "3253516"; oId "CUFF.144.1"; nearest_ref "XM_566649.1"; class_code "j"; tss_id "TSS213";
NC_006670.1	Cufflinks	exon	858110	858233	.	+	.	gene_id "MXLOC_000171"; transcript_id "MTCONS_00000265"; exon_number "5"; gene_name "3253516"; oId "CUFF.144.1"; nearest_ref "XM_566649.1"; class_code "j"; tss_id "TSS213";
NC_006670.1	Cufflinks	exon	858291	858324	.	+	.	gene_id "MXLOC_000171"; transcript_id "MTCONS_00000265"; exon_number "6"; gene_name "3253516"; oId "CUFF.144.1"; nearest_ref "XM_566649.1"; class_code "j"; tss_id "TSS213";
NC_006670.1	Cufflinks	exon	858390	858538	.	+	.	gene_id "MXLOC_000171"; transcript_id "MTCONS_00000265"; exon_number "7"; gene_name "3253516"; oId "CUFF.144.1"; nearest_ref "XM_566649.1"; class_code "j"; tss_id "TSS213";
NC_006670.1	Cufflinks	exon	858599	859268	.	+	.	gene_id "MXLOC_000171"; transcript_id "MTCONS_00000265"; exon_number "8"; gene_name "3253516"; oId "CUFF.144.1"; nearest_ref "XM_566649.1"; class_code "j"; tss_id "TSS213";
NC_006670.1	Cufflinks	exon	875866	875970	.	+	.	gene_id "MXLOC_000178"; transcript_id "MTCONS_00000273"; exon_number "1"; gene_name "3254013"; oId "CUFF.150.1"; nearest_ref "XM_566666.1"; class_code "j"; tss_id "TSS220";
NC_006670.1	Cufflinks	exon	876027	876225	.	+	.	gene_id "MXLOC_000178"; transcript_id "MTCONS_00000273"; exon_number "2"; gene_name "3254013"; oId "CUFF.150.1"; nearest_ref "XM_566666.1"; class_code "j"; tss_id "TSS220";
NC_006670.1	Cufflinks	exon	876278	876392	.	+	.	gene_id "MXLOC_000178"; transcript_id "MTCONS_00000273"; exon_number "3"; gene_name "3254013"; oId "CUFF.150.1"; nearest_ref "XM_566666.1"; class_code "j"; tss_id "TSS220";
NC_006670.1	Cufflinks	exon	876457	876559	.	+	.	gene_id "MXLOC_000178"; transcript_id "MTCONS_00000273"; exon_number "4"; gene_name "3254013"; oId "CUFF.150.1"; nearest_ref "XM_566666.1"; class_code "j"; tss_id "TSS220";
NC_006670.1	Cufflinks	exon	876611	876895	.	+	.	gene_id "MXLOC_000178"; transcript_id "MTCONS_00000273"; exon_number "5"; gene_name "3254013"; oId "CUFF.150.1"; nearest_ref "XM_566666.1"; class_code "j"; tss_id "TSS220";
NC_006670.1	Cufflinks	exon	876954	877017	.	+	.	gene_id "MXLOC_000178"; transcript_id "MTCONS_00000273"; exon_number "6"; gene_name "3254013"; oId "CUFF.150.1"; nearest_ref "XM_566666.1"; class_code "j"; tss_id "TSS220";
NC_006670.1	Cufflinks	exon	881835	881966	.	+	.	gene_id "MXLOC_000179"; transcript_id "MTCONS_00000275"; exon_number "1"; gene_name "3254010"; oId "CUFF.152.1"; nearest_ref "XM_566670.1"; class_code "j"; tss_id "TSS221";
NC_006670.1	Cufflinks	exon	882005	882274	.	+	.	gene_id "MXLOC_000179"; transcript_id "MTCONS_00000275"; exon_number "2"; gene_name "3254010"; oId "CUFF.152.1"; nearest_ref "XM_566670.1"; class_code "j"; tss_id "TSS221";
NC_006670.1	Cufflinks	exon	882326	882427	.	+	.	gene_id "MXLOC_000179"; transcript_id "MTCONS_00000275"; exon_number "3"; gene_name "3254010"; oId "CUFF.152.1"; nearest_ref "XM_566670.1"; class_code "j"; tss_id "TSS221";
NC_006670.1	Cufflinks	exon	882478	882697	.	+	.	gene_id "MXLOC_000179"; transcript_id "MTCONS_00000275"; exon_number "4"; gene_name "3254010"; oId "CUFF.152.1"; nearest_ref "XM_566670.1"; class_code "j"; tss_id "TSS221";
NC_006670.1	Cufflinks	exon	882764	883029	.	+	.	gene_id "MXLOC_000179"; transcript_id "MTCONS_00000275"; exon_number "5"; gene_name "3254010"; oId "CUFF.152.1"; nearest_ref "XM_566670.1"; class_code "j"; tss_id "TSS221";
NC_006670.1	Cufflinks	exon	883086	883161	.	+	.	gene_id "MXLOC_000179"; transcript_id "MTCONS_00000275"; exon_number "6"; gene_name "3254010"; oId "CUFF.152.1"; nearest_ref "XM_566670.1"; class_code "j"; tss_id "TSS221";
NC_006670.1	Cufflinks	exon	883212	883465	.	+	.	gene_id "MXLOC_000179"; transcript_id "MTCONS_00000275"; exon_number "7"; gene_name "3254010"; oId "CUFF.152.1"; nearest_ref "XM_566670.1"; class_code "j"; tss_id "TSS221";
NC_006670.1	Cufflinks	exon	883524	883596	.	+	.	gene_id "MXLOC_000179"; transcript_id "MTCONS_00000275"; exon_number "8"; gene_name "3254010"; oId "CUFF.152.1"; nearest_ref "XM_566670.1"; class_code "j"; tss_id "TSS221";
NC_006670.1	Cufflinks	exon	907725	907926	.	+	.	gene_id "MXLOC_000185"; transcript_id "MTCONS_00000283"; exon_number "1"; gene_name "3253261"; oId "CUFF.159.2"; nearest_ref "XM_566686.1"; class_code "j"; tss_id "TSS227";
NC_006670.1	Cufflinks	exon	907989	908225	.	+	.	gene_id "MXLOC_000185"; transcript_id "MTCONS_00000283"; exon_number "2"; gene_name "3253261"; oId "CUFF.159.2"; nearest_ref "XM_566686.1"; class_code "j"; tss_id "TSS227";
NC_006670.1	Cufflinks	exon	908281	908403	.	+	.	gene_id "MXLOC_000185"; transcript_id "MTCONS_00000283"; exon_number "3"; gene_name "3253261"; oId "CUFF.159.2"; nearest_ref "XM_566686.1"; class_code "j"; tss_id "TSS227";
NC_006670.1	Cufflinks	exon	908455	908577	.	+	.	gene_id "MXLOC_000185"; transcript_id "MTCONS_00000283"; exon_number "4"; gene_name "3253261"; oId "CUFF.159.2"; nearest_ref "XM_566686.1"; class_code "j"; tss_id "TSS227";
NC_006670.1	Cufflinks	exon	908633	908755	.	+	.	gene_id "MXLOC_000185"; transcript_id "MTCONS_00000283"; exon_number "5"; gene_name "3253261"; oId "CUFF.159.2"; nearest_ref "XM_566686.1"; class_code "j"; tss_id "TSS227";
NC_006670.1	Cufflinks	exon	908803	908931	.	+	.	gene_id "MXLOC_000185"; transcript_id "MTCONS_00000283"; exon_number "6"; gene_name "3253261"; oId "CUFF.159.2"; nearest_ref "XM_566686.1"; class_code "j"; tss_id "TSS227";
NC_006670.1	Cufflinks	exon	908980	909354	.	+	.	gene_id "MXLOC_000185"; transcript_id "MTCONS_00000283"; exon_number "7"; gene_name "3253261"; oId "CUFF.159.2"; nearest_ref "XM_566686.1"; class_code "j"; tss_id "TSS227";
NC_006670.1	Cufflinks	exon	909401	909523	.	+	.	gene_id "MXLOC_000185"; transcript_id "MTCONS_00000283"; exon_number "8"; gene_name "3253261"; oId "CUFF.159.2"; nearest_ref "XM_566686.1"; class_code "j"; tss_id "TSS227";
NC_006670.1	Cufflinks	exon	909573	909691	.	+	.	gene_id "MXLOC_000185"; transcript_id "MTCONS_00000283"; exon_number "9"; gene_name "3253261"; oId "CUFF.159.2"; nearest_ref "XM_566686.1"; class_code "j"; tss_id "TSS227";
NC_006670.1	Cufflinks	exon	909747	910716	.	+	.	gene_id "MXLOC_000185"; transcript_id "MTCONS_00000283"; exon_number "10"; gene_name "3253261"; oId "CUFF.159.2"; nearest_ref "XM_566686.1"; class_code "j"; tss_id "TSS227";
NC_006670.1	Cufflinks	exon	910777	910811	.	+	.	gene_id "MXLOC_000185"; transcript_id "MTCONS_00000283"; exon_number "11"; gene_name "3253261"; oId "CUFF.159.2"; nearest_ref "XM_566686.1"; class_code "j"; tss_id "TSS227";
NC_006670.1	Cufflinks	exon	910875	910946	.	+	.	gene_id "MXLOC_000185"; transcript_id "MTCONS_00000283"; exon_number "12"; gene_name "3253261"; oId "CUFF.159.2"; nearest_ref "XM_566686.1"; class_code "j"; tss_id "TSS227";
NC_006670.1	Cufflinks	exon	911001	911116	.	+	.	gene_id "MXLOC_000185"; transcript_id "MTCONS_00000283"; exon_number "13"; gene_name "3253261"; oId "CUFF.159.2"; nearest_ref "XM_566686.1"; class_code "j"; tss_id "TSS227";
NC_006670.1	Cufflinks	exon	911176	911267	.	+	.	gene_id "MXLOC_000185"; transcript_id "MTCONS_00000283"; exon_number "14"; gene_name "3253261"; oId "CUFF.159.2"; nearest_ref "XM_566686.1"; class_code "j"; tss_id "TSS227";
NC_006670.1	Cufflinks	exon	911317	911442	.	+	.	gene_id "MXLOC_000185"; transcript_id "MTCONS_00000283"; exon_number "15"; gene_name "3253261"; oId "CUFF.159.2"; nearest_ref "XM_566686.1"; class_code "j"; tss_id "TSS227";
NC_006670.1	Cufflinks	exon	911497	911950	.	+	.	gene_id "MXLOC_000185"; transcript_id "MTCONS_00000283"; exon_number "16"; gene_name "3253261"; oId "CUFF.159.2"; nearest_ref "XM_566686.1"; class_code "j"; tss_id "TSS227";
NC_006670.1	Cufflinks	exon	1006580	1006658	.	+	.	gene_id "MXLOC_000193"; transcript_id "MTCONS_00000293"; exon_number "1"; gene_name "3253434"; oId "CUFF.170.2"; nearest_ref "XM_566707.1"; class_code "j"; tss_id "TSS236";
NC_006670.1	Cufflinks	exon	1006753	1006934	.	+	.	gene_id "MXLOC_000193"; transcript_id "MTCONS_00000293"; exon_number "2"; gene_name "3253434"; oId "CUFF.170.2"; nearest_ref "XM_566707.1"; class_code "j"; tss_id "TSS236";
NC_006670.1	Cufflinks	exon	1006996	1007700	.	+	.	gene_id "MXLOC_000193"; transcript_id "MTCONS_00000293"; exon_number "3"; gene_name "3253434"; oId "CUFF.170.2"; nearest_ref "XM_566707.1"; class_code "j"; tss_id "TSS236";
NC_006670.1	Cufflinks	exon	1007760	1009367	.	+	.	gene_id "MXLOC_000193"; transcript_id "MTCONS_00000293"; exon_number "4"; gene_name "3253434"; oId "CUFF.170.2"; nearest_ref "XM_566707.1"; class_code "j"; tss_id "TSS236";
NC_006670.1	Cufflinks	exon	1009421	1010250	.	+	.	gene_id "MXLOC_000193"; transcript_id "MTCONS_00000293"; exon_number "5"; gene_name "3253434"; oId "CUFF.170.2"; nearest_ref "XM_566707.1"; class_code "j"; tss_id "TSS236";
NC_006670.1	Cufflinks	exon	1010303	1010813	.	+	.	gene_id "MXLOC_000193"; transcript_id "MTCONS_00000293"; exon_number "6"; gene_name "3253434"; oId "CUFF.170.2"; nearest_ref "XM_566707.1"; class_code "j"; tss_id "TSS236";
NC_006670.1	Cufflinks	exon	1010878	1010969	.	+	.	gene_id "MXLOC_000193"; transcript_id "MTCONS_00000293"; exon_number "7"; gene_name "3253434"; oId "CUFF.170.2"; nearest_ref "XM_566707.1"; class_code "j"; tss_id "TSS236";
NC_006670.1	Cufflinks	exon	1011008	1011126	.	+	.	gene_id "MXLOC_000193"; transcript_id "MTCONS_00000293"; exon_number "8"; gene_name "3253434"; oId "CUFF.170.2"; nearest_ref "XM_566707.1"; class_code "j"; tss_id "TSS236";
NC_006670.1	Cufflinks	exon	1011164	1011205	.	+	.	gene_id "MXLOC_000193"; transcript_id "MTCONS_00000293"; exon_number "9"; gene_name "3253434"; oId "CUFF.170.2"; nearest_ref "XM_566707.1"; class_code "j"; tss_id "TSS236";
NC_006670.1	Cufflinks	exon	1011260	1013392	.	+	.	gene_id "MXLOC_000193"; transcript_id "MTCONS_00000293"; exon_number "10"; gene_name "3253434"; oId "CUFF.170.2"; nearest_ref "XM_566707.1"; class_code "j"; tss_id "TSS236";
NC_006670.1	Cufflinks	exon	1016350	1016895	.	+	.	gene_id "MXLOC_000194"; transcript_id "MTCONS_00000295"; exon_number "1"; gene_name "3253430"; oId "CUFF.167.1"; nearest_ref "XM_566711.1"; class_code "j"; tss_id "TSS238";
NC_006670.1	Cufflinks	exon	1016963	1017106	.	+	.	gene_id "MXLOC_000194"; transcript_id "MTCONS_00000295"; exon_number "2"; gene_name "3253430"; oId "CUFF.167.1"; nearest_ref "XM_566711.1"; class_code "j"; tss_id "TSS238";
NC_006670.1	Cufflinks	exon	1017146	1017772	.	+	.	gene_id "MXLOC_000194"; transcript_id "MTCONS_00000295"; exon_number "3"; gene_name "3253430"; oId "CUFF.167.1"; nearest_ref "XM_566711.1"; class_code "j"; tss_id "TSS238";
NC_006670.1	Cufflinks	exon	1017832	1018007	.	+	.	gene_id "MXLOC_000194"; transcript_id "MTCONS_00000295"; exon_number "4"; gene_name "3253430"; oId "CUFF.167.1"; nearest_ref "XM_566711.1"; class_code "j"; tss_id "TSS238";
NC_006670.1	Cufflinks	exon	1018079	1018171	.	+	.	gene_id "MXLOC_000194"; transcript_id "MTCONS_00000295"; exon_number "5"; gene_name "3253430"; oId "CUFF.167.1"; nearest_ref "XM_566711.1"; class_code "j"; tss_id "TSS238";
NC_006670.1	Cufflinks	exon	1055365	1055562	.	+	.	gene_id "MXLOC_000201"; transcript_id "MTCONS_00000304"; exon_number "1"; gene_name "3253402"; oId "CUFF.172.1"; nearest_ref "XM_566739.1"; class_code "j"; tss_id "TSS246";
NC_006670.1	Cufflinks	exon	1055600	1055881	.	+	.	gene_id "MXLOC_000201"; transcript_id "MTCONS_00000304"; exon_number "2"; gene_name "3253402"; oId "CUFF.172.1"; nearest_ref "XM_566739.1"; class_code "j"; tss_id "TSS246";
NC_006670.1	Cufflinks	exon	1055931	1056039	.	+	.	gene_id "MXLOC_000201"; transcript_id "MTCONS_00000304"; exon_number "3"; gene_name "3253402"; oId "CUFF.172.1"; nearest_ref "XM_566739.1"; class_code "j"; tss_id "TSS246";
NC_006670.1	Cufflinks	exon	1056098	1056669	.	+	.	gene_id "MXLOC_000201"; transcript_id "MTCONS_00000304"; exon_number "4"; gene_name "3253402"; oId "CUFF.172.1"; nearest_ref "XM_566739.1"; class_code "j"; tss_id "TSS246";
NC_006670.1	Cufflinks	exon	1056721	1056775	.	+	.	gene_id "MXLOC_000201"; transcript_id "MTCONS_00000304"; exon_number "5"; gene_name "3253402"; oId "CUFF.172.1"; nearest_ref "XM_566739.1"; class_code "j"; tss_id "TSS246";
NC_006670.1	Cufflinks	exon	1056834	1058071	.	+	.	gene_id "MXLOC_000201"; transcript_id "MTCONS_00000304"; exon_number "6"; gene_name "3253402"; oId "CUFF.172.1"; nearest_ref "XM_566739.1"; class_code "j"; tss_id "TSS246";
NC_006670.1	Cufflinks	exon	1058185	1058788	.	+	.	gene_id "MXLOC_000201"; transcript_id "MTCONS_00000304"; exon_number "7"; gene_name "3253402"; oId "CUFF.172.1"; nearest_ref "XM_566739.1"; class_code "j"; tss_id "TSS246";
NC_006670.1	Cufflinks	exon	1079181	1079313	.	+	.	gene_id "MXLOC_000205"; transcript_id "MTCONS_00000310"; exon_number "1"; oId "CUFF.176.2"; class_code "u"; tss_id "TSS251";
NC_006670.1	Cufflinks	exon	1079386	1079456	.	+	.	gene_id "MXLOC_000205"; transcript_id "MTCONS_00000310"; exon_number "2"; oId "CUFF.176.2"; class_code "u"; tss_id "TSS251";
NC_006670.1	Cufflinks	exon	1079502	1079523	.	+	.	gene_id "MXLOC_000205"; transcript_id "MTCONS_00000310"; exon_number "3"; oId "CUFF.176.2"; class_code "u"; tss_id "TSS251";
NC_006670.1	Cufflinks	exon	1079564	1079747	.	+	.	gene_id "MXLOC_000205"; transcript_id "MTCONS_00000310"; exon_number "4"; oId "CUFF.176.2"; class_code "u"; tss_id "TSS251";
NC_006670.1	Cufflinks	exon	1079797	1080031	.	+	.	gene_id "MXLOC_000205"; transcript_id "MTCONS_00000310"; exon_number "5"; oId "CUFF.176.2"; class_code "u"; tss_id "TSS251";
NC_006670.1	Cufflinks	exon	1080091	1080467	.	+	.	gene_id "MXLOC_000205"; transcript_id "MTCONS_00000310"; exon_number "6"; oId "CUFF.176.2"; class_code "u"; tss_id "TSS251";
NC_006670.1	Cufflinks	exon	1080525	1080938	.	+	.	gene_id "MXLOC_000205"; transcript_id "MTCONS_00000310"; exon_number "7"; oId "CUFF.176.2"; class_code "u"; tss_id "TSS251";
NC_006670.1	Cufflinks	exon	1079181	1079313	.	+	.	gene_id "MXLOC_000205"; transcript_id "MTCONS_00000309"; exon_number "1"; oId "CUFF.176.1"; class_code "u"; tss_id "TSS251";
NC_006670.1	Cufflinks	exon	1079386	1079456	.	+	.	gene_id "MXLOC_000205"; transcript_id "MTCONS_00000309"; exon_number "2"; oId "CUFF.176.1"; class_code "u"; tss_id "TSS251";
NC_006670.1	Cufflinks	exon	1079506	1079523	.	+	.	gene_id "MXLOC_000205"; transcript_id "MTCONS_00000309"; exon_number "3"; oId "CUFF.176.1"; class_code "u"; tss_id "TSS251";
NC_006670.1	Cufflinks	exon	1079564	1079747	.	+	.	gene_id "MXLOC_000205"; transcript_id "MTCONS_00000309"; exon_number "4"; oId "CUFF.176.1"; class_code "u"; tss_id "TSS251";
NC_006670.1	Cufflinks	exon	1079797	1080031	.	+	.	gene_id "MXLOC_000205"; transcript_id "MTCONS_00000309"; exon_number "5"; oId "CUFF.176.1"; class_code "u"; tss_id "TSS251";
NC_006670.1	Cufflinks	exon	1080086	1080467	.	+	.	gene_id "MXLOC_000205"; transcript_id "MTCONS_00000309"; exon_number "6"; oId "CUFF.176.1"; class_code "u"; tss_id "TSS251";
NC_006670.1	Cufflinks	exon	1080525	1080938	.	+	.	gene_id "MXLOC_000205"; transcript_id "MTCONS_00000309"; exon_number "7"; oId "CUFF.176.1"; class_code "u"; tss_id "TSS251";
NC_006670.1	Cufflinks	exon	1094623	1094764	.	+	.	gene_id "MXLOC_000208"; transcript_id "MTCONS_00000314"; exon_number "1"; gene_name "3253381"; oId "CUFF.180.2"; nearest_ref "XM_566763.1"; class_code "j"; tss_id "TSS254";
NC_006670.1	Cufflinks	exon	1094812	1094948	.	+	.	gene_id "MXLOC_000208"; transcript_id "MTCONS_00000314"; exon_number "2"; gene_name "3253381"; oId "CUFF.180.2"; nearest_ref "XM_566763.1"; class_code "j"; tss_id "TSS254";
NC_006670.1	Cufflinks	exon	1095004	1095221	.	+	.	gene_id "MXLOC_000208"; transcript_id "MTCONS_00000314"; exon_number "3"; gene_name "3253381"; oId "CUFF.180.2"; nearest_ref "XM_566763.1"; class_code "j"; tss_id "TSS254";
NC_006670.1	Cufflinks	exon	1095276	1095358	.	+	.	gene_id "MXLOC_000208"; transcript_id "MTCONS_00000314"; exon_number "4"; gene_name "3253381"; oId "CUFF.180.2"; nearest_ref "XM_566763.1"; class_code "j"; tss_id "TSS254";
NC_006670.1	Cufflinks	exon	1095406	1095746	.	+	.	gene_id "MXLOC_000208"; transcript_id "MTCONS_00000314"; exon_number "5"; gene_name "3253381"; oId "CUFF.180.2"; nearest_ref "XM_566763.1"; class_code "j"; tss_id "TSS254";
NC_006670.1	Cufflinks	exon	1095792	1096012	.	+	.	gene_id "MXLOC_000208"; transcript_id "MTCONS_00000314"; exon_number "6"; gene_name "3253381"; oId "CUFF.180.2"; nearest_ref "XM_566763.1"; class_code "j"; tss_id "TSS254";
NC_006670.1	Cufflinks	exon	1096064	1096176	.	+	.	gene_id "MXLOC_000208"; transcript_id "MTCONS_00000314"; exon_number "7"; gene_name "3253381"; oId "CUFF.180.2"; nearest_ref "XM_566763.1"; class_code "j"; tss_id "TSS254";
NC_006670.1	Cufflinks	exon	1096227	1096606	.	+	.	gene_id "MXLOC_000208"; transcript_id "MTCONS_00000314"; exon_number "8"; gene_name "3253381"; oId "CUFF.180.2"; nearest_ref "XM_566763.1"; class_code "j"; tss_id "TSS254";
NC_006670.1	Cufflinks	exon	1096663	1097796	.	+	.	gene_id "MXLOC_000208"; transcript_id "MTCONS_00000314"; exon_number "9"; gene_name "3253381"; oId "CUFF.180.2"; nearest_ref "XM_566763.1"; class_code "j"; tss_id "TSS254";
NC_006670.1	Cufflinks	exon	1097849	1097930	.	+	.	gene_id "MXLOC_000208"; transcript_id "MTCONS_00000314"; exon_number "10"; gene_name "3253381"; oId "CUFF.180.2"; nearest_ref "XM_566763.1"; class_code "j"; tss_id "TSS254";
NC_006670.1	Cufflinks	exon	1097989	1098542	.	+	.	gene_id "MXLOC_000208"; transcript_id "MTCONS_00000314"; exon_number "11"; gene_name "3253381"; oId "CUFF.180.2"; nearest_ref "XM_566763.1"; class_code "j"; tss_id "TSS254";
NC_006670.1	Cufflinks	exon	1098596	1098775	.	+	.	gene_id "MXLOC_000208"; transcript_id "MTCONS_00000314"; exon_number "12"; gene_name "3253381"; oId "CUFF.180.2"; nearest_ref "XM_566763.1"; class_code "j"; tss_id "TSS254";
NC_006670.1	Cufflinks	exon	1124349	1124901	.	+	.	gene_id "MXLOC_000211"; transcript_id "MTCONS_00000317"; exon_number "1"; gene_name "3253363"; oId "CUFF.182.1"; nearest_ref "XM_566781.1"; class_code "j"; tss_id "TSS257";
NC_006670.1	Cufflinks	exon	1124949	1125281	.	+	.	gene_id "MXLOC_000211"; transcript_id "MTCONS_00000317"; exon_number "2"; gene_name "3253363"; oId "CUFF.182.1"; nearest_ref "XM_566781.1"; class_code "j"; tss_id "TSS257";
NC_006670.1	Cufflinks	exon	1125348	1125727	.	+	.	gene_id "MXLOC_000211"; transcript_id "MTCONS_00000317"; exon_number "3"; gene_name "3253363"; oId "CUFF.182.1"; nearest_ref "XM_566781.1"; class_code "j"; tss_id "TSS257";
NC_006670.1	Cufflinks	exon	1144210	1145308	.	+	.	gene_id "MXLOC_000215"; transcript_id "MTCONS_00000323"; exon_number "1"; gene_name "3253370"; oId "CUFF.188.2"; nearest_ref "XM_566774.1"; class_code "j"; tss_id "TSS262";
NC_006670.1	Cufflinks	exon	1145364	1145379	.	+	.	gene_id "MXLOC_000215"; transcript_id "MTCONS_00000323"; exon_number "2"; gene_name "3253370"; oId "CUFF.188.2"; nearest_ref "XM_566774.1"; class_code "j"; tss_id "TSS262";
NC_006670.1	Cufflinks	exon	1145451	1145467	.	+	.	gene_id "MXLOC_000215"; transcript_id "MTCONS_00000323"; exon_number "3"; gene_name "3253370"; oId "CUFF.188.2"; nearest_ref "XM_566774.1"; class_code "j"; tss_id "TSS262";
NC_006670.1	Cufflinks	exon	1145516	1145534	.	+	.	gene_id "MXLOC_000215"; transcript_id "MTCONS_00000323"; exon_number "4"; gene_name "3253370"; oId "CUFF.188.2"; nearest_ref "XM_566774.1"; class_code "j"; tss_id "TSS262";
NC_006670.1	Cufflinks	exon	1145592	1147367	.	+	.	gene_id "MXLOC_000215"; transcript_id "MTCONS_00000323"; exon_number "5"; gene_name "3253370"; oId "CUFF.188.2"; nearest_ref "XM_566774.1"; class_code "j"; tss_id "TSS262";
NC_006670.1	Cufflinks	exon	1147563	1147757	.	+	.	gene_id "MXLOC_000215"; transcript_id "MTCONS_00000323"; exon_number "6"; gene_name "3253370"; oId "CUFF.188.2"; nearest_ref "XM_566774.1"; class_code "j"; tss_id "TSS262";
NC_006670.1	Cufflinks	exon	1147853	1147932	.	+	.	gene_id "MXLOC_000215"; transcript_id "MTCONS_00000323"; exon_number "7"; gene_name "3253370"; oId "CUFF.188.2"; nearest_ref "XM_566774.1"; class_code "j"; tss_id "TSS262";
NC_006670.1	Cufflinks	exon	1147991	1148301	.	+	.	gene_id "MXLOC_000215"; transcript_id "MTCONS_00000323"; exon_number "8"; gene_name "3253370"; oId "CUFF.188.2"; nearest_ref "XM_566774.1"; class_code "j"; tss_id "TSS262";
NC_006670.1	Cufflinks	exon	1148358	1148695	.	+	.	gene_id "MXLOC_000215"; transcript_id "MTCONS_00000323"; exon_number "9"; gene_name "3253370"; oId "CUFF.188.2"; nearest_ref "XM_566774.1"; class_code "j"; tss_id "TSS262";
NC_006670.1	Cufflinks	exon	1148789	1149969	.	+	.	gene_id "MXLOC_000215"; transcript_id "MTCONS_00000323"; exon_number "10"; gene_name "3253370"; oId "CUFF.188.2"; nearest_ref "XM_566774.1"; class_code "j"; tss_id "TSS262";
NC_006670.1	Cufflinks	exon	1150022	1151726	.	+	.	gene_id "MXLOC_000215"; transcript_id "MTCONS_00000323"; exon_number "11"; gene_name "3253370"; oId "CUFF.188.2"; nearest_ref "XM_566774.1"; class_code "j"; tss_id "TSS262";
NC_006670.1	Cufflinks	exon	1144210	1145308	.	+	.	gene_id "MXLOC_000215"; transcript_id "MTCONS_00000322"; exon_number "1"; gene_name "3253370"; oId "CUFF.188.1"; nearest_ref "XM_566774.1"; class_code "j"; tss_id "TSS262";
NC_006670.1	Cufflinks	exon	1145364	1145379	.	+	.	gene_id "MXLOC_000215"; transcript_id "MTCONS_00000322"; exon_number "2"; gene_name "3253370"; oId "CUFF.188.1"; nearest_ref "XM_566774.1"; class_code "j"; tss_id "TSS262";
NC_006670.1	Cufflinks	exon	1145451	1145467	.	+	.	gene_id "MXLOC_000215"; transcript_id "MTCONS_00000322"; exon_number "3"; gene_name "3253370"; oId "CUFF.188.1"; nearest_ref "XM_566774.1"; class_code "j"; tss_id "TSS262";
NC_006670.1	Cufflinks	exon	1145516	1145534	.	+	.	gene_id "MXLOC_000215"; transcript_id "MTCONS_00000322"; exon_number "4"; gene_name "3253370"; oId "CUFF.188.1"; nearest_ref "XM_566774.1"; class_code "j"; tss_id "TSS262";
NC_006670.1	Cufflinks	exon	1145592	1147367	.	+	.	gene_id "MXLOC_000215"; transcript_id "MTCONS_00000322"; exon_number "5"; gene_name "3253370"; oId "CUFF.188.1"; nearest_ref "XM_566774.1"; class_code "j"; tss_id "TSS262";
NC_006670.1	Cufflinks	exon	1147563	1147757	.	+	.	gene_id "MXLOC_000215"; transcript_id "MTCONS_00000322"; exon_number "6"; gene_name "3253370"; oId "CUFF.188.1"; nearest_ref "XM_566774.1"; class_code "j"; tss_id "TSS262";
NC_006670.1	Cufflinks	exon	1147853	1147933	.	+	.	gene_id "MXLOC_000215"; transcript_id "MTCONS_00000322"; exon_number "7"; gene_name "3253370"; oId "CUFF.188.1"; nearest_ref "XM_566774.1"; class_code "j"; tss_id "TSS262";
NC_006670.1	Cufflinks	exon	1148081	1148301	.	+	.	gene_id "MXLOC_000215"; transcript_id "MTCONS_00000322"; exon_number "8"; gene_name "3253370"; oId "CUFF.188.1"; nearest_ref "XM_566774.1"; class_code "j"; tss_id "TSS262";
NC_006670.1	Cufflinks	exon	1148358	1148695	.	+	.	gene_id "MXLOC_000215"; transcript_id "MTCONS_00000322"; exon_number "9"; gene_name "3253370"; oId "CUFF.188.1"; nearest_ref "XM_566774.1"; class_code "j"; tss_id "TSS262";
NC_006670.1	Cufflinks	exon	1148789	1149969	.	+	.	gene_id "MXLOC_000215"; transcript_id "MTCONS_00000322"; exon_number "10"; gene_name "3253370"; oId "CUFF.188.1"; nearest_ref "XM_566774.1"; class_code "j"; tss_id "TSS262";
NC_006670.1	Cufflinks	exon	1150022	1150972	.	+	.	gene_id "MXLOC_000215"; transcript_id "MTCONS_00000322"; exon_number "11"; gene_name "3253370"; oId "CUFF.188.1"; nearest_ref "XM_566774.1"; class_code "j"; tss_id "TSS262";
NC_006670.1	Cufflinks	exon	1151020	1151726	.	+	.	gene_id "MXLOC_000215"; transcript_id "MTCONS_00000322"; exon_number "12"; gene_name "3253370"; oId "CUFF.188.1"; nearest_ref "XM_566774.1"; class_code "j"; tss_id "TSS262";
NC_006670.1	Cufflinks	exon	1177849	1178087	.	+	.	gene_id "MXLOC_000223"; transcript_id "MTCONS_00000335"; exon_number "1"; gene_name "3253350"; oId "CUFF.190.2"; nearest_ref "XM_566796.1"; class_code "o"; tss_id "TSS272";
NC_006670.1	Cufflinks	exon	1178140	1179939	.	+	.	gene_id "MXLOC_000223"; transcript_id "MTCONS_00000335"; exon_number "2"; gene_name "3253350"; oId "CUFF.190.2"; nearest_ref "XM_566796.1"; class_code "o"; tss_id "TSS272";
NC_006670.1	Cufflinks	exon	1177849	1178087	.	+	.	gene_id "MXLOC_000223"; transcript_id "MTCONS_00000334"; exon_number "1"; gene_name "3253350"; oId "CUFF.190.1"; nearest_ref "XM_566796.1"; class_code "j"; tss_id "TSS272";
NC_006670.1	Cufflinks	exon	1178140	1178252	.	+	.	gene_id "MXLOC_000223"; transcript_id "MTCONS_00000334"; exon_number "2"; gene_name "3253350"; oId "CUFF.190.1"; nearest_ref "XM_566796.1"; class_code "j"; tss_id "TSS272";
NC_006670.1	Cufflinks	exon	1178454	1178566	.	+	.	gene_id "MXLOC_000223"; transcript_id "MTCONS_00000334"; exon_number "3"; gene_name "3253350"; oId "CUFF.190.1"; nearest_ref "XM_566796.1"; class_code "j"; tss_id "TSS272";
NC_006670.1	Cufflinks	exon	1178623	1179939	.	+	.	gene_id "MXLOC_000223"; transcript_id "MTCONS_00000334"; exon_number "4"; gene_name "3253350"; oId "CUFF.190.1"; nearest_ref "XM_566796.1"; class_code "j"; tss_id "TSS272";
NC_006670.1	Cufflinks	exon	1234047	1234687	.	+	.	gene_id "MXLOC_000234"; transcript_id "MTCONS_00000350"; exon_number "1"; gene_name "3253304"; oId "CUFF.194.1"; nearest_ref "XM_566845.1"; class_code "j"; tss_id "TSS285";
NC_006670.1	Cufflinks	exon	1234740	1234821	.	+	.	gene_id "MXLOC_000234"; transcript_id "MTCONS_00000350"; exon_number "2"; gene_name "3253304"; oId "CUFF.194.1"; nearest_ref "XM_566845.1"; class_code "j"; tss_id "TSS285";
NC_006670.1	Cufflinks	exon	1234867	1234935	.	+	.	gene_id "MXLOC_000234"; transcript_id "MTCONS_00000350"; exon_number "3"; gene_name "3253304"; oId "CUFF.194.1"; nearest_ref "XM_566845.1"; class_code "j"; tss_id "TSS285";
NC_006670.1	Cufflinks	exon	1234982	1235745	.	+	.	gene_id "MXLOC_000234"; transcript_id "MTCONS_00000350"; exon_number "4"; gene_name "3253304"; oId "CUFF.194.1"; nearest_ref "XM_566845.1"; class_code "j"; tss_id "TSS285";
NC_006670.1	Cufflinks	exon	1235800	1235940	.	+	.	gene_id "MXLOC_000234"; transcript_id "MTCONS_00000350"; exon_number "5"; gene_name "3253304"; oId "CUFF.194.1"; nearest_ref "XM_566845.1"; class_code "j"; tss_id "TSS285";
NC_006670.1	Cufflinks	exon	1235994	1236364	.	+	.	gene_id "MXLOC_000234"; transcript_id "MTCONS_00000350"; exon_number "6"; gene_name "3253304"; oId "CUFF.194.1"; nearest_ref "XM_566845.1"; class_code "j"; tss_id "TSS285";
NC_006670.1	Cufflinks	exon	1240775	1241252	.	+	.	gene_id "MXLOC_000235"; transcript_id "MTCONS_00000352"; exon_number "1"; gene_name "3253297"; oId "CUFF.195.1"; nearest_ref "XM_566855.1"; class_code "j"; tss_id "TSS286";
NC_006670.1	Cufflinks	exon	1241316	1241407	.	+	.	gene_id "MXLOC_000235"; transcript_id "MTCONS_00000352"; exon_number "2"; gene_name "3253297"; oId "CUFF.195.1"; nearest_ref "XM_566855.1"; class_code "j"; tss_id "TSS286";
NC_006670.1	Cufflinks	exon	1241462	1241569	.	+	.	gene_id "MXLOC_000235"; transcript_id "MTCONS_00000352"; exon_number "3"; gene_name "3253297"; oId "CUFF.195.1"; nearest_ref "XM_566855.1"; class_code "j"; tss_id "TSS286";
NC_006670.1	Cufflinks	exon	1241740	1242019	.	+	.	gene_id "MXLOC_000235"; transcript_id "MTCONS_00000352"; exon_number "4"; gene_name "3253297"; oId "CUFF.195.1"; nearest_ref "XM_566855.1"; class_code "j"; tss_id "TSS286";
NC_006670.1	Cufflinks	exon	1242068	1242172	.	+	.	gene_id "MXLOC_000235"; transcript_id "MTCONS_00000352"; exon_number "5"; gene_name "3253297"; oId "CUFF.195.1"; nearest_ref "XM_566855.1"; class_code "j"; tss_id "TSS286";
NC_006670.1	Cufflinks	exon	1242232	1242336	.	+	.	gene_id "MXLOC_000235"; transcript_id "MTCONS_00000352"; exon_number "6"; gene_name "3253297"; oId "CUFF.195.1"; nearest_ref "XM_566855.1"; class_code "j"; tss_id "TSS286";
NC_006670.1	Cufflinks	exon	1242402	1243885	.	+	.	gene_id "MXLOC_000235"; transcript_id "MTCONS_00000352"; exon_number "7"; gene_name "3253297"; oId "CUFF.195.1"; nearest_ref "XM_566855.1"; class_code "j"; tss_id "TSS286";
NC_006670.1	Cufflinks	exon	1248565	1249100	.	+	.	gene_id "MXLOC_000237"; transcript_id "MTCONS_00000356"; exon_number "1"; gene_name "3253291"; oId "CUFF.197.1"; nearest_ref "XM_566861.1"; class_code "j"; tss_id "TSS289";
NC_006670.1	Cufflinks	exon	1249160	1249302	.	+	.	gene_id "MXLOC_000237"; transcript_id "MTCONS_00000356"; exon_number "2"; gene_name "3253291"; oId "CUFF.197.1"; nearest_ref "XM_566861.1"; class_code "j"; tss_id "TSS289";
NC_006670.1	Cufflinks	exon	1249364	1249434	.	+	.	gene_id "MXLOC_000237"; transcript_id "MTCONS_00000356"; exon_number "3"; gene_name "3253291"; oId "CUFF.197.1"; nearest_ref "XM_566861.1"; class_code "j"; tss_id "TSS289";
NC_006670.1	Cufflinks	exon	1249486	1251673	.	+	.	gene_id "MXLOC_000237"; transcript_id "MTCONS_00000356"; exon_number "4"; gene_name "3253291"; oId "CUFF.197.1"; nearest_ref "XM_566861.1"; class_code "j"; tss_id "TSS289";
NC_006670.1	Cufflinks	exon	1251729	1252880	.	+	.	gene_id "MXLOC_000237"; transcript_id "MTCONS_00000356"; exon_number "5"; gene_name "3253291"; oId "CUFF.197.1"; nearest_ref "XM_566861.1"; class_code "j"; tss_id "TSS289";
NC_006670.1	Cufflinks	exon	1260932	1261623	.	+	.	gene_id "MXLOC_000240"; transcript_id "MTCONS_00000360"; exon_number "1"; gene_name "3253285"; oId "CUFF.200.1"; nearest_ref "XM_566867.1"; class_code "j"; tss_id "TSS293";
NC_006670.1	Cufflinks	exon	1261712	1261866	.	+	.	gene_id "MXLOC_000240"; transcript_id "MTCONS_00000360"; exon_number "2"; gene_name "3253285"; oId "CUFF.200.1"; nearest_ref "XM_566867.1"; class_code "j"; tss_id "TSS293";
NC_006670.1	Cufflinks	exon	1261944	1262362	.	+	.	gene_id "MXLOC_000240"; transcript_id "MTCONS_00000360"; exon_number "3"; gene_name "3253285"; oId "CUFF.200.1"; nearest_ref "XM_566867.1"; class_code "j"; tss_id "TSS293";
NC_006670.1	Cufflinks	exon	1262453	1262588	.	+	.	gene_id "MXLOC_000240"; transcript_id "MTCONS_00000360"; exon_number "4"; gene_name "3253285"; oId "CUFF.200.1"; nearest_ref "XM_566867.1"; class_code "j"; tss_id "TSS293";
NC_006670.1	Cufflinks	exon	1262700	1262970	.	+	.	gene_id "MXLOC_000240"; transcript_id "MTCONS_00000360"; exon_number "5"; gene_name "3253285"; oId "CUFF.200.1"; nearest_ref "XM_566867.1"; class_code "j"; tss_id "TSS293";
NC_006670.1	Cufflinks	exon	1284692	1284981	.	+	.	gene_id "MXLOC_000244"; transcript_id "MTCONS_00000368"; exon_number "1"; gene_name "3253257"; oId "CUFF.201.1"; nearest_ref "XM_566925.1"; class_code "j"; tss_id "TSS297";
NC_006670.1	Cufflinks	exon	1285049	1285147	.	+	.	gene_id "MXLOC_000244"; transcript_id "MTCONS_00000368"; exon_number "2"; gene_name "3253257"; oId "CUFF.201.1"; nearest_ref "XM_566925.1"; class_code "j"; tss_id "TSS297";
NC_006670.1	Cufflinks	exon	1285233	1286042	.	+	.	gene_id "MXLOC_000244"; transcript_id "MTCONS_00000368"; exon_number "3"; gene_name "3253257"; oId "CUFF.201.1"; nearest_ref "XM_566925.1"; class_code "j"; tss_id "TSS297";
NC_006670.1	Cufflinks	exon	1287675	1287829	.	+	.	gene_id "MXLOC_000245"; transcript_id "MTCONS_00000370"; exon_number "1"; gene_name "3253229"; oId "CUFF.206.1"; nearest_ref "XM_566928.1"; class_code "j"; tss_id "TSS299";
NC_006670.1	Cufflinks	exon	1287882	1288654	.	+	.	gene_id "MXLOC_000245"; transcript_id "MTCONS_00000370"; exon_number "2"; gene_name "3253229"; oId "CUFF.206.1"; nearest_ref "XM_566928.1"; class_code "j"; tss_id "TSS299";
NC_006670.1	Cufflinks	exon	1288715	1289115	.	+	.	gene_id "MXLOC_000245"; transcript_id "MTCONS_00000370"; exon_number "3"; gene_name "3253229"; oId "CUFF.206.1"; nearest_ref "XM_566928.1"; class_code "j"; tss_id "TSS299";
NC_006670.1	Cufflinks	exon	1289152	1289433	.	+	.	gene_id "MXLOC_000245"; transcript_id "MTCONS_00000370"; exon_number "4"; gene_name "3253229"; oId "CUFF.206.1"; nearest_ref "XM_566928.1"; class_code "j"; tss_id "TSS299";
NC_006670.1	Cufflinks	exon	1289481	1289883	.	+	.	gene_id "MXLOC_000245"; transcript_id "MTCONS_00000370"; exon_number "5"; gene_name "3253229"; oId "CUFF.206.1"; nearest_ref "XM_566928.1"; class_code "j"; tss_id "TSS299";
NC_006670.1	Cufflinks	exon	1289967	1290045	.	+	.	gene_id "MXLOC_000245"; transcript_id "MTCONS_00000370"; exon_number "6"; gene_name "3253229"; oId "CUFF.206.1"; nearest_ref "XM_566928.1"; class_code "j"; tss_id "TSS299";
NC_006670.1	Cufflinks	exon	1290104	1290811	.	+	.	gene_id "MXLOC_000245"; transcript_id "MTCONS_00000370"; exon_number "7"; gene_name "3253229"; oId "CUFF.206.1"; nearest_ref "XM_566928.1"; class_code "j"; tss_id "TSS299";
NC_006670.1	Cufflinks	exon	1290869	1290891	.	+	.	gene_id "MXLOC_000245"; transcript_id "MTCONS_00000370"; exon_number "8"; gene_name "3253229"; oId "CUFF.206.1"; nearest_ref "XM_566928.1"; class_code "j"; tss_id "TSS299";
NC_006670.1	Cufflinks	exon	1290929	1290955	.	+	.	gene_id "MXLOC_000245"; transcript_id "MTCONS_00000370"; exon_number "9"; gene_name "3253229"; oId "CUFF.206.1"; nearest_ref "XM_566928.1"; class_code "j"; tss_id "TSS299";
NC_006670.1	Cufflinks	exon	1291000	1291107	.	+	.	gene_id "MXLOC_000245"; transcript_id "MTCONS_00000370"; exon_number "10"; gene_name "3253229"; oId "CUFF.206.1"; nearest_ref "XM_566928.1"; class_code "j"; tss_id "TSS299";
NC_006670.1	Cufflinks	exon	1291178	1291421	.	+	.	gene_id "MXLOC_000245"; transcript_id "MTCONS_00000370"; exon_number "11"; gene_name "3253229"; oId "CUFF.206.1"; nearest_ref "XM_566928.1"; class_code "j"; tss_id "TSS299";
NC_006670.1	Cufflinks	exon	1291482	1291745	.	+	.	gene_id "MXLOC_000245"; transcript_id "MTCONS_00000370"; exon_number "12"; gene_name "3253229"; oId "CUFF.206.1"; nearest_ref "XM_566928.1"; class_code "j"; tss_id "TSS299";
NC_006670.1	Cufflinks	exon	1291809	1292321	.	+	.	gene_id "MXLOC_000245"; transcript_id "MTCONS_00000370"; exon_number "13"; gene_name "3253229"; oId "CUFF.206.1"; nearest_ref "XM_566928.1"; class_code "j"; tss_id "TSS299";
NC_006670.1	Cufflinks	exon	1314679	1314761	.	+	.	gene_id "MXLOC_000249"; transcript_id "MTCONS_00000378"; exon_number "1"; gene_name "3253264"; oId "CUFF.211.3"; nearest_ref "XM_566937.1"; class_code "j"; tss_id "TSS304";
NC_006670.1	Cufflinks	exon	1314919	1315051	.	+	.	gene_id "MXLOC_000249"; transcript_id "MTCONS_00000378"; exon_number "2"; gene_name "3253264"; oId "CUFF.211.3"; nearest_ref "XM_566937.1"; class_code "j"; tss_id "TSS304";
NC_006670.1	Cufflinks	exon	1315105	1315286	.	+	.	gene_id "MXLOC_000249"; transcript_id "MTCONS_00000378"; exon_number "3"; gene_name "3253264"; oId "CUFF.211.3"; nearest_ref "XM_566937.1"; class_code "j"; tss_id "TSS304";
NC_006670.1	Cufflinks	exon	1315344	1315426	.	+	.	gene_id "MXLOC_000249"; transcript_id "MTCONS_00000378"; exon_number "4"; gene_name "3253264"; oId "CUFF.211.3"; nearest_ref "XM_566937.1"; class_code "j"; tss_id "TSS304";
NC_006670.1	Cufflinks	exon	1315483	1315655	.	+	.	gene_id "MXLOC_000249"; transcript_id "MTCONS_00000378"; exon_number "5"; gene_name "3253264"; oId "CUFF.211.3"; nearest_ref "XM_566937.1"; class_code "j"; tss_id "TSS304";
NC_006670.1	Cufflinks	exon	1315708	1315933	.	+	.	gene_id "MXLOC_000249"; transcript_id "MTCONS_00000378"; exon_number "6"; gene_name "3253264"; oId "CUFF.211.3"; nearest_ref "XM_566937.1"; class_code "j"; tss_id "TSS304";
NC_006670.1	Cufflinks	exon	1315987	1316458	.	+	.	gene_id "MXLOC_000249"; transcript_id "MTCONS_00000378"; exon_number "7"; gene_name "3253264"; oId "CUFF.211.3"; nearest_ref "XM_566937.1"; class_code "j"; tss_id "TSS304";
NC_006670.1	Cufflinks	exon	1325612	1325777	.	+	.	gene_id "MXLOC_000253"; transcript_id "MTCONS_00000383"; exon_number "1"; oId "CUFF.212.1"; class_code "u"; tss_id "TSS308";
NC_006670.1	Cufflinks	exon	1325852	1326772	.	+	.	gene_id "MXLOC_000253"; transcript_id "MTCONS_00000383"; exon_number "2"; oId "CUFF.212.1"; class_code "u"; tss_id "TSS308";
NC_006670.1	Cufflinks	exon	1335130	1335728	.	+	.	gene_id "MXLOC_000255"; transcript_id "MTCONS_00000385"; exon_number "1"; gene_name "3253353"; oId "CUFF.216.1"; nearest_ref "XM_566792.1"; class_code "j"; tss_id "TSS310";
NC_006670.1	Cufflinks	exon	1335778	1335883	.	+	.	gene_id "MXLOC_000255"; transcript_id "MTCONS_00000385"; exon_number "2"; gene_name "3253353"; oId "CUFF.216.1"; nearest_ref "XM_566792.1"; class_code "j"; tss_id "TSS310";
NC_006670.1	Cufflinks	exon	1335952	1336326	.	+	.	gene_id "MXLOC_000255"; transcript_id "MTCONS_00000385"; exon_number "3"; gene_name "3253353"; oId "CUFF.216.1"; nearest_ref "XM_566792.1"; class_code "j"; tss_id "TSS310";
NC_006670.1	Cufflinks	exon	1336383	1337309	.	+	.	gene_id "MXLOC_000255"; transcript_id "MTCONS_00000385"; exon_number "4"; gene_name "3253353"; oId "CUFF.216.1"; nearest_ref "XM_566792.1"; class_code "j"; tss_id "TSS310";
NC_006670.1	Cufflinks	exon	1337397	1338140	.	+	.	gene_id "MXLOC_000255"; transcript_id "MTCONS_00000385"; exon_number "5"; gene_name "3253353"; oId "CUFF.216.1"; nearest_ref "XM_566792.1"; class_code "j"; tss_id "TSS310";
NC_006670.1	Cufflinks	exon	1338202	1338736	.	+	.	gene_id "MXLOC_000255"; transcript_id "MTCONS_00000385"; exon_number "6"; gene_name "3253353"; oId "CUFF.216.1"; nearest_ref "XM_566792.1"; class_code "j"; tss_id "TSS310";
NC_006670.1	Cufflinks	exon	1338814	1339081	.	+	.	gene_id "MXLOC_000255"; transcript_id "MTCONS_00000385"; exon_number "7"; gene_name "3253353"; oId "CUFF.216.1"; nearest_ref "XM_566792.1"; class_code "j"; tss_id "TSS310";
NC_006670.1	Cufflinks	exon	1339143	1339395	.	+	.	gene_id "MXLOC_000255"; transcript_id "MTCONS_00000385"; exon_number "8"; gene_name "3253353"; oId "CUFF.216.1"; nearest_ref "XM_566792.1"; class_code "j"; tss_id "TSS310";
NC_006670.1	Cufflinks	exon	1339459	1339557	.	+	.	gene_id "MXLOC_000255"; transcript_id "MTCONS_00000385"; exon_number "9"; gene_name "3253353"; oId "CUFF.216.1"; nearest_ref "XM_566792.1"; class_code "j"; tss_id "TSS310";
NC_006670.1	Cufflinks	exon	1342392	1342641	.	+	.	gene_id "MXLOC_000256"; transcript_id "MTCONS_00000387"; exon_number "1"; gene_name "3253349"; oId "CUFF.214.1"; nearest_ref "XM_566797.1"; class_code "j"; tss_id "TSS312";
NC_006670.1	Cufflinks	exon	1342700	1342798	.	+	.	gene_id "MXLOC_000256"; transcript_id "MTCONS_00000387"; exon_number "2"; gene_name "3253349"; oId "CUFF.214.1"; nearest_ref "XM_566797.1"; class_code "j"; tss_id "TSS312";
NC_006670.1	Cufflinks	exon	1342862	1342960	.	+	.	gene_id "MXLOC_000256"; transcript_id "MTCONS_00000387"; exon_number "3"; gene_name "3253349"; oId "CUFF.214.1"; nearest_ref "XM_566797.1"; class_code "j"; tss_id "TSS312";
NC_006670.1	Cufflinks	exon	1343012	1343143	.	+	.	gene_id "MXLOC_000256"; transcript_id "MTCONS_00000387"; exon_number "4"; gene_name "3253349"; oId "CUFF.214.1"; nearest_ref "XM_566797.1"; class_code "j"; tss_id "TSS312";
NC_006670.1	Cufflinks	exon	1343194	1343291	.	+	.	gene_id "MXLOC_000256"; transcript_id "MTCONS_00000387"; exon_number "5"; gene_name "3253349"; oId "CUFF.214.1"; nearest_ref "XM_566797.1"; class_code "j"; tss_id "TSS312";
NC_006670.1	Cufflinks	exon	1343355	1343408	.	+	.	gene_id "MXLOC_000256"; transcript_id "MTCONS_00000387"; exon_number "6"; gene_name "3253349"; oId "CUFF.214.1"; nearest_ref "XM_566797.1"; class_code "j"; tss_id "TSS312";
NC_006670.1	Cufflinks	exon	1343466	1343893	.	+	.	gene_id "MXLOC_000256"; transcript_id "MTCONS_00000387"; exon_number "7"; gene_name "3253349"; oId "CUFF.214.1"; nearest_ref "XM_566797.1"; class_code "j"; tss_id "TSS312";
NC_006670.1	Cufflinks	exon	1343946	1344061	.	+	.	gene_id "MXLOC_000256"; transcript_id "MTCONS_00000387"; exon_number "8"; gene_name "3253349"; oId "CUFF.214.1"; nearest_ref "XM_566797.1"; class_code "j"; tss_id "TSS312";
NC_006670.1	Cufflinks	exon	1344122	1344807	.	+	.	gene_id "MXLOC_000256"; transcript_id "MTCONS_00000387"; exon_number "9"; gene_name "3253349"; oId "CUFF.214.1"; nearest_ref "XM_566797.1"; class_code "j"; tss_id "TSS312";
NC_006670.1	Cufflinks	exon	1344897	1345177	.	+	.	gene_id "MXLOC_000256"; transcript_id "MTCONS_00000387"; exon_number "10"; gene_name "3253349"; oId "CUFF.214.1"; nearest_ref "XM_566797.1"; class_code "j"; tss_id "TSS312";
NC_006670.1	Cufflinks	exon	1345227	1345274	.	+	.	gene_id "MXLOC_000256"; transcript_id "MTCONS_00000387"; exon_number "11"; gene_name "3253349"; oId "CUFF.214.1"; nearest_ref "XM_566797.1"; class_code "j"; tss_id "TSS312";
NC_006670.1	Cufflinks	exon	1345327	1345417	.	+	.	gene_id "MXLOC_000256"; transcript_id "MTCONS_00000387"; exon_number "12"; gene_name "3253349"; oId "CUFF.214.1"; nearest_ref "XM_566797.1"; class_code "j"; tss_id "TSS312";
NC_006670.1	Cufflinks	exon	1345466	1345580	.	+	.	gene_id "MXLOC_000256"; transcript_id "MTCONS_00000387"; exon_number "13"; gene_name "3253349"; oId "CUFF.214.1"; nearest_ref "XM_566797.1"; class_code "j"; tss_id "TSS312";
NC_006670.1	Cufflinks	exon	1345634	1345773	.	+	.	gene_id "MXLOC_000256"; transcript_id "MTCONS_00000387"; exon_number "14"; gene_name "3253349"; oId "CUFF.214.1"; nearest_ref "XM_566797.1"; class_code "j"; tss_id "TSS312";
NC_006670.1	Cufflinks	exon	1345827	1346719	.	+	.	gene_id "MXLOC_000256"; transcript_id "MTCONS_00000387"; exon_number "15"; gene_name "3253349"; oId "CUFF.214.1"; nearest_ref "XM_566797.1"; class_code "j"; tss_id "TSS312";
NC_006670.1	Cufflinks	exon	1346777	1347724	.	+	.	gene_id "MXLOC_000256"; transcript_id "MTCONS_00000387"; exon_number "16"; gene_name "3253349"; oId "CUFF.214.1"; nearest_ref "XM_566797.1"; class_code "j"; tss_id "TSS312";
NC_006670.1	Cufflinks	exon	1351878	1352553	.	+	.	gene_id "MXLOC_000257"; transcript_id "MTCONS_00000390"; exon_number "1"; gene_name "3253341"; oId "CUFF.219.1"; nearest_ref "XM_566805.1"; class_code "j"; tss_id "TSS314";
NC_006670.1	Cufflinks	exon	1352615	1352717	.	+	.	gene_id "MXLOC_000257"; transcript_id "MTCONS_00000390"; exon_number "2"; gene_name "3253341"; oId "CUFF.219.1"; nearest_ref "XM_566805.1"; class_code "j"; tss_id "TSS314";
NC_006670.1	Cufflinks	exon	1352770	1353094	.	+	.	gene_id "MXLOC_000257"; transcript_id "MTCONS_00000390"; exon_number "3"; gene_name "3253341"; oId "CUFF.219.1"; nearest_ref "XM_566805.1"; class_code "j"; tss_id "TSS314";
NC_006670.1	Cufflinks	exon	1353138	1353258	.	+	.	gene_id "MXLOC_000257"; transcript_id "MTCONS_00000390"; exon_number "4"; gene_name "3253341"; oId "CUFF.219.1"; nearest_ref "XM_566805.1"; class_code "j"; tss_id "TSS314";
NC_006670.1	Cufflinks	exon	1353318	1353429	.	+	.	gene_id "MXLOC_000257"; transcript_id "MTCONS_00000390"; exon_number "5"; gene_name "3253341"; oId "CUFF.219.1"; nearest_ref "XM_566805.1"; class_code "j"; tss_id "TSS314";
NC_006670.1	Cufflinks	exon	1353504	1353800	.	+	.	gene_id "MXLOC_000257"; transcript_id "MTCONS_00000390"; exon_number "6"; gene_name "3253341"; oId "CUFF.219.1"; nearest_ref "XM_566805.1"; class_code "j"; tss_id "TSS314";
NC_006670.1	Cufflinks	exon	1353854	1354048	.	+	.	gene_id "MXLOC_000257"; transcript_id "MTCONS_00000390"; exon_number "7"; gene_name "3253341"; oId "CUFF.219.1"; nearest_ref "XM_566805.1"; class_code "j"; tss_id "TSS314";
NC_006670.1	Cufflinks	exon	1354104	1354112	.	+	.	gene_id "MXLOC_000257"; transcript_id "MTCONS_00000390"; exon_number "8"; gene_name "3253341"; oId "CUFF.219.1"; nearest_ref "XM_566805.1"; class_code "j"; tss_id "TSS314";
NC_006670.1	Cufflinks	exon	1354171	1355471	.	+	.	gene_id "MXLOC_000257"; transcript_id "MTCONS_00000390"; exon_number "9"; gene_name "3253341"; oId "CUFF.219.1"; nearest_ref "XM_566805.1"; class_code "j"; tss_id "TSS314";
NC_006670.1	Cufflinks	exon	1355538	1355776	.	+	.	gene_id "MXLOC_000257"; transcript_id "MTCONS_00000390"; exon_number "10"; gene_name "3253341"; oId "CUFF.219.1"; nearest_ref "XM_566805.1"; class_code "j"; tss_id "TSS314";
NC_006670.1	Cufflinks	exon	1355831	1355952	.	+	.	gene_id "MXLOC_000257"; transcript_id "MTCONS_00000390"; exon_number "11"; gene_name "3253341"; oId "CUFF.219.1"; nearest_ref "XM_566805.1"; class_code "j"; tss_id "TSS314";
NC_006670.1	Cufflinks	exon	1356004	1356607	.	+	.	gene_id "MXLOC_000257"; transcript_id "MTCONS_00000390"; exon_number "12"; gene_name "3253341"; oId "CUFF.219.1"; nearest_ref "XM_566805.1"; class_code "j"; tss_id "TSS314";
NC_006670.1	Cufflinks	exon	1356662	1356985	.	+	.	gene_id "MXLOC_000257"; transcript_id "MTCONS_00000390"; exon_number "13"; gene_name "3253341"; oId "CUFF.219.1"; nearest_ref "XM_566805.1"; class_code "j"; tss_id "TSS314";
NC_006670.1	Cufflinks	exon	1357062	1358343	.	+	.	gene_id "MXLOC_000257"; transcript_id "MTCONS_00000390"; exon_number "14"; gene_name "3253341"; oId "CUFF.219.1"; nearest_ref "XM_566805.1"; class_code "j"; tss_id "TSS314";
NC_006670.1	Cufflinks	exon	1358423	1358573	.	+	.	gene_id "MXLOC_000257"; transcript_id "MTCONS_00000390"; exon_number "15"; gene_name "3253341"; oId "CUFF.219.1"; nearest_ref "XM_566805.1"; class_code "j"; tss_id "TSS314";
NC_006670.1	Cufflinks	exon	1358629	1358746	.	+	.	gene_id "MXLOC_000257"; transcript_id "MTCONS_00000390"; exon_number "16"; gene_name "3253341"; oId "CUFF.219.1"; nearest_ref "XM_566805.1"; class_code "j"; tss_id "TSS314";
NC_006670.1	Cufflinks	exon	1358811	1358956	.	+	.	gene_id "MXLOC_000257"; transcript_id "MTCONS_00000390"; exon_number "17"; gene_name "3253341"; oId "CUFF.219.1"; nearest_ref "XM_566805.1"; class_code "j"; tss_id "TSS314";
NC_006670.1	Cufflinks	exon	1359002	1359292	.	+	.	gene_id "MXLOC_000257"; transcript_id "MTCONS_00000390"; exon_number "18"; gene_name "3253341"; oId "CUFF.219.1"; nearest_ref "XM_566805.1"; class_code "j"; tss_id "TSS314";
NC_006670.1	Cufflinks	exon	1359357	1359794	.	+	.	gene_id "MXLOC_000257"; transcript_id "MTCONS_00000390"; exon_number "19"; gene_name "3253341"; oId "CUFF.219.1"; nearest_ref "XM_566805.1"; class_code "j"; tss_id "TSS314";
NC_006670.1	Cufflinks	exon	1372649	1372968	.	+	.	gene_id "MXLOC_000261"; transcript_id "MTCONS_00000399"; exon_number "1"; gene_name "3253327"; oId "CUFF.222.1"; nearest_ref "XM_566821.1"; class_code "j"; tss_id "TSS320";
NC_006670.1	Cufflinks	exon	1373030	1373044	.	+	.	gene_id "MXLOC_000261"; transcript_id "MTCONS_00000399"; exon_number "2"; gene_name "3253327"; oId "CUFF.222.1"; nearest_ref "XM_566821.1"; class_code "j"; tss_id "TSS320";
NC_006670.1	Cufflinks	exon	1373139	1373445	.	+	.	gene_id "MXLOC_000261"; transcript_id "MTCONS_00000399"; exon_number "3"; gene_name "3253327"; oId "CUFF.222.1"; nearest_ref "XM_566821.1"; class_code "j"; tss_id "TSS320";
NC_006670.1	Cufflinks	exon	1373500	1374297	.	+	.	gene_id "MXLOC_000261"; transcript_id "MTCONS_00000399"; exon_number "4"; gene_name "3253327"; oId "CUFF.222.1"; nearest_ref "XM_566821.1"; class_code "j"; tss_id "TSS320";
NC_006670.1	Cufflinks	exon	1385066	1385398	.	+	.	gene_id "MXLOC_000264"; transcript_id "MTCONS_00000404"; exon_number "1"; gene_name "3253319"; oId "CUFF.226.2"; nearest_ref "XM_566830.1"; class_code "j"; tss_id "TSS324";
NC_006670.1	Cufflinks	exon	1385463	1385504	.	+	.	gene_id "MXLOC_000264"; transcript_id "MTCONS_00000404"; exon_number "2"; gene_name "3253319"; oId "CUFF.226.2"; nearest_ref "XM_566830.1"; class_code "j"; tss_id "TSS324";
NC_006670.1	Cufflinks	exon	1385569	1385763	.	+	.	gene_id "MXLOC_000264"; transcript_id "MTCONS_00000404"; exon_number "3"; gene_name "3253319"; oId "CUFF.226.2"; nearest_ref "XM_566830.1"; class_code "j"; tss_id "TSS324";
NC_006670.1	Cufflinks	exon	1385822	1385916	.	+	.	gene_id "MXLOC_000264"; transcript_id "MTCONS_00000404"; exon_number "4"; gene_name "3253319"; oId "CUFF.226.2"; nearest_ref "XM_566830.1"; class_code "j"; tss_id "TSS324";
NC_006670.1	Cufflinks	exon	1385970	1386146	.	+	.	gene_id "MXLOC_000264"; transcript_id "MTCONS_00000404"; exon_number "5"; gene_name "3253319"; oId "CUFF.226.2"; nearest_ref "XM_566830.1"; class_code "j"; tss_id "TSS324";
NC_006670.1	Cufflinks	exon	1386201	1386424	.	+	.	gene_id "MXLOC_000264"; transcript_id "MTCONS_00000404"; exon_number "6"; gene_name "3253319"; oId "CUFF.226.2"; nearest_ref "XM_566830.1"; class_code "j"; tss_id "TSS324";
NC_006670.1	Cufflinks	exon	1386556	1386662	.	+	.	gene_id "MXLOC_000264"; transcript_id "MTCONS_00000404"; exon_number "7"; gene_name "3253319"; oId "CUFF.226.2"; nearest_ref "XM_566830.1"; class_code "j"; tss_id "TSS324";
NC_006670.1	Cufflinks	exon	1386722	1386837	.	+	.	gene_id "MXLOC_000264"; transcript_id "MTCONS_00000404"; exon_number "8"; gene_name "3253319"; oId "CUFF.226.2"; nearest_ref "XM_566830.1"; class_code "j"; tss_id "TSS324";
NC_006670.1	Cufflinks	exon	1386897	1387100	.	+	.	gene_id "MXLOC_000264"; transcript_id "MTCONS_00000404"; exon_number "9"; gene_name "3253319"; oId "CUFF.226.2"; nearest_ref "XM_566830.1"; class_code "j"; tss_id "TSS324";
NC_006670.1	Cufflinks	exon	1387159	1387243	.	+	.	gene_id "MXLOC_000264"; transcript_id "MTCONS_00000404"; exon_number "10"; gene_name "3253319"; oId "CUFF.226.2"; nearest_ref "XM_566830.1"; class_code "j"; tss_id "TSS324";
NC_006670.1	Cufflinks	exon	1387305	1388039	.	+	.	gene_id "MXLOC_000264"; transcript_id "MTCONS_00000404"; exon_number "11"; gene_name "3253319"; oId "CUFF.226.2"; nearest_ref "XM_566830.1"; class_code "j"; tss_id "TSS324";
NC_006670.1	Cufflinks	exon	1396887	1397189	.	+	.	gene_id "MXLOC_000267"; transcript_id "MTCONS_00000409"; exon_number "1"; gene_name "3253311"; oId "CUFF.233.1"; nearest_ref "XM_566838.1"; class_code "j"; tss_id "TSS329";
NC_006670.1	Cufflinks	exon	1397246	1397444	.	+	.	gene_id "MXLOC_000267"; transcript_id "MTCONS_00000409"; exon_number "2"; gene_name "3253311"; oId "CUFF.233.1"; nearest_ref "XM_566838.1"; class_code "j"; tss_id "TSS329";
NC_006670.1	Cufflinks	exon	1397502	1398625	.	+	.	gene_id "MXLOC_000267"; transcript_id "MTCONS_00000409"; exon_number "3"; gene_name "3253311"; oId "CUFF.233.1"; nearest_ref "XM_566838.1"; class_code "j"; tss_id "TSS329";
NC_006670.1	Cufflinks	exon	1398683	1399254	.	+	.	gene_id "MXLOC_000267"; transcript_id "MTCONS_00000409"; exon_number "4"; gene_name "3253311"; oId "CUFF.233.1"; nearest_ref "XM_566838.1"; class_code "j"; tss_id "TSS329";
NC_006670.1	Cufflinks	exon	1399304	1399400	.	+	.	gene_id "MXLOC_000267"; transcript_id "MTCONS_00000409"; exon_number "5"; gene_name "3253311"; oId "CUFF.233.1"; nearest_ref "XM_566838.1"; class_code "j"; tss_id "TSS329";
NC_006670.1	Cufflinks	exon	1399449	1399774	.	+	.	gene_id "MXLOC_000267"; transcript_id "MTCONS_00000409"; exon_number "6"; gene_name "3253311"; oId "CUFF.233.1"; nearest_ref "XM_566838.1"; class_code "j"; tss_id "TSS329";
NC_006670.1	Cufflinks	exon	1399822	1399922	.	+	.	gene_id "MXLOC_000267"; transcript_id "MTCONS_00000409"; exon_number "7"; gene_name "3253311"; oId "CUFF.233.1"; nearest_ref "XM_566838.1"; class_code "j"; tss_id "TSS329";
NC_006670.1	Cufflinks	exon	1399981	1400518	.	+	.	gene_id "MXLOC_000267"; transcript_id "MTCONS_00000409"; exon_number "8"; gene_name "3253311"; oId "CUFF.233.1"; nearest_ref "XM_566838.1"; class_code "j"; tss_id "TSS329";
NC_006670.1	Cufflinks	exon	1400572	1400676	.	+	.	gene_id "MXLOC_000267"; transcript_id "MTCONS_00000409"; exon_number "9"; gene_name "3253311"; oId "CUFF.233.1"; nearest_ref "XM_566838.1"; class_code "j"; tss_id "TSS329";
NC_006670.1	Cufflinks	exon	1400714	1400916	.	+	.	gene_id "MXLOC_000267"; transcript_id "MTCONS_00000409"; exon_number "10"; gene_name "3253311"; oId "CUFF.233.1"; nearest_ref "XM_566838.1"; class_code "j"; tss_id "TSS329";
NC_006670.1	Cufflinks	exon	1400964	1401156	.	+	.	gene_id "MXLOC_000267"; transcript_id "MTCONS_00000409"; exon_number "11"; gene_name "3253311"; oId "CUFF.233.1"; nearest_ref "XM_566838.1"; class_code "j"; tss_id "TSS329";
NC_006670.1	Cufflinks	exon	1401211	1401357	.	+	.	gene_id "MXLOC_000267"; transcript_id "MTCONS_00000409"; exon_number "12"; gene_name "3253311"; oId "CUFF.233.1"; nearest_ref "XM_566838.1"; class_code "j"; tss_id "TSS329";
NC_006670.1	Cufflinks	exon	1401409	1401546	.	+	.	gene_id "MXLOC_000267"; transcript_id "MTCONS_00000409"; exon_number "13"; gene_name "3253311"; oId "CUFF.233.1"; nearest_ref "XM_566838.1"; class_code "j"; tss_id "TSS329";
NC_006670.1	Cufflinks	exon	1401601	1401729	.	+	.	gene_id "MXLOC_000267"; transcript_id "MTCONS_00000409"; exon_number "14"; gene_name "3253311"; oId "CUFF.233.1"; nearest_ref "XM_566838.1"; class_code "j"; tss_id "TSS329";
NC_006670.1	Cufflinks	exon	1401783	1401995	.	+	.	gene_id "MXLOC_000267"; transcript_id "MTCONS_00000409"; exon_number "15"; gene_name "3253311"; oId "CUFF.233.1"; nearest_ref "XM_566838.1"; class_code "j"; tss_id "TSS329";
NC_006670.1	Cufflinks	exon	1402046	1402430	.	+	.	gene_id "MXLOC_000267"; transcript_id "MTCONS_00000409"; exon_number "16"; gene_name "3253311"; oId "CUFF.233.1"; nearest_ref "XM_566838.1"; class_code "j"; tss_id "TSS329";
NC_006670.1	Cufflinks	exon	1402481	1402817	.	+	.	gene_id "MXLOC_000267"; transcript_id "MTCONS_00000409"; exon_number "17"; gene_name "3253311"; oId "CUFF.233.1"; nearest_ref "XM_566838.1"; class_code "j"; tss_id "TSS329";
NC_006670.1	Cufflinks	exon	1402872	1403007	.	+	.	gene_id "MXLOC_000267"; transcript_id "MTCONS_00000409"; exon_number "18"; gene_name "3253311"; oId "CUFF.233.1"; nearest_ref "XM_566838.1"; class_code "j"; tss_id "TSS329";
NC_006670.1	Cufflinks	exon	1403064	1403363	.	+	.	gene_id "MXLOC_000267"; transcript_id "MTCONS_00000409"; exon_number "19"; gene_name "3253311"; oId "CUFF.233.1"; nearest_ref "XM_566838.1"; class_code "j"; tss_id "TSS329";
NC_006670.1	Cufflinks	exon	1403416	1403723	.	+	.	gene_id "MXLOC_000267"; transcript_id "MTCONS_00000409"; exon_number "20"; gene_name "3253311"; oId "CUFF.233.1"; nearest_ref "XM_566838.1"; class_code "j"; tss_id "TSS329";
NC_006670.1	Cufflinks	exon	1403773	1403920	.	+	.	gene_id "MXLOC_000267"; transcript_id "MTCONS_00000409"; exon_number "21"; gene_name "3253311"; oId "CUFF.233.1"; nearest_ref "XM_566838.1"; class_code "j"; tss_id "TSS329";
NC_006670.1	Cufflinks	exon	1403992	1405407	.	+	.	gene_id "MXLOC_000267"; transcript_id "MTCONS_00000409"; exon_number "22"; gene_name "3253311"; oId "CUFF.233.1"; nearest_ref "XM_566838.1"; class_code "j"; tss_id "TSS329";
NC_006670.1	Cufflinks	exon	1405462	1406243	.	+	.	gene_id "MXLOC_000267"; transcript_id "MTCONS_00000409"; exon_number "23"; gene_name "3253311"; oId "CUFF.233.1"; nearest_ref "XM_566838.1"; class_code "j"; tss_id "TSS329";
NC_006670.1	Cufflinks	exon	1406283	1406635	.	+	.	gene_id "MXLOC_000267"; transcript_id "MTCONS_00000409"; exon_number "24"; gene_name "3253311"; oId "CUFF.233.1"; nearest_ref "XM_566838.1"; class_code "j"; tss_id "TSS329";
NC_006670.1	Cufflinks	exon	1406686	1407026	.	+	.	gene_id "MXLOC_000267"; transcript_id "MTCONS_00000409"; exon_number "25"; gene_name "3253311"; oId "CUFF.233.1"; nearest_ref "XM_566838.1"; class_code "j"; tss_id "TSS329";
NC_006670.1	Cufflinks	exon	1407065	1407419	.	+	.	gene_id "MXLOC_000267"; transcript_id "MTCONS_00000409"; exon_number "26"; gene_name "3253311"; oId "CUFF.233.1"; nearest_ref "XM_566838.1"; class_code "j"; tss_id "TSS329";
NC_006670.1	Cufflinks	exon	1407470	1407812	.	+	.	gene_id "MXLOC_000267"; transcript_id "MTCONS_00000409"; exon_number "27"; gene_name "3253311"; oId "CUFF.233.1"; nearest_ref "XM_566838.1"; class_code "j"; tss_id "TSS329";
NC_006670.1	Cufflinks	exon	1407867	1408340	.	+	.	gene_id "MXLOC_000267"; transcript_id "MTCONS_00000409"; exon_number "28"; gene_name "3253311"; oId "CUFF.233.1"; nearest_ref "XM_566838.1"; class_code "j"; tss_id "TSS329";
NC_006670.1	Cufflinks	exon	1408405	1408494	.	+	.	gene_id "MXLOC_000267"; transcript_id "MTCONS_00000409"; exon_number "29"; gene_name "3253311"; oId "CUFF.233.1"; nearest_ref "XM_566838.1"; class_code "j"; tss_id "TSS329";
NC_006670.1	Cufflinks	exon	1408555	1408694	.	+	.	gene_id "MXLOC_000267"; transcript_id "MTCONS_00000409"; exon_number "30"; gene_name "3253311"; oId "CUFF.233.1"; nearest_ref "XM_566838.1"; class_code "j"; tss_id "TSS329";
NC_006670.1	Cufflinks	exon	1408756	1408847	.	+	.	gene_id "MXLOC_000267"; transcript_id "MTCONS_00000409"; exon_number "31"; gene_name "3253311"; oId "CUFF.233.1"; nearest_ref "XM_566838.1"; class_code "j"; tss_id "TSS329";
NC_006670.1	Cufflinks	exon	1408903	1409647	.	+	.	gene_id "MXLOC_000267"; transcript_id "MTCONS_00000409"; exon_number "32"; gene_name "3253311"; oId "CUFF.233.1"; nearest_ref "XM_566838.1"; class_code "j"; tss_id "TSS329";
NC_006670.1	Cufflinks	exon	1409709	1410090	.	+	.	gene_id "MXLOC_000267"; transcript_id "MTCONS_00000409"; exon_number "33"; gene_name "3253311"; oId "CUFF.233.1"; nearest_ref "XM_566838.1"; class_code "j"; tss_id "TSS329";
NC_006670.1	Cufflinks	exon	1430691	1432589	.	+	.	gene_id "MXLOC_000270"; transcript_id "MTCONS_00000414"; exon_number "1"; gene_name "3253299"; oId "CUFF.235.1"; nearest_ref "XM_566850.1"; class_code "j"; tss_id "TSS334";
NC_006670.1	Cufflinks	exon	1432649	1436361	.	+	.	gene_id "MXLOC_000270"; transcript_id "MTCONS_00000414"; exon_number "2"; gene_name "3253299"; oId "CUFF.235.1"; nearest_ref "XM_566850.1"; class_code "j"; tss_id "TSS334";
NC_006670.1	Cufflinks	exon	1436421	1436474	.	+	.	gene_id "MXLOC_000270"; transcript_id "MTCONS_00000414"; exon_number "3"; gene_name "3253299"; oId "CUFF.235.1"; nearest_ref "XM_566850.1"; class_code "j"; tss_id "TSS334";
NC_006670.1	Cufflinks	exon	1436555	1436567	.	+	.	gene_id "MXLOC_000270"; transcript_id "MTCONS_00000414"; exon_number "4"; gene_name "3253299"; oId "CUFF.235.1"; nearest_ref "XM_566850.1"; class_code "j"; tss_id "TSS334";
NC_006670.1	Cufflinks	exon	1436614	1436770	.	+	.	gene_id "MXLOC_000270"; transcript_id "MTCONS_00000414"; exon_number "5"; gene_name "3253299"; oId "CUFF.235.1"; nearest_ref "XM_566850.1"; class_code "j"; tss_id "TSS334";
NC_006670.1	Cufflinks	exon	1436839	1437073	.	+	.	gene_id "MXLOC_000270"; transcript_id "MTCONS_00000414"; exon_number "6"; gene_name "3253299"; oId "CUFF.235.1"; nearest_ref "XM_566850.1"; class_code "j"; tss_id "TSS334";
NC_006670.1	Cufflinks	exon	1437127	1437340	.	+	.	gene_id "MXLOC_000270"; transcript_id "MTCONS_00000414"; exon_number "7"; gene_name "3253299"; oId "CUFF.235.1"; nearest_ref "XM_566850.1"; class_code "j"; tss_id "TSS334";
NC_006670.1	Cufflinks	exon	1437396	1437503	.	+	.	gene_id "MXLOC_000270"; transcript_id "MTCONS_00000414"; exon_number "8"; gene_name "3253299"; oId "CUFF.235.1"; nearest_ref "XM_566850.1"; class_code "j"; tss_id "TSS334";
NC_006670.1	Cufflinks	exon	1437550	1437569	.	+	.	gene_id "MXLOC_000270"; transcript_id "MTCONS_00000414"; exon_number "9"; gene_name "3253299"; oId "CUFF.235.1"; nearest_ref "XM_566850.1"; class_code "j"; tss_id "TSS334";
NC_006670.1	Cufflinks	exon	1437632	1437667	.	+	.	gene_id "MXLOC_000270"; transcript_id "MTCONS_00000414"; exon_number "10"; gene_name "3253299"; oId "CUFF.235.1"; nearest_ref "XM_566850.1"; class_code "j"; tss_id "TSS334";
NC_006670.1	Cufflinks	exon	1437752	1437922	.	+	.	gene_id "MXLOC_000270"; transcript_id "MTCONS_00000414"; exon_number "11"; gene_name "3253299"; oId "CUFF.235.1"; nearest_ref "XM_566850.1"; class_code "j"; tss_id "TSS334";
NC_006670.1	Cufflinks	exon	1437980	1438006	.	+	.	gene_id "MXLOC_000270"; transcript_id "MTCONS_00000414"; exon_number "12"; gene_name "3253299"; oId "CUFF.235.1"; nearest_ref "XM_566850.1"; class_code "j"; tss_id "TSS334";
NC_006670.1	Cufflinks	exon	1438053	1438087	.	+	.	gene_id "MXLOC_000270"; transcript_id "MTCONS_00000414"; exon_number "13"; gene_name "3253299"; oId "CUFF.235.1"; nearest_ref "XM_566850.1"; class_code "j"; tss_id "TSS334";
NC_006670.1	Cufflinks	exon	1438149	1438175	.	+	.	gene_id "MXLOC_000270"; transcript_id "MTCONS_00000414"; exon_number "14"; gene_name "3253299"; oId "CUFF.235.1"; nearest_ref "XM_566850.1"; class_code "j"; tss_id "TSS334";
NC_006670.1	Cufflinks	exon	1438223	1438253	.	+	.	gene_id "MXLOC_000270"; transcript_id "MTCONS_00000414"; exon_number "15"; gene_name "3253299"; oId "CUFF.235.1"; nearest_ref "XM_566850.1"; class_code "j"; tss_id "TSS334";
NC_006670.1	Cufflinks	exon	1438316	1438398	.	+	.	gene_id "MXLOC_000270"; transcript_id "MTCONS_00000414"; exon_number "16"; gene_name "3253299"; oId "CUFF.235.1"; nearest_ref "XM_566850.1"; class_code "j"; tss_id "TSS334";
NC_006670.1	Cufflinks	exon	1438450	1438719	.	+	.	gene_id "MXLOC_000270"; transcript_id "MTCONS_00000414"; exon_number "17"; gene_name "3253299"; oId "CUFF.235.1"; nearest_ref "XM_566850.1"; class_code "j"; tss_id "TSS334";
NC_006670.1	Cufflinks	exon	1438778	1439035	.	+	.	gene_id "MXLOC_000270"; transcript_id "MTCONS_00000414"; exon_number "18"; gene_name "3253299"; oId "CUFF.235.1"; nearest_ref "XM_566850.1"; class_code "j"; tss_id "TSS334";
NC_006670.1	Cufflinks	exon	1439092	1439349	.	+	.	gene_id "MXLOC_000270"; transcript_id "MTCONS_00000414"; exon_number "19"; gene_name "3253299"; oId "CUFF.235.1"; nearest_ref "XM_566850.1"; class_code "j"; tss_id "TSS334";
NC_006670.1	Cufflinks	exon	1439427	1439524	.	+	.	gene_id "MXLOC_000270"; transcript_id "MTCONS_00000414"; exon_number "20"; gene_name "3253299"; oId "CUFF.235.1"; nearest_ref "XM_566850.1"; class_code "j"; tss_id "TSS334";
NC_006670.1	Cufflinks	exon	1448406	1448927	.	+	.	gene_id "MXLOC_000272"; transcript_id "MTCONS_00000419"; exon_number "1"; gene_name "3253294"; oId "CUFF.230.1"; nearest_ref "XM_566858.1"; class_code "j"; tss_id "TSS338";
NC_006670.1	Cufflinks	exon	1449362	1449590	.	+	.	gene_id "MXLOC_000272"; transcript_id "MTCONS_00000419"; exon_number "2"; gene_name "3253294"; oId "CUFF.230.1"; nearest_ref "XM_566858.1"; class_code "j"; tss_id "TSS338";
NC_006670.1	Cufflinks	exon	1449642	1451677	.	+	.	gene_id "MXLOC_000272"; transcript_id "MTCONS_00000419"; exon_number "3"; gene_name "3253294"; oId "CUFF.230.1"; nearest_ref "XM_566858.1"; class_code "j"; tss_id "TSS338";
NC_006670.1	Cufflinks	exon	1451727	1451863	.	+	.	gene_id "MXLOC_000272"; transcript_id "MTCONS_00000419"; exon_number "4"; gene_name "3253294"; oId "CUFF.230.1"; nearest_ref "XM_566858.1"; class_code "j"; tss_id "TSS338";
NC_006670.1	Cufflinks	exon	1451918	1452135	.	+	.	gene_id "MXLOC_000272"; transcript_id "MTCONS_00000419"; exon_number "5"; gene_name "3253294"; oId "CUFF.230.1"; nearest_ref "XM_566858.1"; class_code "j"; tss_id "TSS338";
NC_006670.1	Cufflinks	exon	1452189	1452470	.	+	.	gene_id "MXLOC_000272"; transcript_id "MTCONS_00000419"; exon_number "6"; gene_name "3253294"; oId "CUFF.230.1"; nearest_ref "XM_566858.1"; class_code "j"; tss_id "TSS338";
NC_006670.1	Cufflinks	exon	1452536	1452649	.	+	.	gene_id "MXLOC_000272"; transcript_id "MTCONS_00000419"; exon_number "7"; gene_name "3253294"; oId "CUFF.230.1"; nearest_ref "XM_566858.1"; class_code "j"; tss_id "TSS338";
NC_006670.1	Cufflinks	exon	1452718	1453710	.	+	.	gene_id "MXLOC_000272"; transcript_id "MTCONS_00000419"; exon_number "8"; gene_name "3253294"; oId "CUFF.230.1"; nearest_ref "XM_566858.1"; class_code "j"; tss_id "TSS338";
NC_006670.1	Cufflinks	exon	1448418	1449590	.	+	.	gene_id "MXLOC_000272"; transcript_id "MTCONS_00000420"; exon_number "1"; gene_name "3253294"; oId "CUFF.230.2"; nearest_ref "XM_566858.1"; class_code "j"; tss_id "TSS338";
NC_006670.1	Cufflinks	exon	1449642	1451677	.	+	.	gene_id "MXLOC_000272"; transcript_id "MTCONS_00000420"; exon_number "2"; gene_name "3253294"; oId "CUFF.230.2"; nearest_ref "XM_566858.1"; class_code "j"; tss_id "TSS338";
NC_006670.1	Cufflinks	exon	1451727	1451863	.	+	.	gene_id "MXLOC_000272"; transcript_id "MTCONS_00000420"; exon_number "3"; gene_name "3253294"; oId "CUFF.230.2"; nearest_ref "XM_566858.1"; class_code "j"; tss_id "TSS338";
NC_006670.1	Cufflinks	exon	1451918	1452135	.	+	.	gene_id "MXLOC_000272"; transcript_id "MTCONS_00000420"; exon_number "4"; gene_name "3253294"; oId "CUFF.230.2"; nearest_ref "XM_566858.1"; class_code "j"; tss_id "TSS338";
NC_006670.1	Cufflinks	exon	1452189	1452470	.	+	.	gene_id "MXLOC_000272"; transcript_id "MTCONS_00000420"; exon_number "5"; gene_name "3253294"; oId "CUFF.230.2"; nearest_ref "XM_566858.1"; class_code "j"; tss_id "TSS338";
NC_006670.1	Cufflinks	exon	1452536	1452649	.	+	.	gene_id "MXLOC_000272"; transcript_id "MTCONS_00000420"; exon_number "6"; gene_name "3253294"; oId "CUFF.230.2"; nearest_ref "XM_566858.1"; class_code "j"; tss_id "TSS338";
NC_006670.1	Cufflinks	exon	1452718	1453710	.	+	.	gene_id "MXLOC_000272"; transcript_id "MTCONS_00000420"; exon_number "7"; gene_name "3253294"; oId "CUFF.230.2"; nearest_ref "XM_566858.1"; class_code "j"; tss_id "TSS338";
NC_006670.1	Cufflinks	exon	1463371	1463498	.	+	.	gene_id "MXLOC_000275"; transcript_id "MTCONS_00000424"; exon_number "1"; gene_name "3253284"; oId "CUFF.238.1"; nearest_ref "XM_566868.1"; class_code "j"; tss_id "TSS342";
NC_006670.1	Cufflinks	exon	1463594	1464323	.	+	.	gene_id "MXLOC_000275"; transcript_id "MTCONS_00000424"; exon_number "2"; gene_name "3253284"; oId "CUFF.238.1"; nearest_ref "XM_566868.1"; class_code "j"; tss_id "TSS342";
NC_006670.1	Cufflinks	exon	1464383	1464446	.	+	.	gene_id "MXLOC_000275"; transcript_id "MTCONS_00000424"; exon_number "3"; gene_name "3253284"; oId "CUFF.238.1"; nearest_ref "XM_566868.1"; class_code "j"; tss_id "TSS342";
NC_006670.1	Cufflinks	exon	1464486	1464562	.	+	.	gene_id "MXLOC_000275"; transcript_id "MTCONS_00000424"; exon_number "4"; gene_name "3253284"; oId "CUFF.238.1"; nearest_ref "XM_566868.1"; class_code "j"; tss_id "TSS342";
NC_006670.1	Cufflinks	exon	1464616	1464821	.	+	.	gene_id "MXLOC_000275"; transcript_id "MTCONS_00000424"; exon_number "5"; gene_name "3253284"; oId "CUFF.238.1"; nearest_ref "XM_566868.1"; class_code "j"; tss_id "TSS342";
NC_006670.1	Cufflinks	exon	1464879	1465791	.	+	.	gene_id "MXLOC_000275"; transcript_id "MTCONS_00000424"; exon_number "6"; gene_name "3253284"; oId "CUFF.238.1"; nearest_ref "XM_566868.1"; class_code "j"; tss_id "TSS342";
NC_006670.1	Cufflinks	exon	1465839	1465913	.	+	.	gene_id "MXLOC_000275"; transcript_id "MTCONS_00000424"; exon_number "7"; gene_name "3253284"; oId "CUFF.238.1"; nearest_ref "XM_566868.1"; class_code "j"; tss_id "TSS342";
NC_006670.1	Cufflinks	exon	1465991	1466327	.	+	.	gene_id "MXLOC_000275"; transcript_id "MTCONS_00000424"; exon_number "8"; gene_name "3253284"; oId "CUFF.238.1"; nearest_ref "XM_566868.1"; class_code "j"; tss_id "TSS342";
NC_006670.1	Cufflinks	exon	1572444	1573128	.	+	.	gene_id "MXLOC_000295"; transcript_id "MTCONS_00000446"; exon_number "1"; gene_name "3253582"; oId "CUFF.249.1"; nearest_ref "XM_567204.1"; class_code "j"; tss_id "TSS362";
NC_006670.1	Cufflinks	exon	1573185	1573535	.	+	.	gene_id "MXLOC_000295"; transcript_id "MTCONS_00000446"; exon_number "2"; gene_name "3253582"; oId "CUFF.249.1"; nearest_ref "XM_567204.1"; class_code "j"; tss_id "TSS362";
NC_006670.1	Cufflinks	exon	1573593	1573863	.	+	.	gene_id "MXLOC_000295"; transcript_id "MTCONS_00000446"; exon_number "3"; gene_name "3253582"; oId "CUFF.249.1"; nearest_ref "XM_567204.1"; class_code "j"; tss_id "TSS362";
NC_006670.1	Cufflinks	exon	1573915	1573951	.	+	.	gene_id "MXLOC_000295"; transcript_id "MTCONS_00000446"; exon_number "4"; gene_name "3253582"; oId "CUFF.249.1"; nearest_ref "XM_567204.1"; class_code "j"; tss_id "TSS362";
NC_006670.1	Cufflinks	exon	1574013	1574222	.	+	.	gene_id "MXLOC_000295"; transcript_id "MTCONS_00000446"; exon_number "5"; gene_name "3253582"; oId "CUFF.249.1"; nearest_ref "XM_567204.1"; class_code "j"; tss_id "TSS362";
NC_006670.1	Cufflinks	exon	1574284	1575199	.	+	.	gene_id "MXLOC_000295"; transcript_id "MTCONS_00000446"; exon_number "6"; gene_name "3253582"; oId "CUFF.249.1"; nearest_ref "XM_567204.1"; class_code "j"; tss_id "TSS362";
NC_006670.1	Cufflinks	exon	1596941	1597081	.	+	.	gene_id "MXLOC_000299"; transcript_id "MTCONS_00000451"; exon_number "1"; gene_name "3254001"; oId "CUFF.254.1"; nearest_ref "XM_566952.1"; class_code "j"; tss_id "TSS366";
NC_006670.1	Cufflinks	exon	1597119	1597265	.	+	.	gene_id "MXLOC_000299"; transcript_id "MTCONS_00000451"; exon_number "2"; gene_name "3254001"; oId "CUFF.254.1"; nearest_ref "XM_566952.1"; class_code "j"; tss_id "TSS366";
NC_006670.1	Cufflinks	exon	1597303	1597488	.	+	.	gene_id "MXLOC_000299"; transcript_id "MTCONS_00000451"; exon_number "3"; gene_name "3254001"; oId "CUFF.254.1"; nearest_ref "XM_566952.1"; class_code "j"; tss_id "TSS366";
NC_006670.1	Cufflinks	exon	1597533	1597600	.	+	.	gene_id "MXLOC_000299"; transcript_id "MTCONS_00000451"; exon_number "4"; gene_name "3254001"; oId "CUFF.254.1"; nearest_ref "XM_566952.1"; class_code "j"; tss_id "TSS366";
NC_006670.1	Cufflinks	exon	1597653	1597803	.	+	.	gene_id "MXLOC_000299"; transcript_id "MTCONS_00000451"; exon_number "5"; gene_name "3254001"; oId "CUFF.254.1"; nearest_ref "XM_566952.1"; class_code "j"; tss_id "TSS366";
NC_006670.1	Cufflinks	exon	1597847	1597920	.	+	.	gene_id "MXLOC_000299"; transcript_id "MTCONS_00000451"; exon_number "6"; gene_name "3254001"; oId "CUFF.254.1"; nearest_ref "XM_566952.1"; class_code "j"; tss_id "TSS366";
NC_006670.1	Cufflinks	exon	1597982	1598153	.	+	.	gene_id "MXLOC_000299"; transcript_id "MTCONS_00000451"; exon_number "7"; gene_name "3254001"; oId "CUFF.254.1"; nearest_ref "XM_566952.1"; class_code "j"; tss_id "TSS366";
NC_006670.1	Cufflinks	exon	1598195	1598506	.	+	.	gene_id "MXLOC_000299"; transcript_id "MTCONS_00000451"; exon_number "8"; gene_name "3254001"; oId "CUFF.254.1"; nearest_ref "XM_566952.1"; class_code "j"; tss_id "TSS366";
NC_006670.1	Cufflinks	exon	1598557	1599031	.	+	.	gene_id "MXLOC_000299"; transcript_id "MTCONS_00000451"; exon_number "9"; gene_name "3254001"; oId "CUFF.254.1"; nearest_ref "XM_566952.1"; class_code "j"; tss_id "TSS366";
NC_006670.1	Cufflinks	exon	1599086	1599166	.	+	.	gene_id "MXLOC_000299"; transcript_id "MTCONS_00000451"; exon_number "10"; gene_name "3254001"; oId "CUFF.254.1"; nearest_ref "XM_566952.1"; class_code "j"; tss_id "TSS366";
NC_006670.1	Cufflinks	exon	1599220	1599393	.	+	.	gene_id "MXLOC_000299"; transcript_id "MTCONS_00000451"; exon_number "11"; gene_name "3254001"; oId "CUFF.254.1"; nearest_ref "XM_566952.1"; class_code "j"; tss_id "TSS366";
NC_006670.1	Cufflinks	exon	1608875	1609939	.	+	.	gene_id "MXLOC_000300"; transcript_id "MTCONS_00000454"; exon_number "1"; gene_name "3253815"; oId "CUFF.251.1"; nearest_ref "XM_566956.1"; class_code "j"; tss_id "TSS367";
NC_006670.1	Cufflinks	exon	1609983	1610407	.	+	.	gene_id "MXLOC_000300"; transcript_id "MTCONS_00000454"; exon_number "2"; gene_name "3253815"; oId "CUFF.251.1"; nearest_ref "XM_566956.1"; class_code "j"; tss_id "TSS367";
NC_006670.1	Cufflinks	exon	1610453	1611223	.	+	.	gene_id "MXLOC_000300"; transcript_id "MTCONS_00000454"; exon_number "3"; gene_name "3253815"; oId "CUFF.251.1"; nearest_ref "XM_566956.1"; class_code "j"; tss_id "TSS367";
NC_006670.1	Cufflinks	exon	1611279	1611934	.	+	.	gene_id "MXLOC_000300"; transcript_id "MTCONS_00000454"; exon_number "4"; gene_name "3253815"; oId "CUFF.251.1"; nearest_ref "XM_566956.1"; class_code "j"; tss_id "TSS367";
NC_006670.1	Cufflinks	exon	1632659	1633470	.	+	.	gene_id "MXLOC_000303"; transcript_id "MTCONS_00000459"; exon_number "1"; gene_name "3253692"; oId "CUFF.257.1"; nearest_ref "XM_566963.1"; class_code "j"; tss_id "TSS371";
NC_006670.1	Cufflinks	exon	1633520	1634775	.	+	.	gene_id "MXLOC_000303"; transcript_id "MTCONS_00000459"; exon_number "2"; gene_name "3253692"; oId "CUFF.257.1"; nearest_ref "XM_566963.1"; class_code "j"; tss_id "TSS371";
NC_006670.1	Cufflinks	exon	1634830	1635014	.	+	.	gene_id "MXLOC_000303"; transcript_id "MTCONS_00000459"; exon_number "3"; gene_name "3253692"; oId "CUFF.257.1"; nearest_ref "XM_566963.1"; class_code "j"; tss_id "TSS371";
NC_006670.1	Cufflinks	exon	1635065	1635148	.	+	.	gene_id "MXLOC_000303"; transcript_id "MTCONS_00000459"; exon_number "4"; gene_name "3253692"; oId "CUFF.257.1"; nearest_ref "XM_566963.1"; class_code "j"; tss_id "TSS371";
NC_006670.1	Cufflinks	exon	1635215	1636686	.	+	.	gene_id "MXLOC_000303"; transcript_id "MTCONS_00000459"; exon_number "5"; gene_name "3253692"; oId "CUFF.257.1"; nearest_ref "XM_566963.1"; class_code "j"; tss_id "TSS371";
NC_006670.1	Cufflinks	exon	1636729	1636945	.	+	.	gene_id "MXLOC_000303"; transcript_id "MTCONS_00000459"; exon_number "6"; gene_name "3253692"; oId "CUFF.257.1"; nearest_ref "XM_566963.1"; class_code "j"; tss_id "TSS371";
NC_006670.1	Cufflinks	exon	1637003	1638173	.	+	.	gene_id "MXLOC_000303"; transcript_id "MTCONS_00000459"; exon_number "7"; gene_name "3253692"; oId "CUFF.257.1"; nearest_ref "XM_566963.1"; class_code "j"; tss_id "TSS371";
NC_006670.1	Cufflinks	exon	1638223	1639942	.	+	.	gene_id "MXLOC_000303"; transcript_id "MTCONS_00000459"; exon_number "8"; gene_name "3253692"; oId "CUFF.257.1"; nearest_ref "XM_566963.1"; class_code "j"; tss_id "TSS371";
NC_006670.1	Cufflinks	exon	1640064	1640647	.	+	.	gene_id "MXLOC_000304"; transcript_id "MTCONS_00000462"; exon_number "1"; gene_name "3253675"; oId "CUFF.260.1"; nearest_ref "XM_566965.1"; class_code "j"; tss_id "TSS374";
NC_006670.1	Cufflinks	exon	1640714	1641343	.	+	.	gene_id "MXLOC_000304"; transcript_id "MTCONS_00000462"; exon_number "2"; gene_name "3253675"; oId "CUFF.260.1"; nearest_ref "XM_566965.1"; class_code "j"; tss_id "TSS374";
NC_006670.1	Cufflinks	exon	1641385	1642105	.	+	.	gene_id "MXLOC_000304"; transcript_id "MTCONS_00000462"; exon_number "3"; gene_name "3253675"; oId "CUFF.260.1"; nearest_ref "XM_566965.1"; class_code "j"; tss_id "TSS374";
NC_006670.1	Cufflinks	exon	1642152	1642740	.	+	.	gene_id "MXLOC_000304"; transcript_id "MTCONS_00000462"; exon_number "4"; gene_name "3253675"; oId "CUFF.260.1"; nearest_ref "XM_566965.1"; class_code "j"; tss_id "TSS374";
NC_006670.1	Cufflinks	exon	1642784	1643411	.	+	.	gene_id "MXLOC_000304"; transcript_id "MTCONS_00000462"; exon_number "5"; gene_name "3253675"; oId "CUFF.260.1"; nearest_ref "XM_566965.1"; class_code "j"; tss_id "TSS374";
NC_006670.1	Cufflinks	exon	1643459	1644582	.	+	.	gene_id "MXLOC_000304"; transcript_id "MTCONS_00000462"; exon_number "6"; gene_name "3253675"; oId "CUFF.260.1"; nearest_ref "XM_566965.1"; class_code "j"; tss_id "TSS374";
NC_006670.1	Cufflinks	exon	1644633	1646745	.	+	.	gene_id "MXLOC_000304"; transcript_id "MTCONS_00000462"; exon_number "7"; gene_name "3253675"; oId "CUFF.260.1"; nearest_ref "XM_566965.1"; class_code "j"; tss_id "TSS374";
NC_006670.1	Cufflinks	exon	1646796	1649822	.	+	.	gene_id "MXLOC_000304"; transcript_id "MTCONS_00000462"; exon_number "8"; gene_name "3253675"; oId "CUFF.260.1"; nearest_ref "XM_566965.1"; class_code "j"; tss_id "TSS374";
NC_006670.1	Cufflinks	exon	1649871	1650425	.	+	.	gene_id "MXLOC_000304"; transcript_id "MTCONS_00000462"; exon_number "9"; gene_name "3253675"; oId "CUFF.260.1"; nearest_ref "XM_566965.1"; class_code "j"; tss_id "TSS374";
NC_006670.1	Cufflinks	exon	1650478	1650678	.	+	.	gene_id "MXLOC_000304"; transcript_id "MTCONS_00000462"; exon_number "10"; gene_name "3253675"; oId "CUFF.260.1"; nearest_ref "XM_566965.1"; class_code "j"; tss_id "TSS374";
NC_006670.1	Cufflinks	exon	1650734	1650936	.	+	.	gene_id "MXLOC_000304"; transcript_id "MTCONS_00000462"; exon_number "11"; gene_name "3253675"; oId "CUFF.260.1"; nearest_ref "XM_566965.1"; class_code "j"; tss_id "TSS374";
NC_006670.1	Cufflinks	exon	1650978	1651203	.	+	.	gene_id "MXLOC_000304"; transcript_id "MTCONS_00000462"; exon_number "12"; gene_name "3253675"; oId "CUFF.260.1"; nearest_ref "XM_566965.1"; class_code "j"; tss_id "TSS374";
NC_006670.1	Cufflinks	exon	1651252	1651335	.	+	.	gene_id "MXLOC_000304"; transcript_id "MTCONS_00000462"; exon_number "13"; gene_name "3253675"; oId "CUFF.260.1"; nearest_ref "XM_566965.1"; class_code "j"; tss_id "TSS374";
NC_006670.1	Cufflinks	exon	1651387	1651564	.	+	.	gene_id "MXLOC_000304"; transcript_id "MTCONS_00000462"; exon_number "14"; gene_name "3253675"; oId "CUFF.260.1"; nearest_ref "XM_566965.1"; class_code "j"; tss_id "TSS374";
NC_006670.1	Cufflinks	exon	1651621	1651814	.	+	.	gene_id "MXLOC_000304"; transcript_id "MTCONS_00000462"; exon_number "15"; gene_name "3253675"; oId "CUFF.260.1"; nearest_ref "XM_566965.1"; class_code "j"; tss_id "TSS374";
NC_006670.1	Cufflinks	exon	1651874	1652008	.	+	.	gene_id "MXLOC_000304"; transcript_id "MTCONS_00000462"; exon_number "16"; gene_name "3253675"; oId "CUFF.260.1"; nearest_ref "XM_566965.1"; class_code "j"; tss_id "TSS374";
NC_006670.1	Cufflinks	exon	1652078	1652463	.	+	.	gene_id "MXLOC_000304"; transcript_id "MTCONS_00000462"; exon_number "17"; gene_name "3253675"; oId "CUFF.260.1"; nearest_ref "XM_566965.1"; class_code "j"; tss_id "TSS374";
NC_006670.1	Cufflinks	exon	1683074	1683233	.	+	.	gene_id "MXLOC_000310"; transcript_id "MTCONS_00000469"; exon_number "1"; gene_name "3253527"; oId "CUFF.267.2"; nearest_ref "XM_566971.1"; class_code "j"; tss_id "TSS381";
NC_006670.1	Cufflinks	exon	1683284	1685535	.	+	.	gene_id "MXLOC_000310"; transcript_id "MTCONS_00000469"; exon_number "2"; gene_name "3253527"; oId "CUFF.267.2"; nearest_ref "XM_566971.1"; class_code "j"; tss_id "TSS381";
NC_006670.1	Cufflinks	exon	1685592	1689781	.	+	.	gene_id "MXLOC_000310"; transcript_id "MTCONS_00000469"; exon_number "3"; gene_name "3253527"; oId "CUFF.267.2"; nearest_ref "XM_566971.1"; class_code "j"; tss_id "TSS381";
NC_006670.1	Cufflinks	exon	1689830	1689905	.	+	.	gene_id "MXLOC_000310"; transcript_id "MTCONS_00000469"; exon_number "4"; gene_name "3253527"; oId "CUFF.267.2"; nearest_ref "XM_566971.1"; class_code "j"; tss_id "TSS381";
NC_006670.1	Cufflinks	exon	1689961	1690026	.	+	.	gene_id "MXLOC_000310"; transcript_id "MTCONS_00000469"; exon_number "5"; gene_name "3253527"; oId "CUFF.267.2"; nearest_ref "XM_566971.1"; class_code "j"; tss_id "TSS381";
NC_006670.1	Cufflinks	exon	1690073	1690979	.	+	.	gene_id "MXLOC_000310"; transcript_id "MTCONS_00000469"; exon_number "6"; gene_name "3253527"; oId "CUFF.267.2"; nearest_ref "XM_566971.1"; class_code "j"; tss_id "TSS381";
NC_006670.1	Cufflinks	exon	1691051	1691608	.	+	.	gene_id "MXLOC_000310"; transcript_id "MTCONS_00000469"; exon_number "7"; gene_name "3253527"; oId "CUFF.267.2"; nearest_ref "XM_566971.1"; class_code "j"; tss_id "TSS381";
NC_006670.1	Cufflinks	exon	1691666	1691814	.	+	.	gene_id "MXLOC_000310"; transcript_id "MTCONS_00000469"; exon_number "8"; gene_name "3253527"; oId "CUFF.267.2"; nearest_ref "XM_566971.1"; class_code "j"; tss_id "TSS381";
NC_006670.1	Cufflinks	exon	1691855	1692726	.	+	.	gene_id "MXLOC_000310"; transcript_id "MTCONS_00000469"; exon_number "9"; gene_name "3253527"; oId "CUFF.267.2"; nearest_ref "XM_566971.1"; class_code "j"; tss_id "TSS381";
NC_006670.1	Cufflinks	exon	1692776	1693998	.	+	.	gene_id "MXLOC_000310"; transcript_id "MTCONS_00000469"; exon_number "10"; gene_name "3253527"; oId "CUFF.267.2"; nearest_ref "XM_566971.1"; class_code "j"; tss_id "TSS381";
NC_006670.1	Cufflinks	exon	1694050	1694195	.	+	.	gene_id "MXLOC_000310"; transcript_id "MTCONS_00000469"; exon_number "11"; gene_name "3253527"; oId "CUFF.267.2"; nearest_ref "XM_566971.1"; class_code "j"; tss_id "TSS381";
NC_006670.1	Cufflinks	exon	1694243	1694423	.	+	.	gene_id "MXLOC_000310"; transcript_id "MTCONS_00000469"; exon_number "12"; gene_name "3253527"; oId "CUFF.267.2"; nearest_ref "XM_566971.1"; class_code "j"; tss_id "TSS381";
NC_006670.1	Cufflinks	exon	1694473	1694669	.	+	.	gene_id "MXLOC_000310"; transcript_id "MTCONS_00000469"; exon_number "13"; gene_name "3253527"; oId "CUFF.267.2"; nearest_ref "XM_566971.1"; class_code "j"; tss_id "TSS381";
NC_006670.1	Cufflinks	exon	1694723	1694787	.	+	.	gene_id "MXLOC_000310"; transcript_id "MTCONS_00000469"; exon_number "14"; gene_name "3253527"; oId "CUFF.267.2"; nearest_ref "XM_566971.1"; class_code "j"; tss_id "TSS381";
NC_006670.1	Cufflinks	exon	1694843	1694887	.	+	.	gene_id "MXLOC_000310"; transcript_id "MTCONS_00000469"; exon_number "15"; gene_name "3253527"; oId "CUFF.267.2"; nearest_ref "XM_566971.1"; class_code "j"; tss_id "TSS381";
NC_006670.1	Cufflinks	exon	1694938	1695001	.	+	.	gene_id "MXLOC_000310"; transcript_id "MTCONS_00000469"; exon_number "16"; gene_name "3253527"; oId "CUFF.267.2"; nearest_ref "XM_566971.1"; class_code "j"; tss_id "TSS381";
NC_006670.1	Cufflinks	exon	1695055	1695219	.	+	.	gene_id "MXLOC_000310"; transcript_id "MTCONS_00000469"; exon_number "17"; gene_name "3253527"; oId "CUFF.267.2"; nearest_ref "XM_566971.1"; class_code "j"; tss_id "TSS381";
NC_006670.1	Cufflinks	exon	1695268	1695461	.	+	.	gene_id "MXLOC_000310"; transcript_id "MTCONS_00000469"; exon_number "18"; gene_name "3253527"; oId "CUFF.267.2"; nearest_ref "XM_566971.1"; class_code "j"; tss_id "TSS381";
NC_006670.1	Cufflinks	exon	1683074	1683213	.	+	.	gene_id "MXLOC_000310"; transcript_id "MTCONS_00000470"; exon_number "1"; gene_name "3253527"; oId "CUFF.267.1"; nearest_ref "XM_566971.1"; class_code "j"; tss_id "TSS381";
NC_006670.1	Cufflinks	exon	1683284	1684361	.	+	.	gene_id "MXLOC_000310"; transcript_id "MTCONS_00000470"; exon_number "2"; gene_name "3253527"; oId "CUFF.267.1"; nearest_ref "XM_566971.1"; class_code "j"; tss_id "TSS381";
NC_006670.1	Cufflinks	exon	1684409	1685535	.	+	.	gene_id "MXLOC_000310"; transcript_id "MTCONS_00000470"; exon_number "3"; gene_name "3253527"; oId "CUFF.267.1"; nearest_ref "XM_566971.1"; class_code "j"; tss_id "TSS381";
NC_006670.1	Cufflinks	exon	1685592	1685760	.	+	.	gene_id "MXLOC_000310"; transcript_id "MTCONS_00000470"; exon_number "4"; gene_name "3253527"; oId "CUFF.267.1"; nearest_ref "XM_566971.1"; class_code "j"; tss_id "TSS381";
NC_006670.1	Cufflinks	exon	1685806	1685915	.	+	.	gene_id "MXLOC_000310"; transcript_id "MTCONS_00000470"; exon_number "5"; gene_name "3253527"; oId "CUFF.267.1"; nearest_ref "XM_566971.1"; class_code "j"; tss_id "TSS381";
NC_006670.1	Cufflinks	exon	1685968	1688033	.	+	.	gene_id "MXLOC_000310"; transcript_id "MTCONS_00000470"; exon_number "6"; gene_name "3253527"; oId "CUFF.267.1"; nearest_ref "XM_566971.1"; class_code "j"; tss_id "TSS381";
NC_006670.1	Cufflinks	exon	1688092	1689781	.	+	.	gene_id "MXLOC_000310"; transcript_id "MTCONS_00000470"; exon_number "7"; gene_name "3253527"; oId "CUFF.267.1"; nearest_ref "XM_566971.1"; class_code "j"; tss_id "TSS381";
NC_006670.1	Cufflinks	exon	1689830	1689905	.	+	.	gene_id "MXLOC_000310"; transcript_id "MTCONS_00000470"; exon_number "8"; gene_name "3253527"; oId "CUFF.267.1"; nearest_ref "XM_566971.1"; class_code "j"; tss_id "TSS381";
NC_006670.1	Cufflinks	exon	1689961	1690026	.	+	.	gene_id "MXLOC_000310"; transcript_id "MTCONS_00000470"; exon_number "9"; gene_name "3253527"; oId "CUFF.267.1"; nearest_ref "XM_566971.1"; class_code "j"; tss_id "TSS381";
NC_006670.1	Cufflinks	exon	1690073	1690979	.	+	.	gene_id "MXLOC_000310"; transcript_id "MTCONS_00000470"; exon_number "10"; gene_name "3253527"; oId "CUFF.267.1"; nearest_ref "XM_566971.1"; class_code "j"; tss_id "TSS381";
NC_006670.1	Cufflinks	exon	1691051	1691608	.	+	.	gene_id "MXLOC_000310"; transcript_id "MTCONS_00000470"; exon_number "11"; gene_name "3253527"; oId "CUFF.267.1"; nearest_ref "XM_566971.1"; class_code "j"; tss_id "TSS381";
NC_006670.1	Cufflinks	exon	1691666	1691814	.	+	.	gene_id "MXLOC_000310"; transcript_id "MTCONS_00000470"; exon_number "12"; gene_name "3253527"; oId "CUFF.267.1"; nearest_ref "XM_566971.1"; class_code "j"; tss_id "TSS381";
NC_006670.1	Cufflinks	exon	1691855	1692726	.	+	.	gene_id "MXLOC_000310"; transcript_id "MTCONS_00000470"; exon_number "13"; gene_name "3253527"; oId "CUFF.267.1"; nearest_ref "XM_566971.1"; class_code "j"; tss_id "TSS381";
NC_006670.1	Cufflinks	exon	1692776	1693998	.	+	.	gene_id "MXLOC_000310"; transcript_id "MTCONS_00000470"; exon_number "14"; gene_name "3253527"; oId "CUFF.267.1"; nearest_ref "XM_566971.1"; class_code "j"; tss_id "TSS381";
NC_006670.1	Cufflinks	exon	1694050	1694195	.	+	.	gene_id "MXLOC_000310"; transcript_id "MTCONS_00000470"; exon_number "15"; gene_name "3253527"; oId "CUFF.267.1"; nearest_ref "XM_566971.1"; class_code "j"; tss_id "TSS381";
NC_006670.1	Cufflinks	exon	1694243	1694423	.	+	.	gene_id "MXLOC_000310"; transcript_id "MTCONS_00000470"; exon_number "16"; gene_name "3253527"; oId "CUFF.267.1"; nearest_ref "XM_566971.1"; class_code "j"; tss_id "TSS381";
NC_006670.1	Cufflinks	exon	1694473	1694669	.	+	.	gene_id "MXLOC_000310"; transcript_id "MTCONS_00000470"; exon_number "17"; gene_name "3253527"; oId "CUFF.267.1"; nearest_ref "XM_566971.1"; class_code "j"; tss_id "TSS381";
NC_006670.1	Cufflinks	exon	1694723	1694787	.	+	.	gene_id "MXLOC_000310"; transcript_id "MTCONS_00000470"; exon_number "18"; gene_name "3253527"; oId "CUFF.267.1"; nearest_ref "XM_566971.1"; class_code "j"; tss_id "TSS381";
NC_006670.1	Cufflinks	exon	1694843	1694887	.	+	.	gene_id "MXLOC_000310"; transcript_id "MTCONS_00000470"; exon_number "19"; gene_name "3253527"; oId "CUFF.267.1"; nearest_ref "XM_566971.1"; class_code "j"; tss_id "TSS381";
NC_006670.1	Cufflinks	exon	1694938	1695001	.	+	.	gene_id "MXLOC_000310"; transcript_id "MTCONS_00000470"; exon_number "20"; gene_name "3253527"; oId "CUFF.267.1"; nearest_ref "XM_566971.1"; class_code "j"; tss_id "TSS381";
NC_006670.1	Cufflinks	exon	1695055	1695219	.	+	.	gene_id "MXLOC_000310"; transcript_id "MTCONS_00000470"; exon_number "21"; gene_name "3253527"; oId "CUFF.267.1"; nearest_ref "XM_566971.1"; class_code "j"; tss_id "TSS381";
NC_006670.1	Cufflinks	exon	1695268	1695706	.	+	.	gene_id "MXLOC_000310"; transcript_id "MTCONS_00000470"; exon_number "22"; gene_name "3253527"; oId "CUFF.267.1"; nearest_ref "XM_566971.1"; class_code "j"; tss_id "TSS381";
NC_006670.1	Cufflinks	exon	1695754	1696387	.	+	.	gene_id "MXLOC_000310"; transcript_id "MTCONS_00000470"; exon_number "23"; gene_name "3253527"; oId "CUFF.267.1"; nearest_ref "XM_566971.1"; class_code "j"; tss_id "TSS381";
NC_006670.1	Cufflinks	exon	1696436	1696486	.	+	.	gene_id "MXLOC_000310"; transcript_id "MTCONS_00000470"; exon_number "24"; gene_name "3253527"; oId "CUFF.267.1"; nearest_ref "XM_566971.1"; class_code "j"; tss_id "TSS381";
NC_006670.1	Cufflinks	exon	1696540	1696648	.	+	.	gene_id "MXLOC_000310"; transcript_id "MTCONS_00000470"; exon_number "25"; gene_name "3253527"; oId "CUFF.267.1"; nearest_ref "XM_566971.1"; class_code "j"; tss_id "TSS381";
NC_006670.1	Cufflinks	exon	1696704	1698631	.	+	.	gene_id "MXLOC_000310"; transcript_id "MTCONS_00000470"; exon_number "26"; gene_name "3253527"; oId "CUFF.267.1"; nearest_ref "XM_566971.1"; class_code "j"; tss_id "TSS381";
NC_006670.1	Cufflinks	exon	1700230	1700494	.	+	.	gene_id "MXLOC_000311"; transcript_id "MTCONS_00000473"; exon_number "1"; gene_name "3253990"; oId "CUFF.266.1"; nearest_ref "XM_566974.1"; class_code "j"; tss_id "TSS384";
NC_006670.1	Cufflinks	exon	1700539	1700609	.	+	.	gene_id "MXLOC_000311"; transcript_id "MTCONS_00000473"; exon_number "2"; gene_name "3253990"; oId "CUFF.266.1"; nearest_ref "XM_566974.1"; class_code "j"; tss_id "TSS384";
NC_006670.1	Cufflinks	exon	1700657	1700893	.	+	.	gene_id "MXLOC_000311"; transcript_id "MTCONS_00000473"; exon_number "3"; gene_name "3253990"; oId "CUFF.266.1"; nearest_ref "XM_566974.1"; class_code "j"; tss_id "TSS384";
NC_006670.1	Cufflinks	exon	1700978	1701394	.	+	.	gene_id "MXLOC_000311"; transcript_id "MTCONS_00000473"; exon_number "4"; gene_name "3253990"; oId "CUFF.266.1"; nearest_ref "XM_566974.1"; class_code "j"; tss_id "TSS384";
NC_006670.1	Cufflinks	exon	1709853	1710743	.	+	.	gene_id "MXLOC_000313"; transcript_id "MTCONS_00000476"; exon_number "1"; gene_name "3253981"; oId "CUFF.268.1"; nearest_ref "XM_566977.1"; class_code "j"; tss_id "TSS386";
NC_006670.1	Cufflinks	exon	1710847	1711483	.	+	.	gene_id "MXLOC_000313"; transcript_id "MTCONS_00000476"; exon_number "2"; gene_name "3253981"; oId "CUFF.268.1"; nearest_ref "XM_566977.1"; class_code "j"; tss_id "TSS386";
NC_006670.1	Cufflinks	exon	1711531	1711638	.	+	.	gene_id "MXLOC_000313"; transcript_id "MTCONS_00000476"; exon_number "3"; gene_name "3253981"; oId "CUFF.268.1"; nearest_ref "XM_566977.1"; class_code "j"; tss_id "TSS386";
NC_006670.1	Cufflinks	exon	1711690	1712470	.	+	.	gene_id "MXLOC_000313"; transcript_id "MTCONS_00000476"; exon_number "4"; gene_name "3253981"; oId "CUFF.268.1"; nearest_ref "XM_566977.1"; class_code "j"; tss_id "TSS386";
NC_006670.1	Cufflinks	exon	1712540	1713536	.	+	.	gene_id "MXLOC_000313"; transcript_id "MTCONS_00000476"; exon_number "5"; gene_name "3253981"; oId "CUFF.268.1"; nearest_ref "XM_566977.1"; class_code "j"; tss_id "TSS386";
NC_006670.1	Cufflinks	exon	1718786	1720979	.	+	.	gene_id "MXLOC_000314"; transcript_id "MTCONS_00000478"; exon_number "1"; gene_name "3253696"; oId "CUFF.271.1"; nearest_ref "XM_566979.1"; class_code "j"; tss_id "TSS388";
NC_006670.1	Cufflinks	exon	1721024	1722479	.	+	.	gene_id "MXLOC_000314"; transcript_id "MTCONS_00000478"; exon_number "2"; gene_name "3253696"; oId "CUFF.271.1"; nearest_ref "XM_566979.1"; class_code "j"; tss_id "TSS388";
NC_006670.1	Cufflinks	exon	1722540	1724301	.	+	.	gene_id "MXLOC_000314"; transcript_id "MTCONS_00000478"; exon_number "3"; gene_name "3253696"; oId "CUFF.271.1"; nearest_ref "XM_566979.1"; class_code "j"; tss_id "TSS388";
NC_006670.1	Cufflinks	exon	1735492	1735990	.	+	.	gene_id "MXLOC_000318"; transcript_id "MTCONS_00000483"; exon_number "1"; gene_name "3253968"; oId "CUFF.273.1"; nearest_ref "XM_566985.1"; class_code "j"; tss_id "TSS393";
NC_006670.1	Cufflinks	exon	1736073	1736115	.	+	.	gene_id "MXLOC_000318"; transcript_id "MTCONS_00000483"; exon_number "2"; gene_name "3253968"; oId "CUFF.273.1"; nearest_ref "XM_566985.1"; class_code "j"; tss_id "TSS393";
NC_006670.1	Cufflinks	exon	1736186	1736327	.	+	.	gene_id "MXLOC_000318"; transcript_id "MTCONS_00000483"; exon_number "3"; gene_name "3253968"; oId "CUFF.273.1"; nearest_ref "XM_566985.1"; class_code "j"; tss_id "TSS393";
NC_006670.1	Cufflinks	exon	1736377	1736423	.	+	.	gene_id "MXLOC_000318"; transcript_id "MTCONS_00000483"; exon_number "4"; gene_name "3253968"; oId "CUFF.273.1"; nearest_ref "XM_566985.1"; class_code "j"; tss_id "TSS393";
NC_006670.1	Cufflinks	exon	1736471	1736730	.	+	.	gene_id "MXLOC_000318"; transcript_id "MTCONS_00000483"; exon_number "5"; gene_name "3253968"; oId "CUFF.273.1"; nearest_ref "XM_566985.1"; class_code "j"; tss_id "TSS393";
NC_006670.1	Cufflinks	exon	1736785	1736893	.	+	.	gene_id "MXLOC_000318"; transcript_id "MTCONS_00000483"; exon_number "6"; gene_name "3253968"; oId "CUFF.273.1"; nearest_ref "XM_566985.1"; class_code "j"; tss_id "TSS393";
NC_006670.1	Cufflinks	exon	1736947	1737075	.	+	.	gene_id "MXLOC_000318"; transcript_id "MTCONS_00000483"; exon_number "7"; gene_name "3253968"; oId "CUFF.273.1"; nearest_ref "XM_566985.1"; class_code "j"; tss_id "TSS393";
NC_006670.1	Cufflinks	exon	1737140	1738374	.	+	.	gene_id "MXLOC_000318"; transcript_id "MTCONS_00000483"; exon_number "8"; gene_name "3253968"; oId "CUFF.273.1"; nearest_ref "XM_566985.1"; class_code "j"; tss_id "TSS393";
NC_006670.1	Cufflinks	exon	1760211	1760308	.	+	.	gene_id "MXLOC_000321"; transcript_id "MTCONS_00000489"; exon_number "1"; gene_name "3253564"; oId "CUFF.279.3"; nearest_ref "XM_567213.1"; class_code "j"; tss_id "TSS396";
NC_006670.1	Cufflinks	exon	1760525	1760621	.	+	.	gene_id "MXLOC_000321"; transcript_id "MTCONS_00000489"; exon_number "2"; gene_name "3253564"; oId "CUFF.279.3"; nearest_ref "XM_567213.1"; class_code "j"; tss_id "TSS396";
NC_006670.1	Cufflinks	exon	1760681	1760906	.	+	.	gene_id "MXLOC_000321"; transcript_id "MTCONS_00000489"; exon_number "3"; gene_name "3253564"; oId "CUFF.279.3"; nearest_ref "XM_567213.1"; class_code "j"; tss_id "TSS396";
NC_006670.1	Cufflinks	exon	1760988	1761248	.	+	.	gene_id "MXLOC_000321"; transcript_id "MTCONS_00000489"; exon_number "4"; gene_name "3253564"; oId "CUFF.279.3"; nearest_ref "XM_567213.1"; class_code "j"; tss_id "TSS396";
NC_006670.1	Cufflinks	exon	1761324	1761377	.	+	.	gene_id "MXLOC_000321"; transcript_id "MTCONS_00000489"; exon_number "5"; gene_name "3253564"; oId "CUFF.279.3"; nearest_ref "XM_567213.1"; class_code "j"; tss_id "TSS396";
NC_006670.1	Cufflinks	exon	1761447	1761473	.	+	.	gene_id "MXLOC_000321"; transcript_id "MTCONS_00000489"; exon_number "6"; gene_name "3253564"; oId "CUFF.279.3"; nearest_ref "XM_567213.1"; class_code "j"; tss_id "TSS396";
NC_006670.1	Cufflinks	exon	1761543	1762568	.	+	.	gene_id "MXLOC_000321"; transcript_id "MTCONS_00000489"; exon_number "7"; gene_name "3253564"; oId "CUFF.279.3"; nearest_ref "XM_567213.1"; class_code "j"; tss_id "TSS396";
NC_006670.1	Cufflinks	exon	1762635	1763441	.	+	.	gene_id "MXLOC_000321"; transcript_id "MTCONS_00000489"; exon_number "8"; gene_name "3253564"; oId "CUFF.279.3"; nearest_ref "XM_567213.1"; class_code "j"; tss_id "TSS396";
NC_006670.1	Cufflinks	exon	1760211	1760308	.	+	.	gene_id "MXLOC_000321"; transcript_id "MTCONS_00000488"; exon_number "1"; gene_name "3253564"; oId "CUFF.279.2"; nearest_ref "XM_567213.1"; class_code "j"; tss_id "TSS396";
NC_006670.1	Cufflinks	exon	1760636	1760906	.	+	.	gene_id "MXLOC_000321"; transcript_id "MTCONS_00000488"; exon_number "2"; gene_name "3253564"; oId "CUFF.279.2"; nearest_ref "XM_567213.1"; class_code "j"; tss_id "TSS396";
NC_006670.1	Cufflinks	exon	1760963	1761377	.	+	.	gene_id "MXLOC_000321"; transcript_id "MTCONS_00000488"; exon_number "3"; gene_name "3253564"; oId "CUFF.279.2"; nearest_ref "XM_567213.1"; class_code "j"; tss_id "TSS396";
NC_006670.1	Cufflinks	exon	1761447	1761473	.	+	.	gene_id "MXLOC_000321"; transcript_id "MTCONS_00000488"; exon_number "4"; gene_name "3253564"; oId "CUFF.279.2"; nearest_ref "XM_567213.1"; class_code "j"; tss_id "TSS396";
NC_006670.1	Cufflinks	exon	1761543	1762568	.	+	.	gene_id "MXLOC_000321"; transcript_id "MTCONS_00000488"; exon_number "5"; gene_name "3253564"; oId "CUFF.279.2"; nearest_ref "XM_567213.1"; class_code "j"; tss_id "TSS396";
NC_006670.1	Cufflinks	exon	1762635	1763441	.	+	.	gene_id "MXLOC_000321"; transcript_id "MTCONS_00000488"; exon_number "6"; gene_name "3253564"; oId "CUFF.279.2"; nearest_ref "XM_567213.1"; class_code "j"; tss_id "TSS396";
NC_006670.1	Cufflinks	exon	1760211	1760308	.	+	.	gene_id "MXLOC_000321"; transcript_id "MTCONS_00000487"; exon_number "1"; gene_name "3253564"; oId "CUFF.279.1"; nearest_ref "XM_567213.1"; class_code "j"; tss_id "TSS396";
NC_006670.1	Cufflinks	exon	1760761	1761377	.	+	.	gene_id "MXLOC_000321"; transcript_id "MTCONS_00000487"; exon_number "2"; gene_name "3253564"; oId "CUFF.279.1"; nearest_ref "XM_567213.1"; class_code "j"; tss_id "TSS396";
NC_006670.1	Cufflinks	exon	1761447	1762568	.	+	.	gene_id "MXLOC_000321"; transcript_id "MTCONS_00000487"; exon_number "3"; gene_name "3253564"; oId "CUFF.279.1"; nearest_ref "XM_567213.1"; class_code "j"; tss_id "TSS396";
NC_006670.1	Cufflinks	exon	1762635	1763441	.	+	.	gene_id "MXLOC_000321"; transcript_id "MTCONS_00000487"; exon_number "4"; gene_name "3253564"; oId "CUFF.279.1"; nearest_ref "XM_567213.1"; class_code "j"; tss_id "TSS396";
NC_006670.1	Cufflinks	exon	1767892	1768300	.	+	.	gene_id "MXLOC_000323"; transcript_id "MTCONS_00000492"; exon_number "1"; gene_name "3253636"; oId "CUFF.277.1"; nearest_ref "XM_566992.1"; class_code "j"; tss_id "TSS399";
NC_006670.1	Cufflinks	exon	1768363	1768515	.	+	.	gene_id "MXLOC_000323"; transcript_id "MTCONS_00000492"; exon_number "2"; gene_name "3253636"; oId "CUFF.277.1"; nearest_ref "XM_566992.1"; class_code "j"; tss_id "TSS399";
NC_006670.1	Cufflinks	exon	1768574	1768661	.	+	.	gene_id "MXLOC_000323"; transcript_id "MTCONS_00000492"; exon_number "3"; gene_name "3253636"; oId "CUFF.277.1"; nearest_ref "XM_566992.1"; class_code "j"; tss_id "TSS399";
NC_006670.1	Cufflinks	exon	1768719	1769109	.	+	.	gene_id "MXLOC_000323"; transcript_id "MTCONS_00000492"; exon_number "4"; gene_name "3253636"; oId "CUFF.277.1"; nearest_ref "XM_566992.1"; class_code "j"; tss_id "TSS399";
NC_006670.1	Cufflinks	exon	1769173	1769439	.	+	.	gene_id "MXLOC_000323"; transcript_id "MTCONS_00000492"; exon_number "5"; gene_name "3253636"; oId "CUFF.277.1"; nearest_ref "XM_566992.1"; class_code "j"; tss_id "TSS399";
NC_006670.1	Cufflinks	exon	1775505	1776224	.	+	.	gene_id "MXLOC_000324"; transcript_id "MTCONS_00000494"; exon_number "1"; gene_name "3253940"; oId "CUFF.281.1"; nearest_ref "XM_566994.1"; class_code "j"; tss_id "TSS401";
NC_006670.1	Cufflinks	exon	1776283	1776385	.	+	.	gene_id "MXLOC_000324"; transcript_id "MTCONS_00000494"; exon_number "2"; gene_name "3253940"; oId "CUFF.281.1"; nearest_ref "XM_566994.1"; class_code "j"; tss_id "TSS401";
NC_006670.1	Cufflinks	exon	1776453	1776554	.	+	.	gene_id "MXLOC_000324"; transcript_id "MTCONS_00000494"; exon_number "3"; gene_name "3253940"; oId "CUFF.281.1"; nearest_ref "XM_566994.1"; class_code "j"; tss_id "TSS401";
NC_006670.1	Cufflinks	exon	1776598	1776767	.	+	.	gene_id "MXLOC_000324"; transcript_id "MTCONS_00000494"; exon_number "4"; gene_name "3253940"; oId "CUFF.281.1"; nearest_ref "XM_566994.1"; class_code "j"; tss_id "TSS401";
NC_006670.1	Cufflinks	exon	1776811	1776871	.	+	.	gene_id "MXLOC_000324"; transcript_id "MTCONS_00000494"; exon_number "5"; gene_name "3253940"; oId "CUFF.281.1"; nearest_ref "XM_566994.1"; class_code "j"; tss_id "TSS401";
NC_006670.1	Cufflinks	exon	1776938	1778611	.	+	.	gene_id "MXLOC_000324"; transcript_id "MTCONS_00000494"; exon_number "6"; gene_name "3253940"; oId "CUFF.281.1"; nearest_ref "XM_566994.1"; class_code "j"; tss_id "TSS401";
NC_006670.1	Cufflinks	exon	1778771	1778803	.	+	.	gene_id "MXLOC_000325"; transcript_id "MTCONS_00000496"; exon_number "1"; gene_name "3253932"; oId "CUFF.282.1"; nearest_ref "XM_566995.1"; class_code "j"; tss_id "TSS403";
NC_006670.1	Cufflinks	exon	1778849	1778943	.	+	.	gene_id "MXLOC_000325"; transcript_id "MTCONS_00000496"; exon_number "2"; gene_name "3253932"; oId "CUFF.282.1"; nearest_ref "XM_566995.1"; class_code "j"; tss_id "TSS403";
NC_006670.1	Cufflinks	exon	1779007	1779420	.	+	.	gene_id "MXLOC_000325"; transcript_id "MTCONS_00000496"; exon_number "3"; gene_name "3253932"; oId "CUFF.282.1"; nearest_ref "XM_566995.1"; class_code "j"; tss_id "TSS403";
NC_006670.1	Cufflinks	exon	1779479	1779532	.	+	.	gene_id "MXLOC_000325"; transcript_id "MTCONS_00000496"; exon_number "4"; gene_name "3253932"; oId "CUFF.282.1"; nearest_ref "XM_566995.1"; class_code "j"; tss_id "TSS403";
NC_006670.1	Cufflinks	exon	1779586	1779615	.	+	.	gene_id "MXLOC_000325"; transcript_id "MTCONS_00000496"; exon_number "5"; gene_name "3253932"; oId "CUFF.282.1"; nearest_ref "XM_566995.1"; class_code "j"; tss_id "TSS403";
NC_006670.1	Cufflinks	exon	1779665	1779742	.	+	.	gene_id "MXLOC_000325"; transcript_id "MTCONS_00000496"; exon_number "6"; gene_name "3253932"; oId "CUFF.282.1"; nearest_ref "XM_566995.1"; class_code "j"; tss_id "TSS403";
NC_006670.1	Cufflinks	exon	1779799	1779940	.	+	.	gene_id "MXLOC_000325"; transcript_id "MTCONS_00000496"; exon_number "7"; gene_name "3253932"; oId "CUFF.282.1"; nearest_ref "XM_566995.1"; class_code "j"; tss_id "TSS403";
NC_006670.1	Cufflinks	exon	1780052	1780326	.	+	.	gene_id "MXLOC_000325"; transcript_id "MTCONS_00000496"; exon_number "8"; gene_name "3253932"; oId "CUFF.282.1"; nearest_ref "XM_566995.1"; class_code "j"; tss_id "TSS403";
NC_006670.1	Cufflinks	exon	1780462	1784845	.	+	.	gene_id "MXLOC_000325"; transcript_id "MTCONS_00000496"; exon_number "9"; gene_name "3253932"; oId "CUFF.282.1"; nearest_ref "XM_566995.1"; class_code "j"; tss_id "TSS403";
NC_006670.1	Cufflinks	exon	1798603	1798858	.	+	.	gene_id "MXLOC_000330"; transcript_id "MTCONS_00000503"; exon_number "1"; gene_name "3253898"; oId "CUFF.287.1"; nearest_ref "XM_567001.1"; class_code "j"; tss_id "TSS410";
NC_006670.1	Cufflinks	exon	1798908	1798930	.	+	.	gene_id "MXLOC_000330"; transcript_id "MTCONS_00000503"; exon_number "2"; gene_name "3253898"; oId "CUFF.287.1"; nearest_ref "XM_567001.1"; class_code "j"; tss_id "TSS410";
NC_006670.1	Cufflinks	exon	1799001	1799126	.	+	.	gene_id "MXLOC_000330"; transcript_id "MTCONS_00000503"; exon_number "3"; gene_name "3253898"; oId "CUFF.287.1"; nearest_ref "XM_567001.1"; class_code "j"; tss_id "TSS410";
NC_006670.1	Cufflinks	exon	1799179	1799307	.	+	.	gene_id "MXLOC_000330"; transcript_id "MTCONS_00000503"; exon_number "4"; gene_name "3253898"; oId "CUFF.287.1"; nearest_ref "XM_567001.1"; class_code "j"; tss_id "TSS410";
NC_006670.1	Cufflinks	exon	1799356	1799371	.	+	.	gene_id "MXLOC_000330"; transcript_id "MTCONS_00000503"; exon_number "5"; gene_name "3253898"; oId "CUFF.287.1"; nearest_ref "XM_567001.1"; class_code "j"; tss_id "TSS410";
NC_006670.1	Cufflinks	exon	1799427	1799437	.	+	.	gene_id "MXLOC_000330"; transcript_id "MTCONS_00000503"; exon_number "6"; gene_name "3253898"; oId "CUFF.287.1"; nearest_ref "XM_567001.1"; class_code "j"; tss_id "TSS410";
NC_006670.1	Cufflinks	exon	1799488	1799502	.	+	.	gene_id "MXLOC_000330"; transcript_id "MTCONS_00000503"; exon_number "7"; gene_name "3253898"; oId "CUFF.287.1"; nearest_ref "XM_567001.1"; class_code "j"; tss_id "TSS410";
NC_006670.1	Cufflinks	exon	1799556	1799685	.	+	.	gene_id "MXLOC_000330"; transcript_id "MTCONS_00000503"; exon_number "8"; gene_name "3253898"; oId "CUFF.287.1"; nearest_ref "XM_567001.1"; class_code "j"; tss_id "TSS410";
NC_006670.1	Cufflinks	exon	1799736	1799880	.	+	.	gene_id "MXLOC_000330"; transcript_id "MTCONS_00000503"; exon_number "9"; gene_name "3253898"; oId "CUFF.287.1"; nearest_ref "XM_567001.1"; class_code "j"; tss_id "TSS410";
NC_006670.1	Cufflinks	exon	1799929	1799997	.	+	.	gene_id "MXLOC_000330"; transcript_id "MTCONS_00000503"; exon_number "10"; gene_name "3253898"; oId "CUFF.287.1"; nearest_ref "XM_567001.1"; class_code "j"; tss_id "TSS410";
NC_006670.1	Cufflinks	exon	1800047	1800157	.	+	.	gene_id "MXLOC_000330"; transcript_id "MTCONS_00000503"; exon_number "11"; gene_name "3253898"; oId "CUFF.287.1"; nearest_ref "XM_567001.1"; class_code "j"; tss_id "TSS410";
NC_006670.1	Cufflinks	exon	1800217	1800413	.	+	.	gene_id "MXLOC_000330"; transcript_id "MTCONS_00000503"; exon_number "12"; gene_name "3253898"; oId "CUFF.287.1"; nearest_ref "XM_567001.1"; class_code "j"; tss_id "TSS410";
NC_006670.1	Cufflinks	exon	1800474	1800484	.	+	.	gene_id "MXLOC_000330"; transcript_id "MTCONS_00000503"; exon_number "13"; gene_name "3253898"; oId "CUFF.287.1"; nearest_ref "XM_567001.1"; class_code "j"; tss_id "TSS410";
NC_006670.1	Cufflinks	exon	1800538	1800553	.	+	.	gene_id "MXLOC_000330"; transcript_id "MTCONS_00000503"; exon_number "14"; gene_name "3253898"; oId "CUFF.287.1"; nearest_ref "XM_567001.1"; class_code "j"; tss_id "TSS410";
NC_006670.1	Cufflinks	exon	1800605	1800685	.	+	.	gene_id "MXLOC_000330"; transcript_id "MTCONS_00000503"; exon_number "15"; gene_name "3253898"; oId "CUFF.287.1"; nearest_ref "XM_567001.1"; class_code "j"; tss_id "TSS410";
NC_006670.1	Cufflinks	exon	1800744	1800766	.	+	.	gene_id "MXLOC_000330"; transcript_id "MTCONS_00000503"; exon_number "16"; gene_name "3253898"; oId "CUFF.287.1"; nearest_ref "XM_567001.1"; class_code "j"; tss_id "TSS410";
NC_006670.1	Cufflinks	exon	1800822	1801093	.	+	.	gene_id "MXLOC_000330"; transcript_id "MTCONS_00000503"; exon_number "17"; gene_name "3253898"; oId "CUFF.287.1"; nearest_ref "XM_567001.1"; class_code "j"; tss_id "TSS410";
NC_006670.1	Cufflinks	exon	1801142	1801196	.	+	.	gene_id "MXLOC_000330"; transcript_id "MTCONS_00000503"; exon_number "18"; gene_name "3253898"; oId "CUFF.287.1"; nearest_ref "XM_567001.1"; class_code "j"; tss_id "TSS410";
NC_006670.1	Cufflinks	exon	1801246	1801262	.	+	.	gene_id "MXLOC_000330"; transcript_id "MTCONS_00000503"; exon_number "19"; gene_name "3253898"; oId "CUFF.287.1"; nearest_ref "XM_567001.1"; class_code "j"; tss_id "TSS410";
NC_006670.1	Cufflinks	exon	1801300	1801764	.	+	.	gene_id "MXLOC_000330"; transcript_id "MTCONS_00000503"; exon_number "20"; gene_name "3253898"; oId "CUFF.287.1"; nearest_ref "XM_567001.1"; class_code "j"; tss_id "TSS410";
NC_006670.1	Cufflinks	exon	1801813	1802330	.	+	.	gene_id "MXLOC_000330"; transcript_id "MTCONS_00000503"; exon_number "21"; gene_name "3253898"; oId "CUFF.287.1"; nearest_ref "XM_567001.1"; class_code "j"; tss_id "TSS410";
NC_006670.1	Cufflinks	exon	1802383	1802564	.	+	.	gene_id "MXLOC_000330"; transcript_id "MTCONS_00000503"; exon_number "22"; gene_name "3253898"; oId "CUFF.287.1"; nearest_ref "XM_567001.1"; class_code "j"; tss_id "TSS410";
NC_006670.1	Cufflinks	exon	1802619	1804255	.	+	.	gene_id "MXLOC_000330"; transcript_id "MTCONS_00000503"; exon_number "23"; gene_name "3253898"; oId "CUFF.287.1"; nearest_ref "XM_567001.1"; class_code "j"; tss_id "TSS410";
NC_006670.1	Cufflinks	exon	1804310	1804422	.	+	.	gene_id "MXLOC_000330"; transcript_id "MTCONS_00000503"; exon_number "24"; gene_name "3253898"; oId "CUFF.287.1"; nearest_ref "XM_567001.1"; class_code "j"; tss_id "TSS410";
NC_006670.1	Cufflinks	exon	1804481	1804567	.	+	.	gene_id "MXLOC_000330"; transcript_id "MTCONS_00000503"; exon_number "25"; gene_name "3253898"; oId "CUFF.287.1"; nearest_ref "XM_567001.1"; class_code "j"; tss_id "TSS410";
NC_006670.1	Cufflinks	exon	1804626	1804731	.	+	.	gene_id "MXLOC_000330"; transcript_id "MTCONS_00000503"; exon_number "26"; gene_name "3253898"; oId "CUFF.287.1"; nearest_ref "XM_567001.1"; class_code "j"; tss_id "TSS410";
NC_006670.1	Cufflinks	exon	1804786	1805951	.	+	.	gene_id "MXLOC_000330"; transcript_id "MTCONS_00000503"; exon_number "27"; gene_name "3253898"; oId "CUFF.287.1"; nearest_ref "XM_567001.1"; class_code "j"; tss_id "TSS410";
NC_006670.1	Cufflinks	exon	1805964	1807028	.	+	.	gene_id "MXLOC_000331"; transcript_id "MTCONS_00000506"; exon_number "1"; gene_name "3253491"; oId "CUFF.286.2"; nearest_ref "XM_567218.1"; class_code "j"; tss_id "TSS411";
NC_006670.1	Cufflinks	exon	1807077	1807260	.	+	.	gene_id "MXLOC_000331"; transcript_id "MTCONS_00000506"; exon_number "2"; gene_name "3253491"; oId "CUFF.286.2"; nearest_ref "XM_567218.1"; class_code "j"; tss_id "TSS411";
NC_006670.1	Cufflinks	exon	1807311	1807491	.	+	.	gene_id "MXLOC_000331"; transcript_id "MTCONS_00000506"; exon_number "3"; gene_name "3253491"; oId "CUFF.286.2"; nearest_ref "XM_567218.1"; class_code "j"; tss_id "TSS411";
NC_006670.1	Cufflinks	exon	1807544	1807714	.	+	.	gene_id "MXLOC_000331"; transcript_id "MTCONS_00000506"; exon_number "4"; gene_name "3253491"; oId "CUFF.286.2"; nearest_ref "XM_567218.1"; class_code "j"; tss_id "TSS411";
NC_006670.1	Cufflinks	exon	1807764	1807885	.	+	.	gene_id "MXLOC_000331"; transcript_id "MTCONS_00000506"; exon_number "5"; gene_name "3253491"; oId "CUFF.286.2"; nearest_ref "XM_567218.1"; class_code "j"; tss_id "TSS411";
NC_006670.1	Cufflinks	exon	1807940	1808208	.	+	.	gene_id "MXLOC_000331"; transcript_id "MTCONS_00000506"; exon_number "6"; gene_name "3253491"; oId "CUFF.286.2"; nearest_ref "XM_567218.1"; class_code "j"; tss_id "TSS411";
NC_006670.1	Cufflinks	exon	1808270	1808371	.	+	.	gene_id "MXLOC_000331"; transcript_id "MTCONS_00000506"; exon_number "7"; gene_name "3253491"; oId "CUFF.286.2"; nearest_ref "XM_567218.1"; class_code "j"; tss_id "TSS411";
NC_006670.1	Cufflinks	exon	1808432	1808545	.	+	.	gene_id "MXLOC_000331"; transcript_id "MTCONS_00000506"; exon_number "8"; gene_name "3253491"; oId "CUFF.286.2"; nearest_ref "XM_567218.1"; class_code "j"; tss_id "TSS411";
NC_006670.1	Cufflinks	exon	1808599	1809154	.	+	.	gene_id "MXLOC_000331"; transcript_id "MTCONS_00000506"; exon_number "9"; gene_name "3253491"; oId "CUFF.286.2"; nearest_ref "XM_567218.1"; class_code "j"; tss_id "TSS411";
NC_006670.1	Cufflinks	exon	1814363	1814423	.	+	.	gene_id "MXLOC_000333"; transcript_id "MTCONS_00000509"; exon_number "1"; gene_name "3253911"; oId "CUFF.288.2"; nearest_ref "XM_567219.1"; class_code "j"; tss_id "TSS413";
NC_006670.1	Cufflinks	exon	1814580	1816558	.	+	.	gene_id "MXLOC_000333"; transcript_id "MTCONS_00000509"; exon_number "2"; gene_name "3253911"; oId "CUFF.288.2"; nearest_ref "XM_567219.1"; class_code "j"; tss_id "TSS413";
NC_006670.1	Cufflinks	exon	1816607	1817073	.	+	.	gene_id "MXLOC_000333"; transcript_id "MTCONS_00000509"; exon_number "3"; gene_name "3253911"; oId "CUFF.288.2"; nearest_ref "XM_567219.1"; class_code "j"; tss_id "TSS413";
NC_006670.1	Cufflinks	exon	1817121	1817779	.	+	.	gene_id "MXLOC_000333"; transcript_id "MTCONS_00000509"; exon_number "4"; gene_name "3253911"; oId "CUFF.288.2"; nearest_ref "XM_567219.1"; class_code "j"; tss_id "TSS413";
NC_006670.1	Cufflinks	exon	1817834	1817929	.	+	.	gene_id "MXLOC_000333"; transcript_id "MTCONS_00000509"; exon_number "5"; gene_name "3253911"; oId "CUFF.288.2"; nearest_ref "XM_567219.1"; class_code "j"; tss_id "TSS413";
NC_006670.1	Cufflinks	exon	1817982	1818234	.	+	.	gene_id "MXLOC_000333"; transcript_id "MTCONS_00000509"; exon_number "6"; gene_name "3253911"; oId "CUFF.288.2"; nearest_ref "XM_567219.1"; class_code "j"; tss_id "TSS413";
NC_006670.1	Cufflinks	exon	1818288	1818432	.	+	.	gene_id "MXLOC_000333"; transcript_id "MTCONS_00000509"; exon_number "7"; gene_name "3253911"; oId "CUFF.288.2"; nearest_ref "XM_567219.1"; class_code "j"; tss_id "TSS413";
NC_006670.1	Cufflinks	exon	1818484	1818669	.	+	.	gene_id "MXLOC_000333"; transcript_id "MTCONS_00000509"; exon_number "8"; gene_name "3253911"; oId "CUFF.288.2"; nearest_ref "XM_567219.1"; class_code "j"; tss_id "TSS413";
NC_006670.1	Cufflinks	exon	1818720	1818990	.	+	.	gene_id "MXLOC_000333"; transcript_id "MTCONS_00000509"; exon_number "9"; gene_name "3253911"; oId "CUFF.288.2"; nearest_ref "XM_567219.1"; class_code "j"; tss_id "TSS413";
NC_006670.1	Cufflinks	exon	1819049	1820298	.	+	.	gene_id "MXLOC_000333"; transcript_id "MTCONS_00000509"; exon_number "10"; gene_name "3253911"; oId "CUFF.288.2"; nearest_ref "XM_567219.1"; class_code "j"; tss_id "TSS413";
NC_006670.1	Cufflinks	exon	1820480	1821269	.	+	.	gene_id "MXLOC_000334"; transcript_id "MTCONS_00000510"; exon_number "1"; gene_name "3253772"; oId "CUFF.290.1"; nearest_ref "XM_567007.1"; class_code "j"; tss_id "TSS414";
NC_006670.1	Cufflinks	exon	1821317	1821406	.	+	.	gene_id "MXLOC_000334"; transcript_id "MTCONS_00000510"; exon_number "2"; gene_name "3253772"; oId "CUFF.290.1"; nearest_ref "XM_567007.1"; class_code "j"; tss_id "TSS414";
NC_006670.1	Cufflinks	exon	1821459	1822104	.	+	.	gene_id "MXLOC_000334"; transcript_id "MTCONS_00000510"; exon_number "3"; gene_name "3253772"; oId "CUFF.290.1"; nearest_ref "XM_567007.1"; class_code "j"; tss_id "TSS414";
NC_006670.1	Cufflinks	exon	1822157	1822715	.	+	.	gene_id "MXLOC_000334"; transcript_id "MTCONS_00000510"; exon_number "4"; gene_name "3253772"; oId "CUFF.290.1"; nearest_ref "XM_567007.1"; class_code "j"; tss_id "TSS414";
NC_006670.1	Cufflinks	exon	1822777	1822926	.	+	.	gene_id "MXLOC_000334"; transcript_id "MTCONS_00000510"; exon_number "5"; gene_name "3253772"; oId "CUFF.290.1"; nearest_ref "XM_567007.1"; class_code "j"; tss_id "TSS414";
NC_006670.1	Cufflinks	exon	1822975	1823313	.	+	.	gene_id "MXLOC_000334"; transcript_id "MTCONS_00000510"; exon_number "6"; gene_name "3253772"; oId "CUFF.290.1"; nearest_ref "XM_567007.1"; class_code "j"; tss_id "TSS414";
NC_006670.1	Cufflinks	exon	1823364	1823954	.	+	.	gene_id "MXLOC_000334"; transcript_id "MTCONS_00000510"; exon_number "7"; gene_name "3253772"; oId "CUFF.290.1"; nearest_ref "XM_567007.1"; class_code "j"; tss_id "TSS414";
NC_006670.1	Cufflinks	exon	1824006	1824345	.	+	.	gene_id "MXLOC_000334"; transcript_id "MTCONS_00000510"; exon_number "8"; gene_name "3253772"; oId "CUFF.290.1"; nearest_ref "XM_567007.1"; class_code "j"; tss_id "TSS414";
NC_006670.1	Cufflinks	exon	1826393	1826778	.	+	.	gene_id "MXLOC_000335"; transcript_id "MTCONS_00000513"; exon_number "1"; gene_name "3253278"; oId "CUFF.291.1"; nearest_ref "XM_566903.1"; class_code "j"; tss_id "TSS416";
NC_006670.1	Cufflinks	exon	1826827	1826843	.	+	.	gene_id "MXLOC_000335"; transcript_id "MTCONS_00000513"; exon_number "2"; gene_name "3253278"; oId "CUFF.291.1"; nearest_ref "XM_566903.1"; class_code "j"; tss_id "TSS416";
NC_006670.1	Cufflinks	exon	1826880	1826915	.	+	.	gene_id "MXLOC_000335"; transcript_id "MTCONS_00000513"; exon_number "3"; gene_name "3253278"; oId "CUFF.291.1"; nearest_ref "XM_566903.1"; class_code "j"; tss_id "TSS416";
NC_006670.1	Cufflinks	exon	1826963	1827065	.	+	.	gene_id "MXLOC_000335"; transcript_id "MTCONS_00000513"; exon_number "4"; gene_name "3253278"; oId "CUFF.291.1"; nearest_ref "XM_566903.1"; class_code "j"; tss_id "TSS416";
NC_006670.1	Cufflinks	exon	1827120	1827648	.	+	.	gene_id "MXLOC_000335"; transcript_id "MTCONS_00000513"; exon_number "5"; gene_name "3253278"; oId "CUFF.291.1"; nearest_ref "XM_566903.1"; class_code "j"; tss_id "TSS416";
NC_006670.1	Cufflinks	exon	1827687	1827784	.	+	.	gene_id "MXLOC_000335"; transcript_id "MTCONS_00000513"; exon_number "6"; gene_name "3253278"; oId "CUFF.291.1"; nearest_ref "XM_566903.1"; class_code "j"; tss_id "TSS416";
NC_006670.1	Cufflinks	exon	1827837	1828975	.	+	.	gene_id "MXLOC_000335"; transcript_id "MTCONS_00000513"; exon_number "7"; gene_name "3253278"; oId "CUFF.291.1"; nearest_ref "XM_566903.1"; class_code "j"; tss_id "TSS416";
NC_006670.1	Cufflinks	exon	1829266	1829466	.	+	.	gene_id "MXLOC_000335"; transcript_id "MTCONS_00000513"; exon_number "8"; gene_name "3253278"; oId "CUFF.291.1"; nearest_ref "XM_566903.1"; class_code "j"; tss_id "TSS416";
NC_006670.1	Cufflinks	exon	1829517	1831071	.	+	.	gene_id "MXLOC_000335"; transcript_id "MTCONS_00000513"; exon_number "9"; gene_name "3253278"; oId "CUFF.291.1"; nearest_ref "XM_566903.1"; class_code "j"; tss_id "TSS416";
NC_006670.1	Cufflinks	exon	1831121	1831322	.	+	.	gene_id "MXLOC_000335"; transcript_id "MTCONS_00000513"; exon_number "10"; gene_name "3253278"; oId "CUFF.291.1"; nearest_ref "XM_566903.1"; class_code "j"; tss_id "TSS416";
NC_006670.1	Cufflinks	exon	1831374	1832930	.	+	.	gene_id "MXLOC_000335"; transcript_id "MTCONS_00000513"; exon_number "11"; gene_name "3253278"; oId "CUFF.291.1"; nearest_ref "XM_566903.1"; class_code "j"; tss_id "TSS416";
NC_006670.1	Cufflinks	exon	1828734	1829466	.	+	.	gene_id "MXLOC_000335"; transcript_id "MTCONS_00000515"; exon_number "1"; gene_name "3253210"; oId "CUFF.291.3"; nearest_ref "XM_566904.1"; class_code "j"; tss_id "TSS418";
NC_006670.1	Cufflinks	exon	1829517	1831071	.	+	.	gene_id "MXLOC_000335"; transcript_id "MTCONS_00000515"; exon_number "2"; gene_name "3253210"; oId "CUFF.291.3"; nearest_ref "XM_566904.1"; class_code "j"; tss_id "TSS418";
NC_006670.1	Cufflinks	exon	1831121	1831322	.	+	.	gene_id "MXLOC_000335"; transcript_id "MTCONS_00000515"; exon_number "3"; gene_name "3253210"; oId "CUFF.291.3"; nearest_ref "XM_566904.1"; class_code "j"; tss_id "TSS418";
NC_006670.1	Cufflinks	exon	1831374	1832930	.	+	.	gene_id "MXLOC_000335"; transcript_id "MTCONS_00000515"; exon_number "4"; gene_name "3253210"; oId "CUFF.291.3"; nearest_ref "XM_566904.1"; class_code "j"; tss_id "TSS418";
NC_006670.1	Cufflinks	exon	1833194	1833347	.	+	.	gene_id "MXLOC_000336"; transcript_id "MTCONS_00000517"; exon_number "1"; gene_name "3253209"; oId "CUFF.293.1"; nearest_ref "XM_566905.1"; class_code "j"; tss_id "TSS419";
NC_006670.1	Cufflinks	exon	1833408	1833563	.	+	.	gene_id "MXLOC_000336"; transcript_id "MTCONS_00000517"; exon_number "2"; gene_name "3253209"; oId "CUFF.293.1"; nearest_ref "XM_566905.1"; class_code "j"; tss_id "TSS419";
NC_006670.1	Cufflinks	exon	1833620	1833875	.	+	.	gene_id "MXLOC_000336"; transcript_id "MTCONS_00000517"; exon_number "3"; gene_name "3253209"; oId "CUFF.293.1"; nearest_ref "XM_566905.1"; class_code "j"; tss_id "TSS419";
NC_006670.1	Cufflinks	exon	1833924	1834353	.	+	.	gene_id "MXLOC_000336"; transcript_id "MTCONS_00000517"; exon_number "4"; gene_name "3253209"; oId "CUFF.293.1"; nearest_ref "XM_566905.1"; class_code "j"; tss_id "TSS419";
NC_006670.1	Cufflinks	exon	1834400	1834432	.	+	.	gene_id "MXLOC_000336"; transcript_id "MTCONS_00000517"; exon_number "5"; gene_name "3253209"; oId "CUFF.293.1"; nearest_ref "XM_566905.1"; class_code "j"; tss_id "TSS419";
NC_006670.1	Cufflinks	exon	1834479	1834730	.	+	.	gene_id "MXLOC_000336"; transcript_id "MTCONS_00000517"; exon_number "6"; gene_name "3253209"; oId "CUFF.293.1"; nearest_ref "XM_566905.1"; class_code "j"; tss_id "TSS419";
NC_006670.1	Cufflinks	exon	1834774	1834889	.	+	.	gene_id "MXLOC_000336"; transcript_id "MTCONS_00000517"; exon_number "7"; gene_name "3253209"; oId "CUFF.293.1"; nearest_ref "XM_566905.1"; class_code "j"; tss_id "TSS419";
NC_006670.1	Cufflinks	exon	1834941	1835120	.	+	.	gene_id "MXLOC_000336"; transcript_id "MTCONS_00000517"; exon_number "8"; gene_name "3253209"; oId "CUFF.293.1"; nearest_ref "XM_566905.1"; class_code "j"; tss_id "TSS419";
NC_006670.1	Cufflinks	exon	1835173	1836045	.	+	.	gene_id "MXLOC_000336"; transcript_id "MTCONS_00000517"; exon_number "9"; gene_name "3253209"; oId "CUFF.293.1"; nearest_ref "XM_566905.1"; class_code "j"; tss_id "TSS419";
NC_006670.1	Cufflinks	exon	1837986	1838287	.	+	.	gene_id "MXLOC_000337"; transcript_id "MTCONS_00000519"; exon_number "1"; gene_name "3253218"; oId "CUFF.294.1"; nearest_ref "XM_566906.1"; class_code "j"; tss_id "TSS420";
NC_006670.1	Cufflinks	exon	1838563	1838609	.	+	.	gene_id "MXLOC_000337"; transcript_id "MTCONS_00000519"; exon_number "2"; gene_name "3253218"; oId "CUFF.294.1"; nearest_ref "XM_566906.1"; class_code "j"; tss_id "TSS420";
NC_006670.1	Cufflinks	exon	1838674	1839431	.	+	.	gene_id "MXLOC_000337"; transcript_id "MTCONS_00000519"; exon_number "3"; gene_name "3253218"; oId "CUFF.294.1"; nearest_ref "XM_566906.1"; class_code "j"; tss_id "TSS420";
NC_006670.1	Cufflinks	exon	1839481	1839824	.	+	.	gene_id "MXLOC_000337"; transcript_id "MTCONS_00000519"; exon_number "4"; gene_name "3253218"; oId "CUFF.294.1"; nearest_ref "XM_566906.1"; class_code "j"; tss_id "TSS420";
NC_006670.1	Cufflinks	exon	1839884	1840061	.	+	.	gene_id "MXLOC_000337"; transcript_id "MTCONS_00000519"; exon_number "5"; gene_name "3253218"; oId "CUFF.294.1"; nearest_ref "XM_566906.1"; class_code "j"; tss_id "TSS420";
NC_006670.1	Cufflinks	exon	1840113	1840171	.	+	.	gene_id "MXLOC_000337"; transcript_id "MTCONS_00000519"; exon_number "6"; gene_name "3253218"; oId "CUFF.294.1"; nearest_ref "XM_566906.1"; class_code "j"; tss_id "TSS420";
NC_006670.1	Cufflinks	exon	1840225	1840586	.	+	.	gene_id "MXLOC_000337"; transcript_id "MTCONS_00000519"; exon_number "7"; gene_name "3253218"; oId "CUFF.294.1"; nearest_ref "XM_566906.1"; class_code "j"; tss_id "TSS420";
NC_006670.1	Cufflinks	exon	1840639	1840713	.	+	.	gene_id "MXLOC_000337"; transcript_id "MTCONS_00000519"; exon_number "8"; gene_name "3253218"; oId "CUFF.294.1"; nearest_ref "XM_566906.1"; class_code "j"; tss_id "TSS420";
NC_006670.1	Cufflinks	exon	1840765	1841101	.	+	.	gene_id "MXLOC_000337"; transcript_id "MTCONS_00000519"; exon_number "9"; gene_name "3253218"; oId "CUFF.294.1"; nearest_ref "XM_566906.1"; class_code "j"; tss_id "TSS420";
NC_006670.1	Cufflinks	exon	1841153	1841252	.	+	.	gene_id "MXLOC_000337"; transcript_id "MTCONS_00000519"; exon_number "10"; gene_name "3253218"; oId "CUFF.294.1"; nearest_ref "XM_566906.1"; class_code "j"; tss_id "TSS420";
NC_006670.1	Cufflinks	exon	1841308	1841376	.	+	.	gene_id "MXLOC_000337"; transcript_id "MTCONS_00000519"; exon_number "11"; gene_name "3253218"; oId "CUFF.294.1"; nearest_ref "XM_566906.1"; class_code "j"; tss_id "TSS420";
NC_006670.1	Cufflinks	exon	1841437	1841442	.	+	.	gene_id "MXLOC_000337"; transcript_id "MTCONS_00000519"; exon_number "12"; gene_name "3253218"; oId "CUFF.294.1"; nearest_ref "XM_566906.1"; class_code "j"; tss_id "TSS420";
NC_006670.1	Cufflinks	exon	1841500	1841632	.	+	.	gene_id "MXLOC_000337"; transcript_id "MTCONS_00000519"; exon_number "13"; gene_name "3253218"; oId "CUFF.294.1"; nearest_ref "XM_566906.1"; class_code "j"; tss_id "TSS420";
NC_006670.1	Cufflinks	exon	1841682	1841752	.	+	.	gene_id "MXLOC_000337"; transcript_id "MTCONS_00000519"; exon_number "14"; gene_name "3253218"; oId "CUFF.294.1"; nearest_ref "XM_566906.1"; class_code "j"; tss_id "TSS420";
NC_006670.1	Cufflinks	exon	1841808	1841839	.	+	.	gene_id "MXLOC_000337"; transcript_id "MTCONS_00000519"; exon_number "15"; gene_name "3253218"; oId "CUFF.294.1"; nearest_ref "XM_566906.1"; class_code "j"; tss_id "TSS420";
NC_006670.1	Cufflinks	exon	1841903	1842005	.	+	.	gene_id "MXLOC_000337"; transcript_id "MTCONS_00000519"; exon_number "16"; gene_name "3253218"; oId "CUFF.294.1"; nearest_ref "XM_566906.1"; class_code "j"; tss_id "TSS420";
NC_006670.1	Cufflinks	exon	1842055	1842094	.	+	.	gene_id "MXLOC_000337"; transcript_id "MTCONS_00000519"; exon_number "17"; gene_name "3253218"; oId "CUFF.294.1"; nearest_ref "XM_566906.1"; class_code "j"; tss_id "TSS420";
NC_006670.1	Cufflinks	exon	1842148	1842191	.	+	.	gene_id "MXLOC_000337"; transcript_id "MTCONS_00000519"; exon_number "18"; gene_name "3253218"; oId "CUFF.294.1"; nearest_ref "XM_566906.1"; class_code "j"; tss_id "TSS420";
NC_006670.1	Cufflinks	exon	1842249	1842421	.	+	.	gene_id "MXLOC_000337"; transcript_id "MTCONS_00000519"; exon_number "19"; gene_name "3253218"; oId "CUFF.294.1"; nearest_ref "XM_566906.1"; class_code "j"; tss_id "TSS420";
NC_006670.1	Cufflinks	exon	1842486	1842687	.	+	.	gene_id "MXLOC_000337"; transcript_id "MTCONS_00000519"; exon_number "20"; gene_name "3253218"; oId "CUFF.294.1"; nearest_ref "XM_566906.1"; class_code "j"; tss_id "TSS420";
NC_006670.1	Cufflinks	exon	1842752	1843112	.	+	.	gene_id "MXLOC_000337"; transcript_id "MTCONS_00000519"; exon_number "21"; gene_name "3253218"; oId "CUFF.294.1"; nearest_ref "XM_566906.1"; class_code "j"; tss_id "TSS420";
NC_006670.1	Cufflinks	exon	1858934	1859521	.	+	.	gene_id "MXLOC_000340"; transcript_id "MTCONS_00000523"; exon_number "1"; gene_name "3253249"; oId "CUFF.295.1"; nearest_ref "XM_566912.1"; class_code "j"; tss_id "TSS424";
NC_006670.1	Cufflinks	exon	1859738	1860272	.	+	.	gene_id "MXLOC_000340"; transcript_id "MTCONS_00000523"; exon_number "2"; gene_name "3253249"; oId "CUFF.295.1"; nearest_ref "XM_566912.1"; class_code "j"; tss_id "TSS424";
NC_006670.1	Cufflinks	exon	1860340	1860442	.	+	.	gene_id "MXLOC_000340"; transcript_id "MTCONS_00000523"; exon_number "3"; gene_name "3253249"; oId "CUFF.295.1"; nearest_ref "XM_566912.1"; class_code "j"; tss_id "TSS424";
NC_006670.1	Cufflinks	exon	1860501	1860724	.	+	.	gene_id "MXLOC_000340"; transcript_id "MTCONS_00000523"; exon_number "4"; gene_name "3253249"; oId "CUFF.295.1"; nearest_ref "XM_566912.1"; class_code "j"; tss_id "TSS424";
NC_006670.1	Cufflinks	exon	1860774	1860834	.	+	.	gene_id "MXLOC_000340"; transcript_id "MTCONS_00000523"; exon_number "5"; gene_name "3253249"; oId "CUFF.295.1"; nearest_ref "XM_566912.1"; class_code "j"; tss_id "TSS424";
NC_006670.1	Cufflinks	exon	1860888	1860890	.	+	.	gene_id "MXLOC_000340"; transcript_id "MTCONS_00000523"; exon_number "6"; gene_name "3253249"; oId "CUFF.295.1"; nearest_ref "XM_566912.1"; class_code "j"; tss_id "TSS424";
NC_006670.1	Cufflinks	exon	1860954	1861051	.	+	.	gene_id "MXLOC_000340"; transcript_id "MTCONS_00000523"; exon_number "7"; gene_name "3253249"; oId "CUFF.295.1"; nearest_ref "XM_566912.1"; class_code "j"; tss_id "TSS424";
NC_006670.1	Cufflinks	exon	1861102	1861236	.	+	.	gene_id "MXLOC_000340"; transcript_id "MTCONS_00000523"; exon_number "8"; gene_name "3253249"; oId "CUFF.295.1"; nearest_ref "XM_566912.1"; class_code "j"; tss_id "TSS424";
NC_006670.1	Cufflinks	exon	1861302	1861622	.	+	.	gene_id "MXLOC_000340"; transcript_id "MTCONS_00000523"; exon_number "9"; gene_name "3253249"; oId "CUFF.295.1"; nearest_ref "XM_566912.1"; class_code "j"; tss_id "TSS424";
NC_006670.1	Cufflinks	exon	1861688	1861783	.	+	.	gene_id "MXLOC_000340"; transcript_id "MTCONS_00000523"; exon_number "10"; gene_name "3253249"; oId "CUFF.295.1"; nearest_ref "XM_566912.1"; class_code "j"; tss_id "TSS424";
NC_006670.1	Cufflinks	exon	1861846	1861869	.	+	.	gene_id "MXLOC_000340"; transcript_id "MTCONS_00000523"; exon_number "11"; gene_name "3253249"; oId "CUFF.295.1"; nearest_ref "XM_566912.1"; class_code "j"; tss_id "TSS424";
NC_006670.1	Cufflinks	exon	1861934	1862010	.	+	.	gene_id "MXLOC_000340"; transcript_id "MTCONS_00000523"; exon_number "12"; gene_name "3253249"; oId "CUFF.295.1"; nearest_ref "XM_566912.1"; class_code "j"; tss_id "TSS424";
NC_006670.1	Cufflinks	exon	1862089	1862152	.	+	.	gene_id "MXLOC_000340"; transcript_id "MTCONS_00000523"; exon_number "13"; gene_name "3253249"; oId "CUFF.295.1"; nearest_ref "XM_566912.1"; class_code "j"; tss_id "TSS424";
NC_006670.1	Cufflinks	exon	1862229	1862887	.	+	.	gene_id "MXLOC_000340"; transcript_id "MTCONS_00000523"; exon_number "14"; gene_name "3253249"; oId "CUFF.295.1"; nearest_ref "XM_566912.1"; class_code "j"; tss_id "TSS424";
NC_006670.1	Cufflinks	exon	1880824	1881057	.	+	.	gene_id "MXLOC_000343"; transcript_id "MTCONS_00000527"; exon_number "1"; gene_name "3253226"; oId "CUFF.297.1"; nearest_ref "XM_566919.1"; class_code "j"; tss_id "TSS428";
NC_006670.1	Cufflinks	exon	1881163	1881300	.	+	.	gene_id "MXLOC_000343"; transcript_id "MTCONS_00000527"; exon_number "2"; gene_name "3253226"; oId "CUFF.297.1"; nearest_ref "XM_566919.1"; class_code "j"; tss_id "TSS428";
NC_006670.1	Cufflinks	exon	1881354	1881487	.	+	.	gene_id "MXLOC_000343"; transcript_id "MTCONS_00000527"; exon_number "3"; gene_name "3253226"; oId "CUFF.297.1"; nearest_ref "XM_566919.1"; class_code "j"; tss_id "TSS428";
NC_006670.1	Cufflinks	exon	1881542	1882265	.	+	.	gene_id "MXLOC_000343"; transcript_id "MTCONS_00000527"; exon_number "4"; gene_name "3253226"; oId "CUFF.297.1"; nearest_ref "XM_566919.1"; class_code "j"; tss_id "TSS428";
NC_006670.1	Cufflinks	exon	1882314	1882896	.	+	.	gene_id "MXLOC_000343"; transcript_id "MTCONS_00000527"; exon_number "5"; gene_name "3253226"; oId "CUFF.297.1"; nearest_ref "XM_566919.1"; class_code "j"; tss_id "TSS428";
NC_006670.1	Cufflinks	exon	1884492	1884647	.	+	.	gene_id "MXLOC_000344"; transcript_id "MTCONS_00000529"; exon_number "1"; gene_name "3253702"; oId "CUFF.300.1"; nearest_ref "XM_567009.1"; class_code "j"; tss_id "TSS430";
NC_006670.1	Cufflinks	exon	1884702	1884767	.	+	.	gene_id "MXLOC_000344"; transcript_id "MTCONS_00000529"; exon_number "2"; gene_name "3253702"; oId "CUFF.300.1"; nearest_ref "XM_567009.1"; class_code "j"; tss_id "TSS430";
NC_006670.1	Cufflinks	exon	1884819	1885096	.	+	.	gene_id "MXLOC_000344"; transcript_id "MTCONS_00000529"; exon_number "3"; gene_name "3253702"; oId "CUFF.300.1"; nearest_ref "XM_567009.1"; class_code "j"; tss_id "TSS430";
NC_006670.1	Cufflinks	exon	1885145	1885321	.	+	.	gene_id "MXLOC_000344"; transcript_id "MTCONS_00000529"; exon_number "4"; gene_name "3253702"; oId "CUFF.300.1"; nearest_ref "XM_567009.1"; class_code "j"; tss_id "TSS430";
NC_006670.1	Cufflinks	exon	1885373	1885568	.	+	.	gene_id "MXLOC_000344"; transcript_id "MTCONS_00000529"; exon_number "5"; gene_name "3253702"; oId "CUFF.300.1"; nearest_ref "XM_567009.1"; class_code "j"; tss_id "TSS430";
NC_006670.1	Cufflinks	exon	1885619	1885911	.	+	.	gene_id "MXLOC_000344"; transcript_id "MTCONS_00000529"; exon_number "6"; gene_name "3253702"; oId "CUFF.300.1"; nearest_ref "XM_567009.1"; class_code "j"; tss_id "TSS430";
NC_006670.1	Cufflinks	exon	1885962	1886066	.	+	.	gene_id "MXLOC_000344"; transcript_id "MTCONS_00000529"; exon_number "7"; gene_name "3253702"; oId "CUFF.300.1"; nearest_ref "XM_567009.1"; class_code "j"; tss_id "TSS430";
NC_006670.1	Cufflinks	exon	1886114	1887176	.	+	.	gene_id "MXLOC_000344"; transcript_id "MTCONS_00000529"; exon_number "8"; gene_name "3253702"; oId "CUFF.300.1"; nearest_ref "XM_567009.1"; class_code "j"; tss_id "TSS430";
NC_006670.1	Cufflinks	exon	1887231	1887553	.	+	.	gene_id "MXLOC_000344"; transcript_id "MTCONS_00000529"; exon_number "9"; gene_name "3253702"; oId "CUFF.300.1"; nearest_ref "XM_567009.1"; class_code "j"; tss_id "TSS430";
NC_006670.1	Cufflinks	exon	1887614	1888131	.	+	.	gene_id "MXLOC_000344"; transcript_id "MTCONS_00000529"; exon_number "10"; gene_name "3253702"; oId "CUFF.300.1"; nearest_ref "XM_567009.1"; class_code "j"; tss_id "TSS430";
NC_006670.1	Cufflinks	exon	1899130	1899319	.	+	.	gene_id "MXLOC_000347"; transcript_id "MTCONS_00000534"; exon_number "1"; gene_name "3253615"; oId "CUFF.299.1"; nearest_ref "XM_567016.1"; class_code "j"; tss_id "TSS434";
NC_006670.1	Cufflinks	exon	1899379	1899523	.	+	.	gene_id "MXLOC_000347"; transcript_id "MTCONS_00000534"; exon_number "2"; gene_name "3253615"; oId "CUFF.299.1"; nearest_ref "XM_567016.1"; class_code "j"; tss_id "TSS434";
NC_006670.1	Cufflinks	exon	1899575	1899721	.	+	.	gene_id "MXLOC_000347"; transcript_id "MTCONS_00000534"; exon_number "3"; gene_name "3253615"; oId "CUFF.299.1"; nearest_ref "XM_567016.1"; class_code "j"; tss_id "TSS434";
NC_006670.1	Cufflinks	exon	1899773	1899828	.	+	.	gene_id "MXLOC_000347"; transcript_id "MTCONS_00000534"; exon_number "4"; gene_name "3253615"; oId "CUFF.299.1"; nearest_ref "XM_567016.1"; class_code "j"; tss_id "TSS434";
NC_006670.1	Cufflinks	exon	1899881	1900089	.	+	.	gene_id "MXLOC_000347"; transcript_id "MTCONS_00000534"; exon_number "5"; gene_name "3253615"; oId "CUFF.299.1"; nearest_ref "XM_567016.1"; class_code "j"; tss_id "TSS434";
NC_006670.1	Cufflinks	exon	1900134	1900263	.	+	.	gene_id "MXLOC_000347"; transcript_id "MTCONS_00000534"; exon_number "6"; gene_name "3253615"; oId "CUFF.299.1"; nearest_ref "XM_567016.1"; class_code "j"; tss_id "TSS434";
NC_006670.1	Cufflinks	exon	1900323	1900408	.	+	.	gene_id "MXLOC_000347"; transcript_id "MTCONS_00000534"; exon_number "7"; gene_name "3253615"; oId "CUFF.299.1"; nearest_ref "XM_567016.1"; class_code "j"; tss_id "TSS434";
NC_006670.1	Cufflinks	exon	1900463	1900591	.	+	.	gene_id "MXLOC_000347"; transcript_id "MTCONS_00000534"; exon_number "8"; gene_name "3253615"; oId "CUFF.299.1"; nearest_ref "XM_567016.1"; class_code "j"; tss_id "TSS434";
NC_006670.1	Cufflinks	exon	1900657	1900876	.	+	.	gene_id "MXLOC_000347"; transcript_id "MTCONS_00000534"; exon_number "9"; gene_name "3253615"; oId "CUFF.299.1"; nearest_ref "XM_567016.1"; class_code "j"; tss_id "TSS434";
NC_006670.1	Cufflinks	exon	1965547	1965795	.	+	.	gene_id "MXLOC_000358"; transcript_id "MTCONS_00000550"; exon_number "1"; gene_name "3253478"; oId "CUFF.316.2"; nearest_ref "XM_567038.1"; class_code "j"; tss_id "TSS445";
NC_006670.1	Cufflinks	exon	1965862	1966035	.	+	.	gene_id "MXLOC_000358"; transcript_id "MTCONS_00000550"; exon_number "2"; gene_name "3253478"; oId "CUFF.316.2"; nearest_ref "XM_567038.1"; class_code "j"; tss_id "TSS445";
NC_006670.1	Cufflinks	exon	1966092	1966159	.	+	.	gene_id "MXLOC_000358"; transcript_id "MTCONS_00000550"; exon_number "3"; gene_name "3253478"; oId "CUFF.316.2"; nearest_ref "XM_567038.1"; class_code "j"; tss_id "TSS445";
NC_006670.1	Cufflinks	exon	1966209	1966317	.	+	.	gene_id "MXLOC_000358"; transcript_id "MTCONS_00000550"; exon_number "4"; gene_name "3253478"; oId "CUFF.316.2"; nearest_ref "XM_567038.1"; class_code "j"; tss_id "TSS445";
NC_006670.1	Cufflinks	exon	1966364	1966665	.	+	.	gene_id "MXLOC_000358"; transcript_id "MTCONS_00000550"; exon_number "5"; gene_name "3253478"; oId "CUFF.316.2"; nearest_ref "XM_567038.1"; class_code "j"; tss_id "TSS445";
NC_006670.1	Cufflinks	exon	1967161	1967279	.	+	.	gene_id "MXLOC_000358"; transcript_id "MTCONS_00000550"; exon_number "6"; gene_name "3253478"; oId "CUFF.316.2"; nearest_ref "XM_567038.1"; class_code "j"; tss_id "TSS445";
NC_006670.1	Cufflinks	exon	1967329	1967570	.	+	.	gene_id "MXLOC_000358"; transcript_id "MTCONS_00000550"; exon_number "7"; gene_name "3253478"; oId "CUFF.316.2"; nearest_ref "XM_567038.1"; class_code "j"; tss_id "TSS445";
NC_006670.1	Cufflinks	exon	1967624	1967732	.	+	.	gene_id "MXLOC_000358"; transcript_id "MTCONS_00000550"; exon_number "8"; gene_name "3253478"; oId "CUFF.316.2"; nearest_ref "XM_567038.1"; class_code "j"; tss_id "TSS445";
NC_006670.1	Cufflinks	exon	1967782	1968579	.	+	.	gene_id "MXLOC_000358"; transcript_id "MTCONS_00000550"; exon_number "9"; gene_name "3253478"; oId "CUFF.316.2"; nearest_ref "XM_567038.1"; class_code "j"; tss_id "TSS445";
NC_006670.1	Cufflinks	exon	1968655	1968798	.	+	.	gene_id "MXLOC_000358"; transcript_id "MTCONS_00000550"; exon_number "10"; gene_name "3253478"; oId "CUFF.316.2"; nearest_ref "XM_567038.1"; class_code "j"; tss_id "TSS445";
NC_006670.1	Cufflinks	exon	1968858	1968987	.	+	.	gene_id "MXLOC_000358"; transcript_id "MTCONS_00000550"; exon_number "11"; gene_name "3253478"; oId "CUFF.316.2"; nearest_ref "XM_567038.1"; class_code "j"; tss_id "TSS445";
NC_006670.1	Cufflinks	exon	1969039	1969385	.	+	.	gene_id "MXLOC_000358"; transcript_id "MTCONS_00000550"; exon_number "12"; gene_name "3253478"; oId "CUFF.316.2"; nearest_ref "XM_567038.1"; class_code "j"; tss_id "TSS445";
NC_006670.1	Cufflinks	exon	1969436	1969543	.	+	.	gene_id "MXLOC_000358"; transcript_id "MTCONS_00000550"; exon_number "13"; gene_name "3253478"; oId "CUFF.316.2"; nearest_ref "XM_567038.1"; class_code "j"; tss_id "TSS445";
NC_006670.1	Cufflinks	exon	1969594	1970164	.	+	.	gene_id "MXLOC_000358"; transcript_id "MTCONS_00000550"; exon_number "14"; gene_name "3253478"; oId "CUFF.316.2"; nearest_ref "XM_567038.1"; class_code "j"; tss_id "TSS445";
NC_006670.1	Cufflinks	exon	1970240	1970514	.	+	.	gene_id "MXLOC_000358"; transcript_id "MTCONS_00000550"; exon_number "15"; gene_name "3253478"; oId "CUFF.316.2"; nearest_ref "XM_567038.1"; class_code "j"; tss_id "TSS445";
NC_006670.1	Cufflinks	exon	1976968	1978323	.	+	.	gene_id "MXLOC_000359"; transcript_id "MTCONS_00000553"; exon_number "1"; gene_name "3253664"; oId "CUFF.319.1"; nearest_ref "XM_567257.1"; class_code "j"; tss_id "TSS448";
NC_006670.1	Cufflinks	exon	1979051	1980160	.	+	.	gene_id "MXLOC_000359"; transcript_id "MTCONS_00000553"; exon_number "2"; gene_name "3253664"; oId "CUFF.319.1"; nearest_ref "XM_567257.1"; class_code "j"; tss_id "TSS448";
NC_006670.1	Cufflinks	exon	1980212	1982094	.	+	.	gene_id "MXLOC_000359"; transcript_id "MTCONS_00000553"; exon_number "3"; gene_name "3253664"; oId "CUFF.319.1"; nearest_ref "XM_567257.1"; class_code "j"; tss_id "TSS448";
NC_006670.1	Cufflinks	exon	1982161	1982316	.	+	.	gene_id "MXLOC_000359"; transcript_id "MTCONS_00000553"; exon_number "4"; gene_name "3253664"; oId "CUFF.319.1"; nearest_ref "XM_567257.1"; class_code "j"; tss_id "TSS448";
NC_006670.1	Cufflinks	exon	1982378	1982449	.	+	.	gene_id "MXLOC_000359"; transcript_id "MTCONS_00000553"; exon_number "5"; gene_name "3253664"; oId "CUFF.319.1"; nearest_ref "XM_567257.1"; class_code "j"; tss_id "TSS448";
NC_006670.1	Cufflinks	exon	1982516	1982779	.	+	.	gene_id "MXLOC_000359"; transcript_id "MTCONS_00000553"; exon_number "6"; gene_name "3253664"; oId "CUFF.319.1"; nearest_ref "XM_567257.1"; class_code "j"; tss_id "TSS448";
NC_006670.1	Cufflinks	exon	1982846	1983065	.	+	.	gene_id "MXLOC_000359"; transcript_id "MTCONS_00000553"; exon_number "7"; gene_name "3253664"; oId "CUFF.319.1"; nearest_ref "XM_567257.1"; class_code "j"; tss_id "TSS448";
NC_006670.1	Cufflinks	exon	1983127	1983306	.	+	.	gene_id "MXLOC_000359"; transcript_id "MTCONS_00000553"; exon_number "8"; gene_name "3253664"; oId "CUFF.319.1"; nearest_ref "XM_567257.1"; class_code "j"; tss_id "TSS448";
NC_006670.1	Cufflinks	exon	1983372	1983887	.	+	.	gene_id "MXLOC_000359"; transcript_id "MTCONS_00000553"; exon_number "9"; gene_name "3253664"; oId "CUFF.319.1"; nearest_ref "XM_567257.1"; class_code "j"; tss_id "TSS448";
NC_006670.1	Cufflinks	exon	1983940	1984168	.	+	.	gene_id "MXLOC_000359"; transcript_id "MTCONS_00000553"; exon_number "10"; gene_name "3253664"; oId "CUFF.319.1"; nearest_ref "XM_567257.1"; class_code "j"; tss_id "TSS448";
NC_006670.1	Cufflinks	exon	1984229	1984290	.	+	.	gene_id "MXLOC_000359"; transcript_id "MTCONS_00000553"; exon_number "11"; gene_name "3253664"; oId "CUFF.319.1"; nearest_ref "XM_567257.1"; class_code "j"; tss_id "TSS448";
NC_006670.1	Cufflinks	exon	1984344	1984503	.	+	.	gene_id "MXLOC_000359"; transcript_id "MTCONS_00000553"; exon_number "12"; gene_name "3253664"; oId "CUFF.319.1"; nearest_ref "XM_567257.1"; class_code "j"; tss_id "TSS448";
NC_006670.1	Cufflinks	exon	1993274	1993592	.	+	.	gene_id "MXLOC_000362"; transcript_id "MTCONS_00000559"; exon_number "1"; gene_name "3253588"; oId "CUFF.318.1"; nearest_ref "XM_567046.1"; class_code "j"; tss_id "TSS453";
NC_006670.1	Cufflinks	exon	1993668	1993819	.	+	.	gene_id "MXLOC_000362"; transcript_id "MTCONS_00000559"; exon_number "2"; gene_name "3253588"; oId "CUFF.318.1"; nearest_ref "XM_567046.1"; class_code "j"; tss_id "TSS453";
NC_006670.1	Cufflinks	exon	1993877	1994039	.	+	.	gene_id "MXLOC_000362"; transcript_id "MTCONS_00000559"; exon_number "3"; gene_name "3253588"; oId "CUFF.318.1"; nearest_ref "XM_567046.1"; class_code "j"; tss_id "TSS453";
NC_006670.1	Cufflinks	exon	1994101	1994416	.	+	.	gene_id "MXLOC_000362"; transcript_id "MTCONS_00000559"; exon_number "4"; gene_name "3253588"; oId "CUFF.318.1"; nearest_ref "XM_567046.1"; class_code "j"; tss_id "TSS453";
NC_006670.1	Cufflinks	exon	1994488	1996302	.	+	.	gene_id "MXLOC_000362"; transcript_id "MTCONS_00000559"; exon_number "5"; gene_name "3253588"; oId "CUFF.318.1"; nearest_ref "XM_567046.1"; class_code "j"; tss_id "TSS453";
NC_006670.1	Cufflinks	exon	1996371	1997199	.	+	.	gene_id "MXLOC_000362"; transcript_id "MTCONS_00000559"; exon_number "6"; gene_name "3253588"; oId "CUFF.318.1"; nearest_ref "XM_567046.1"; class_code "j"; tss_id "TSS453";
NC_006670.1	Cufflinks	exon	2018045	2018508	.	+	.	gene_id "MXLOC_000367"; transcript_id "MTCONS_00000565"; exon_number "1"; gene_name "3253649"; oId "CUFF.322.1"; nearest_ref "XM_567053.1"; class_code "j"; tss_id "TSS459";
NC_006670.1	Cufflinks	exon	2018593	2018992	.	+	.	gene_id "MXLOC_000367"; transcript_id "MTCONS_00000565"; exon_number "2"; gene_name "3253649"; oId "CUFF.322.1"; nearest_ref "XM_567053.1"; class_code "j"; tss_id "TSS459";
NC_006670.1	Cufflinks	exon	2019060	2019711	.	+	.	gene_id "MXLOC_000367"; transcript_id "MTCONS_00000565"; exon_number "3"; gene_name "3253649"; oId "CUFF.322.1"; nearest_ref "XM_567053.1"; class_code "j"; tss_id "TSS459";
NC_006670.1	Cufflinks	exon	2019765	2020768	.	+	.	gene_id "MXLOC_000367"; transcript_id "MTCONS_00000565"; exon_number "4"; gene_name "3253649"; oId "CUFF.322.1"; nearest_ref "XM_567053.1"; class_code "j"; tss_id "TSS459";
NC_006670.1	Cufflinks	exon	2020828	2022059	.	+	.	gene_id "MXLOC_000367"; transcript_id "MTCONS_00000565"; exon_number "5"; gene_name "3253649"; oId "CUFF.322.1"; nearest_ref "XM_567053.1"; class_code "j"; tss_id "TSS459";
NC_006670.1	Cufflinks	exon	2022158	2023026	.	+	.	gene_id "MXLOC_000367"; transcript_id "MTCONS_00000565"; exon_number "6"; gene_name "3253649"; oId "CUFF.322.1"; nearest_ref "XM_567053.1"; class_code "j"; tss_id "TSS459";
NC_006670.1	Cufflinks	exon	2063489	2063656	.	+	.	gene_id "MXLOC_000377"; transcript_id "MTCONS_00000576"; exon_number "1"; gene_name "3253568"; oId "CUFF.327.2"; nearest_ref "XM_567104.1"; class_code "j"; tss_id "TSS470";
NC_006670.1	Cufflinks	exon	2063900	2063964	.	+	.	gene_id "MXLOC_000377"; transcript_id "MTCONS_00000576"; exon_number "2"; gene_name "3253568"; oId "CUFF.327.2"; nearest_ref "XM_567104.1"; class_code "j"; tss_id "TSS470";
NC_006670.1	Cufflinks	exon	2064028	2064158	.	+	.	gene_id "MXLOC_000377"; transcript_id "MTCONS_00000576"; exon_number "3"; gene_name "3253568"; oId "CUFF.327.2"; nearest_ref "XM_567104.1"; class_code "j"; tss_id "TSS470";
NC_006670.1	Cufflinks	exon	2064223	2064296	.	+	.	gene_id "MXLOC_000377"; transcript_id "MTCONS_00000576"; exon_number "4"; gene_name "3253568"; oId "CUFF.327.2"; nearest_ref "XM_567104.1"; class_code "j"; tss_id "TSS470";
NC_006670.1	Cufflinks	exon	2064371	2064608	.	+	.	gene_id "MXLOC_000377"; transcript_id "MTCONS_00000576"; exon_number "5"; gene_name "3253568"; oId "CUFF.327.2"; nearest_ref "XM_567104.1"; class_code "j"; tss_id "TSS470";
NC_006670.1	Cufflinks	exon	2064659	2065563	.	+	.	gene_id "MXLOC_000377"; transcript_id "MTCONS_00000576"; exon_number "6"; gene_name "3253568"; oId "CUFF.327.2"; nearest_ref "XM_567104.1"; class_code "j"; tss_id "TSS470";
NC_006670.1	Cufflinks	exon	2065709	2066197	.	+	.	gene_id "MXLOC_000378"; transcript_id "MTCONS_00000578"; exon_number "1"; gene_name "3253575"; oId "CUFF.330.1"; nearest_ref "XM_567105.1"; class_code "j"; tss_id "TSS471";
NC_006670.1	Cufflinks	exon	2066320	2067019	.	+	.	gene_id "MXLOC_000378"; transcript_id "MTCONS_00000578"; exon_number "2"; gene_name "3253575"; oId "CUFF.330.1"; nearest_ref "XM_567105.1"; class_code "j"; tss_id "TSS471";
NC_006670.1	Cufflinks	exon	2067070	2067936	.	+	.	gene_id "MXLOC_000378"; transcript_id "MTCONS_00000578"; exon_number "3"; gene_name "3253575"; oId "CUFF.330.1"; nearest_ref "XM_567105.1"; class_code "j"; tss_id "TSS471";
NC_006670.1	Cufflinks	exon	2067989	2068095	.	+	.	gene_id "MXLOC_000378"; transcript_id "MTCONS_00000578"; exon_number "4"; gene_name "3253575"; oId "CUFF.330.1"; nearest_ref "XM_567105.1"; class_code "j"; tss_id "TSS471";
NC_006670.1	Cufflinks	exon	2068154	2070556	.	+	.	gene_id "MXLOC_000378"; transcript_id "MTCONS_00000578"; exon_number "5"; gene_name "3253575"; oId "CUFF.330.1"; nearest_ref "XM_567105.1"; class_code "j"; tss_id "TSS471";
NC_006670.1	Cufflinks	exon	2070606	2070755	.	+	.	gene_id "MXLOC_000378"; transcript_id "MTCONS_00000578"; exon_number "6"; gene_name "3253575"; oId "CUFF.330.1"; nearest_ref "XM_567105.1"; class_code "j"; tss_id "TSS471";
NC_006670.1	Cufflinks	exon	2070808	2071724	.	+	.	gene_id "MXLOC_000378"; transcript_id "MTCONS_00000578"; exon_number "7"; gene_name "3253575"; oId "CUFF.330.1"; nearest_ref "XM_567105.1"; class_code "j"; tss_id "TSS471";
NC_006670.1	Cufflinks	exon	2071797	2073308	.	+	.	gene_id "MXLOC_000378"; transcript_id "MTCONS_00000578"; exon_number "8"; gene_name "3253575"; oId "CUFF.330.1"; nearest_ref "XM_567105.1"; class_code "j"; tss_id "TSS471";
NC_006670.1	Cufflinks	exon	2092310	2092438	.	+	.	gene_id "MXLOC_000382"; transcript_id "MTCONS_00000583"; exon_number "1"; gene_name "3253880"; oId "CUFF.333.1"; nearest_ref "XM_567113.1"; class_code "j"; tss_id "TSS476";
NC_006670.1	Cufflinks	exon	2092500	2092574	.	+	.	gene_id "MXLOC_000382"; transcript_id "MTCONS_00000583"; exon_number "2"; gene_name "3253880"; oId "CUFF.333.1"; nearest_ref "XM_567113.1"; class_code "j"; tss_id "TSS476";
NC_006670.1	Cufflinks	exon	2092633	2092693	.	+	.	gene_id "MXLOC_000382"; transcript_id "MTCONS_00000583"; exon_number "3"; gene_name "3253880"; oId "CUFF.333.1"; nearest_ref "XM_567113.1"; class_code "j"; tss_id "TSS476";
NC_006670.1	Cufflinks	exon	2092756	2092874	.	+	.	gene_id "MXLOC_000382"; transcript_id "MTCONS_00000583"; exon_number "4"; gene_name "3253880"; oId "CUFF.333.1"; nearest_ref "XM_567113.1"; class_code "j"; tss_id "TSS476";
NC_006670.1	Cufflinks	exon	2092927	2093061	.	+	.	gene_id "MXLOC_000382"; transcript_id "MTCONS_00000583"; exon_number "5"; gene_name "3253880"; oId "CUFF.333.1"; nearest_ref "XM_567113.1"; class_code "j"; tss_id "TSS476";
NC_006670.1	Cufflinks	exon	2093111	2093497	.	+	.	gene_id "MXLOC_000382"; transcript_id "MTCONS_00000583"; exon_number "6"; gene_name "3253880"; oId "CUFF.333.1"; nearest_ref "XM_567113.1"; class_code "j"; tss_id "TSS476";
NC_006670.1	Cufflinks	exon	2093556	2093827	.	+	.	gene_id "MXLOC_000382"; transcript_id "MTCONS_00000583"; exon_number "7"; gene_name "3253880"; oId "CUFF.333.1"; nearest_ref "XM_567113.1"; class_code "j"; tss_id "TSS476";
NC_006670.1	Cufflinks	exon	2093885	2094214	.	+	.	gene_id "MXLOC_000382"; transcript_id "MTCONS_00000583"; exon_number "8"; gene_name "3253880"; oId "CUFF.333.1"; nearest_ref "XM_567113.1"; class_code "j"; tss_id "TSS476";
NC_006670.1	Cufflinks	exon	2094267	2096808	.	+	.	gene_id "MXLOC_000382"; transcript_id "MTCONS_00000583"; exon_number "9"; gene_name "3253880"; oId "CUFF.333.1"; nearest_ref "XM_567113.1"; class_code "j"; tss_id "TSS476";
NC_006670.1	Cufflinks	exon	2096867	2096947	.	+	.	gene_id "MXLOC_000382"; transcript_id "MTCONS_00000583"; exon_number "10"; gene_name "3253880"; oId "CUFF.333.1"; nearest_ref "XM_567113.1"; class_code "j"; tss_id "TSS476";
NC_006670.1	Cufflinks	exon	2097002	2097059	.	+	.	gene_id "MXLOC_000382"; transcript_id "MTCONS_00000583"; exon_number "11"; gene_name "3253880"; oId "CUFF.333.1"; nearest_ref "XM_567113.1"; class_code "j"; tss_id "TSS476";
NC_006670.1	Cufflinks	exon	2097108	2097183	.	+	.	gene_id "MXLOC_000382"; transcript_id "MTCONS_00000583"; exon_number "12"; gene_name "3253880"; oId "CUFF.333.1"; nearest_ref "XM_567113.1"; class_code "j"; tss_id "TSS476";
NC_006670.1	Cufflinks	exon	2097230	2097634	.	+	.	gene_id "MXLOC_000382"; transcript_id "MTCONS_00000583"; exon_number "13"; gene_name "3253880"; oId "CUFF.333.1"; nearest_ref "XM_567113.1"; class_code "j"; tss_id "TSS476";
NC_006670.1	Cufflinks	exon	2097697	2097782	.	+	.	gene_id "MXLOC_000382"; transcript_id "MTCONS_00000583"; exon_number "14"; gene_name "3253880"; oId "CUFF.333.1"; nearest_ref "XM_567113.1"; class_code "j"; tss_id "TSS476";
NC_006670.1	Cufflinks	exon	2097841	2098309	.	+	.	gene_id "MXLOC_000382"; transcript_id "MTCONS_00000583"; exon_number "15"; gene_name "3253880"; oId "CUFF.333.1"; nearest_ref "XM_567113.1"; class_code "j"; tss_id "TSS476";
NC_006670.1	Cufflinks	exon	2124100	2124295	.	+	.	gene_id "MXLOC_000385"; transcript_id "MTCONS_00000588"; exon_number "1"; gene_name "3253818"; oId "CUFF.338.1"; nearest_ref "XM_567119.1"; class_code "j"; tss_id "TSS479";
NC_006670.1	Cufflinks	exon	2124379	2124458	.	+	.	gene_id "MXLOC_000385"; transcript_id "MTCONS_00000588"; exon_number "2"; gene_name "3253818"; oId "CUFF.338.1"; nearest_ref "XM_567119.1"; class_code "j"; tss_id "TSS479";
NC_006670.1	Cufflinks	exon	2124551	2124655	.	+	.	gene_id "MXLOC_000385"; transcript_id "MTCONS_00000588"; exon_number "3"; gene_name "3253818"; oId "CUFF.338.1"; nearest_ref "XM_567119.1"; class_code "j"; tss_id "TSS479";
NC_006670.1	Cufflinks	exon	2124716	2124797	.	+	.	gene_id "MXLOC_000385"; transcript_id "MTCONS_00000588"; exon_number "4"; gene_name "3253818"; oId "CUFF.338.1"; nearest_ref "XM_567119.1"; class_code "j"; tss_id "TSS479";
NC_006670.1	Cufflinks	exon	2124867	2125006	.	+	.	gene_id "MXLOC_000385"; transcript_id "MTCONS_00000588"; exon_number "5"; gene_name "3253818"; oId "CUFF.338.1"; nearest_ref "XM_567119.1"; class_code "j"; tss_id "TSS479";
NC_006670.1	Cufflinks	exon	2125074	2125190	.	+	.	gene_id "MXLOC_000385"; transcript_id "MTCONS_00000588"; exon_number "6"; gene_name "3253818"; oId "CUFF.338.1"; nearest_ref "XM_567119.1"; class_code "j"; tss_id "TSS479";
NC_006670.1	Cufflinks	exon	2125245	2126743	.	+	.	gene_id "MXLOC_000385"; transcript_id "MTCONS_00000588"; exon_number "7"; gene_name "3253818"; oId "CUFF.338.1"; nearest_ref "XM_567119.1"; class_code "j"; tss_id "TSS479";
NC_006670.1	Cufflinks	exon	2156397	2156457	.	+	.	gene_id "MXLOC_000389"; transcript_id "MTCONS_00000595"; exon_number "1"; gene_name "3253610"; oId "CUFF.348.1"; nearest_ref "XM_567128.1"; class_code "j"; tss_id "TSS485";
NC_006670.1	Cufflinks	exon	2156566	2156771	.	+	.	gene_id "MXLOC_000389"; transcript_id "MTCONS_00000595"; exon_number "2"; gene_name "3253610"; oId "CUFF.348.1"; nearest_ref "XM_567128.1"; class_code "j"; tss_id "TSS485";
NC_006670.1	Cufflinks	exon	2156827	2157077	.	+	.	gene_id "MXLOC_000389"; transcript_id "MTCONS_00000595"; exon_number "3"; gene_name "3253610"; oId "CUFF.348.1"; nearest_ref "XM_567128.1"; class_code "j"; tss_id "TSS485";
NC_006670.1	Cufflinks	exon	2157125	2157146	.	+	.	gene_id "MXLOC_000389"; transcript_id "MTCONS_00000595"; exon_number "4"; gene_name "3253610"; oId "CUFF.348.1"; nearest_ref "XM_567128.1"; class_code "j"; tss_id "TSS485";
NC_006670.1	Cufflinks	exon	2157198	2157231	.	+	.	gene_id "MXLOC_000389"; transcript_id "MTCONS_00000595"; exon_number "5"; gene_name "3253610"; oId "CUFF.348.1"; nearest_ref "XM_567128.1"; class_code "j"; tss_id "TSS485";
NC_006670.1	Cufflinks	exon	2157287	2157377	.	+	.	gene_id "MXLOC_000389"; transcript_id "MTCONS_00000595"; exon_number "6"; gene_name "3253610"; oId "CUFF.348.1"; nearest_ref "XM_567128.1"; class_code "j"; tss_id "TSS485";
NC_006670.1	Cufflinks	exon	2157459	2157827	.	+	.	gene_id "MXLOC_000389"; transcript_id "MTCONS_00000595"; exon_number "7"; gene_name "3253610"; oId "CUFF.348.1"; nearest_ref "XM_567128.1"; class_code "j"; tss_id "TSS485";
NC_006670.1	Cufflinks	exon	2157888	2158153	.	+	.	gene_id "MXLOC_000389"; transcript_id "MTCONS_00000595"; exon_number "8"; gene_name "3253610"; oId "CUFF.348.1"; nearest_ref "XM_567128.1"; class_code "j"; tss_id "TSS485";
NC_006670.1	Cufflinks	exon	2158243	2158926	.	+	.	gene_id "MXLOC_000389"; transcript_id "MTCONS_00000595"; exon_number "9"; gene_name "3253610"; oId "CUFF.348.1"; nearest_ref "XM_567128.1"; class_code "j"; tss_id "TSS485";
NC_006670.1	Cufflinks	exon	2162639	2162794	.	+	.	gene_id "MXLOC_000391"; transcript_id "MTCONS_00000598"; exon_number "1"; gene_name "3253651"; oId "CUFF.346.1"; nearest_ref "XM_567131.1"; class_code "j"; tss_id "TSS488";
NC_006670.1	Cufflinks	exon	2162861	2163760	.	+	.	gene_id "MXLOC_000391"; transcript_id "MTCONS_00000598"; exon_number "2"; gene_name "3253651"; oId "CUFF.346.1"; nearest_ref "XM_567131.1"; class_code "j"; tss_id "TSS488";
NC_006670.1	Cufflinks	exon	2163895	2166525	.	+	.	gene_id "MXLOC_000391"; transcript_id "MTCONS_00000598"; exon_number "3"; gene_name "3253651"; oId "CUFF.346.1"; nearest_ref "XM_567131.1"; class_code "j"; tss_id "TSS488";
NC_006670.1	Cufflinks	exon	2166577	2167844	.	+	.	gene_id "MXLOC_000391"; transcript_id "MTCONS_00000598"; exon_number "4"; gene_name "3253651"; oId "CUFF.346.1"; nearest_ref "XM_567131.1"; class_code "j"; tss_id "TSS488";
NC_006670.1	Cufflinks	exon	2167950	2168471	.	+	.	gene_id "MXLOC_000391"; transcript_id "MTCONS_00000598"; exon_number "5"; gene_name "3253651"; oId "CUFF.346.1"; nearest_ref "XM_567131.1"; class_code "j"; tss_id "TSS488";
NC_006670.1	Cufflinks	exon	2180620	2181028	.	+	.	gene_id "MXLOC_000393"; transcript_id "MTCONS_00000601"; exon_number "1"; gene_name "3253921"; oId "CUFF.352.1"; nearest_ref "XM_567137.1"; class_code "j"; tss_id "TSS491";
NC_006670.1	Cufflinks	exon	2181081	2181564	.	+	.	gene_id "MXLOC_000393"; transcript_id "MTCONS_00000601"; exon_number "2"; gene_name "3253921"; oId "CUFF.352.1"; nearest_ref "XM_567137.1"; class_code "j"; tss_id "TSS491";
NC_006670.1	Cufflinks	exon	2181641	2181942	.	+	.	gene_id "MXLOC_000393"; transcript_id "MTCONS_00000601"; exon_number "3"; gene_name "3253921"; oId "CUFF.352.1"; nearest_ref "XM_567137.1"; class_code "j"; tss_id "TSS491";
NC_006670.1	Cufflinks	exon	2182028	2182325	.	+	.	gene_id "MXLOC_000393"; transcript_id "MTCONS_00000601"; exon_number "4"; gene_name "3253921"; oId "CUFF.352.1"; nearest_ref "XM_567137.1"; class_code "j"; tss_id "TSS491";
NC_006670.1	Cufflinks	exon	2182391	2182946	.	+	.	gene_id "MXLOC_000393"; transcript_id "MTCONS_00000601"; exon_number "5"; gene_name "3253921"; oId "CUFF.352.1"; nearest_ref "XM_567137.1"; class_code "j"; tss_id "TSS491";
NC_006670.1	Cufflinks	exon	2183006	2186129	.	+	.	gene_id "MXLOC_000393"; transcript_id "MTCONS_00000601"; exon_number "6"; gene_name "3253921"; oId "CUFF.352.1"; nearest_ref "XM_567137.1"; class_code "j"; tss_id "TSS491";
NC_006670.1	Cufflinks	exon	2197052	2197203	.	+	.	gene_id "MXLOC_000396"; transcript_id "MTCONS_00000605"; exon_number "1"; gene_name "3253995"; oId "CUFF.350.1"; nearest_ref "XM_567177.1"; class_code "j"; tss_id "TSS495";
NC_006670.1	Cufflinks	exon	2197254	2197320	.	+	.	gene_id "MXLOC_000396"; transcript_id "MTCONS_00000605"; exon_number "2"; gene_name "3253995"; oId "CUFF.350.1"; nearest_ref "XM_567177.1"; class_code "j"; tss_id "TSS495";
NC_006670.1	Cufflinks	exon	2197374	2197817	.	+	.	gene_id "MXLOC_000396"; transcript_id "MTCONS_00000605"; exon_number "3"; gene_name "3253995"; oId "CUFF.350.1"; nearest_ref "XM_567177.1"; class_code "j"; tss_id "TSS495";
NC_006670.1	Cufflinks	exon	2197879	2198847	.	+	.	gene_id "MXLOC_000396"; transcript_id "MTCONS_00000605"; exon_number "4"; gene_name "3253995"; oId "CUFF.350.1"; nearest_ref "XM_567177.1"; class_code "j"; tss_id "TSS495";
NC_006670.1	Cufflinks	exon	2198910	2199009	.	+	.	gene_id "MXLOC_000396"; transcript_id "MTCONS_00000605"; exon_number "5"; gene_name "3253995"; oId "CUFF.350.1"; nearest_ref "XM_567177.1"; class_code "j"; tss_id "TSS495";
NC_006670.1	Cufflinks	exon	2256292	2256781	.	+	.	gene_id "MXLOC_000409"; transcript_id "MTCONS_00000621"; exon_number "1"; gene_name "3253878"; oId "CUFF.364.1"; nearest_ref "XM_567063.1"; class_code "j"; tss_id "TSS510";
NC_006670.1	Cufflinks	exon	2256830	2256856	.	+	.	gene_id "MXLOC_000409"; transcript_id "MTCONS_00000621"; exon_number "2"; gene_name "3253878"; oId "CUFF.364.1"; nearest_ref "XM_567063.1"; class_code "j"; tss_id "TSS510";
NC_006670.1	Cufflinks	exon	2256911	2257019	.	+	.	gene_id "MXLOC_000409"; transcript_id "MTCONS_00000621"; exon_number "3"; gene_name "3253878"; oId "CUFF.364.1"; nearest_ref "XM_567063.1"; class_code "j"; tss_id "TSS510";
NC_006670.1	Cufflinks	exon	2257072	2257587	.	+	.	gene_id "MXLOC_000409"; transcript_id "MTCONS_00000621"; exon_number "4"; gene_name "3253878"; oId "CUFF.364.1"; nearest_ref "XM_567063.1"; class_code "j"; tss_id "TSS510";
NC_006670.1	Cufflinks	exon	2257733	2257996	.	+	.	gene_id "MXLOC_000409"; transcript_id "MTCONS_00000621"; exon_number "5"; gene_name "3253878"; oId "CUFF.364.1"; nearest_ref "XM_567063.1"; class_code "j"; tss_id "TSS510";
NC_006670.1	Cufflinks	exon	2258053	2258193	.	+	.	gene_id "MXLOC_000409"; transcript_id "MTCONS_00000621"; exon_number "6"; gene_name "3253878"; oId "CUFF.364.1"; nearest_ref "XM_567063.1"; class_code "j"; tss_id "TSS510";
NC_006670.1	Cufflinks	exon	2258258	2259929	.	+	.	gene_id "MXLOC_000409"; transcript_id "MTCONS_00000621"; exon_number "7"; gene_name "3253878"; oId "CUFF.364.1"; nearest_ref "XM_567063.1"; class_code "j"; tss_id "TSS510";
NC_006670.1	Cufflinks	exon	2259980	2260063	.	+	.	gene_id "MXLOC_000409"; transcript_id "MTCONS_00000621"; exon_number "8"; gene_name "3253878"; oId "CUFF.364.1"; nearest_ref "XM_567063.1"; class_code "j"; tss_id "TSS510";
NC_006670.1	Cufflinks	exon	2260111	2260847	.	+	.	gene_id "MXLOC_000409"; transcript_id "MTCONS_00000621"; exon_number "9"; gene_name "3253878"; oId "CUFF.364.1"; nearest_ref "XM_567063.1"; class_code "j"; tss_id "TSS510";
NC_006670.1	Cufflinks	exon	2260906	2261160	.	+	.	gene_id "MXLOC_000409"; transcript_id "MTCONS_00000621"; exon_number "10"; gene_name "3253878"; oId "CUFF.364.1"; nearest_ref "XM_567063.1"; class_code "j"; tss_id "TSS510";
NC_006670.1	Cufflinks	exon	2263074	2263232	.	+	.	gene_id "MXLOC_000410"; transcript_id "MTCONS_00000624"; exon_number "1"; gene_name "3253854"; oId "CUFF.366.1"; nearest_ref "XM_567066.1"; class_code "j"; tss_id "TSS513";
NC_006670.1	Cufflinks	exon	2263282	2263733	.	+	.	gene_id "MXLOC_000410"; transcript_id "MTCONS_00000624"; exon_number "2"; gene_name "3253854"; oId "CUFF.366.1"; nearest_ref "XM_567066.1"; class_code "j"; tss_id "TSS513";
NC_006670.1	Cufflinks	exon	2263783	2264092	.	+	.	gene_id "MXLOC_000410"; transcript_id "MTCONS_00000624"; exon_number "3"; gene_name "3253854"; oId "CUFF.366.1"; nearest_ref "XM_567066.1"; class_code "j"; tss_id "TSS513";
NC_006670.1	Cufflinks	exon	2264139	2265467	.	+	.	gene_id "MXLOC_000410"; transcript_id "MTCONS_00000624"; exon_number "4"; gene_name "3253854"; oId "CUFF.366.1"; nearest_ref "XM_567066.1"; class_code "j"; tss_id "TSS513";
NC_006670.1	Cufflinks	exon	2265530	2265718	.	+	.	gene_id "MXLOC_000410"; transcript_id "MTCONS_00000624"; exon_number "5"; gene_name "3253854"; oId "CUFF.366.1"; nearest_ref "XM_567066.1"; class_code "j"; tss_id "TSS513";
NC_006670.1	Cufflinks	exon	2278052	2278516	.	+	.	gene_id "MXLOC_000413"; transcript_id "MTCONS_00000629"; exon_number "1"; gene_name "3253795"; oId "CUFF.370.1"; nearest_ref "XM_567069.1"; class_code "j"; tss_id "TSS517";
NC_006670.1	Cufflinks	exon	2278659	2278764	.	+	.	gene_id "MXLOC_000413"; transcript_id "MTCONS_00000629"; exon_number "2"; gene_name "3253795"; oId "CUFF.370.1"; nearest_ref "XM_567069.1"; class_code "j"; tss_id "TSS517";
NC_006670.1	Cufflinks	exon	2278844	2278986	.	+	.	gene_id "MXLOC_000413"; transcript_id "MTCONS_00000629"; exon_number "3"; gene_name "3253795"; oId "CUFF.370.1"; nearest_ref "XM_567069.1"; class_code "j"; tss_id "TSS517";
NC_006670.1	Cufflinks	exon	2279083	2279203	.	+	.	gene_id "MXLOC_000413"; transcript_id "MTCONS_00000629"; exon_number "4"; gene_name "3253795"; oId "CUFF.370.1"; nearest_ref "XM_567069.1"; class_code "j"; tss_id "TSS517";
NC_006670.1	Cufflinks	exon	2279343	2279736	.	+	.	gene_id "MXLOC_000413"; transcript_id "MTCONS_00000629"; exon_number "5"; gene_name "3253795"; oId "CUFF.370.1"; nearest_ref "XM_567069.1"; class_code "j"; tss_id "TSS517";
NC_006670.1	Cufflinks	exon	2281407	2281812	.	+	.	gene_id "MXLOC_000414"; transcript_id "MTCONS_00000631"; exon_number "1"; gene_name "3253804"; oId "CUFF.372.1"; nearest_ref "XM_567071.1"; class_code "j"; tss_id "TSS518";
NC_006670.1	Cufflinks	exon	2281868	2282576	.	+	.	gene_id "MXLOC_000414"; transcript_id "MTCONS_00000631"; exon_number "2"; gene_name "3253804"; oId "CUFF.372.1"; nearest_ref "XM_567071.1"; class_code "j"; tss_id "TSS518";
NC_006670.1	Cufflinks	exon	2282634	2282903	.	+	.	gene_id "MXLOC_000414"; transcript_id "MTCONS_00000631"; exon_number "3"; gene_name "3253804"; oId "CUFF.372.1"; nearest_ref "XM_567071.1"; class_code "j"; tss_id "TSS518";
NC_006670.1	Cufflinks	exon	2282982	2283247	.	+	.	gene_id "MXLOC_000414"; transcript_id "MTCONS_00000631"; exon_number "4"; gene_name "3253804"; oId "CUFF.372.1"; nearest_ref "XM_567071.1"; class_code "j"; tss_id "TSS518";
NC_006670.1	Cufflinks	exon	2283311	2283575	.	+	.	gene_id "MXLOC_000414"; transcript_id "MTCONS_00000631"; exon_number "5"; gene_name "3253804"; oId "CUFF.372.1"; nearest_ref "XM_567071.1"; class_code "j"; tss_id "TSS518";
NC_006670.1	Cufflinks	exon	2283669	2283863	.	+	.	gene_id "MXLOC_000414"; transcript_id "MTCONS_00000631"; exon_number "6"; gene_name "3253804"; oId "CUFF.372.1"; nearest_ref "XM_567071.1"; class_code "j"; tss_id "TSS518";
NC_006670.1	Cufflinks	exon	2283920	2284046	.	+	.	gene_id "MXLOC_000414"; transcript_id "MTCONS_00000631"; exon_number "7"; gene_name "3253804"; oId "CUFF.372.1"; nearest_ref "XM_567071.1"; class_code "j"; tss_id "TSS518";
NC_006670.1	Cufflinks	exon	2284154	2284166	.	+	.	gene_id "MXLOC_000414"; transcript_id "MTCONS_00000631"; exon_number "8"; gene_name "3253804"; oId "CUFF.372.1"; nearest_ref "XM_567071.1"; class_code "j"; tss_id "TSS518";
NC_006670.1	Cufflinks	exon	2284239	2284604	.	+	.	gene_id "MXLOC_000414"; transcript_id "MTCONS_00000631"; exon_number "9"; gene_name "3253804"; oId "CUFF.372.1"; nearest_ref "XM_567071.1"; class_code "j"; tss_id "TSS518";
NC_006670.1	Cufflinks	exon	2284807	2285010	.	+	.	gene_id "MXLOC_000414"; transcript_id "MTCONS_00000631"; exon_number "10"; gene_name "3253804"; oId "CUFF.372.1"; nearest_ref "XM_567071.1"; class_code "j"; tss_id "TSS518";
NC_006670.1	Cufflinks	exon	13133	14537	.	-	.	gene_id "MXLOC_000419"; transcript_id "MTCONS_00000638"; exon_number "1"; gene_name "3253494"; oId "CUFF.6.1"; nearest_ref "XM_566437.1"; class_code "j"; tss_id "TSS524";
NC_006670.1	Cufflinks	exon	14599	14647	.	-	.	gene_id "MXLOC_000419"; transcript_id "MTCONS_00000638"; exon_number "2"; gene_name "3253494"; oId "CUFF.6.1"; nearest_ref "XM_566437.1"; class_code "j"; tss_id "TSS524";
NC_006670.1	Cufflinks	exon	14705	14949	.	-	.	gene_id "MXLOC_000419"; transcript_id "MTCONS_00000638"; exon_number "3"; gene_name "3253494"; oId "CUFF.6.1"; nearest_ref "XM_566437.1"; class_code "j"; tss_id "TSS524";
NC_006670.1	Cufflinks	exon	15008	15131	.	-	.	gene_id "MXLOC_000419"; transcript_id "MTCONS_00000638"; exon_number "4"; gene_name "3253494"; oId "CUFF.6.1"; nearest_ref "XM_566437.1"; class_code "j"; tss_id "TSS524";
NC_006670.1	Cufflinks	exon	15182	15290	.	-	.	gene_id "MXLOC_000419"; transcript_id "MTCONS_00000638"; exon_number "5"; gene_name "3253494"; oId "CUFF.6.1"; nearest_ref "XM_566437.1"; class_code "j"; tss_id "TSS524";
NC_006670.1	Cufflinks	exon	15339	16017	.	-	.	gene_id "MXLOC_000419"; transcript_id "MTCONS_00000638"; exon_number "6"; gene_name "3253494"; oId "CUFF.6.1"; nearest_ref "XM_566437.1"; class_code "j"; tss_id "TSS524";
NC_006670.1	Cufflinks	exon	30882	32991	.	-	.	gene_id "MXLOC_000422"; transcript_id "MTCONS_00000642"; exon_number "1"; gene_name "3254003"; oId "CUFF.16.1"; nearest_ref "XM_567230.1"; class_code "o"; tss_id "TSS527";
NC_006670.1	Cufflinks	exon	33102	33161	.	-	.	gene_id "MXLOC_000422"; transcript_id "MTCONS_00000642"; exon_number "2"; gene_name "3254003"; oId "CUFF.16.1"; nearest_ref "XM_567230.1"; class_code "o"; tss_id "TSS527";
NC_006670.1	Cufflinks	exon	33258	33340	.	-	.	gene_id "MXLOC_000422"; transcript_id "MTCONS_00000642"; exon_number "3"; gene_name "3254003"; oId "CUFF.16.1"; nearest_ref "XM_567230.1"; class_code "o"; tss_id "TSS527";
NC_006670.1	Cufflinks	exon	33423	34458	.	-	.	gene_id "MXLOC_000422"; transcript_id "MTCONS_00000642"; exon_number "4"; gene_name "3254003"; oId "CUFF.16.1"; nearest_ref "XM_567230.1"; class_code "o"; tss_id "TSS527";
NC_006670.1	Cufflinks	exon	69617	70346	.	-	.	gene_id "MXLOC_000431"; transcript_id "MTCONS_00000656"; exon_number "1"; gene_name "3253942"; oId "CUFF.20.2"; nearest_ref "XM_566458.1"; class_code "j"; tss_id "TSS538";
NC_006670.1	Cufflinks	exon	70411	70563	.	-	.	gene_id "MXLOC_000431"; transcript_id "MTCONS_00000656"; exon_number "2"; gene_name "3253942"; oId "CUFF.20.2"; nearest_ref "XM_566458.1"; class_code "j"; tss_id "TSS538";
NC_006670.1	Cufflinks	exon	70624	71032	.	-	.	gene_id "MXLOC_000431"; transcript_id "MTCONS_00000656"; exon_number "3"; gene_name "3253942"; oId "CUFF.20.2"; nearest_ref "XM_566458.1"; class_code "j"; tss_id "TSS538";
NC_006670.1	Cufflinks	exon	71092	71170	.	-	.	gene_id "MXLOC_000431"; transcript_id "MTCONS_00000656"; exon_number "4"; gene_name "3253942"; oId "CUFF.20.2"; nearest_ref "XM_566458.1"; class_code "j"; tss_id "TSS538";
NC_006670.1	Cufflinks	exon	71231	71333	.	-	.	gene_id "MXLOC_000431"; transcript_id "MTCONS_00000656"; exon_number "5"; gene_name "3253942"; oId "CUFF.20.2"; nearest_ref "XM_566458.1"; class_code "j"; tss_id "TSS538";
NC_006670.1	Cufflinks	exon	71404	71512	.	-	.	gene_id "MXLOC_000431"; transcript_id "MTCONS_00000656"; exon_number "6"; gene_name "3253942"; oId "CUFF.20.2"; nearest_ref "XM_566458.1"; class_code "j"; tss_id "TSS538";
NC_006670.1	Cufflinks	exon	71568	71590	.	-	.	gene_id "MXLOC_000431"; transcript_id "MTCONS_00000656"; exon_number "7"; gene_name "3253942"; oId "CUFF.20.2"; nearest_ref "XM_566458.1"; class_code "j"; tss_id "TSS538";
NC_006670.1	Cufflinks	exon	71641	71712	.	-	.	gene_id "MXLOC_000431"; transcript_id "MTCONS_00000656"; exon_number "8"; gene_name "3253942"; oId "CUFF.20.2"; nearest_ref "XM_566458.1"; class_code "j"; tss_id "TSS538";
NC_006670.1	Cufflinks	exon	71787	72755	.	-	.	gene_id "MXLOC_000431"; transcript_id "MTCONS_00000656"; exon_number "9"; gene_name "3253942"; oId "CUFF.20.2"; nearest_ref "XM_566458.1"; class_code "j"; tss_id "TSS538";
NC_006670.1	Cufflinks	exon	72834	73082	.	-	.	gene_id "MXLOC_000431"; transcript_id "MTCONS_00000656"; exon_number "10"; gene_name "3253942"; oId "CUFF.20.2"; nearest_ref "XM_566458.1"; class_code "j"; tss_id "TSS538";
NC_006670.1	Cufflinks	exon	69617	70346	.	-	.	gene_id "MXLOC_000431"; transcript_id "MTCONS_00000655"; exon_number "1"; gene_name "3253942"; oId "CUFF.20.1"; nearest_ref "XM_566458.1"; class_code "j"; tss_id "TSS538";
NC_006670.1	Cufflinks	exon	70411	70563	.	-	.	gene_id "MXLOC_000431"; transcript_id "MTCONS_00000655"; exon_number "2"; gene_name "3253942"; oId "CUFF.20.1"; nearest_ref "XM_566458.1"; class_code "j"; tss_id "TSS538";
NC_006670.1	Cufflinks	exon	70624	71032	.	-	.	gene_id "MXLOC_000431"; transcript_id "MTCONS_00000655"; exon_number "3"; gene_name "3253942"; oId "CUFF.20.1"; nearest_ref "XM_566458.1"; class_code "j"; tss_id "TSS538";
NC_006670.1	Cufflinks	exon	71092	71170	.	-	.	gene_id "MXLOC_000431"; transcript_id "MTCONS_00000655"; exon_number "4"; gene_name "3253942"; oId "CUFF.20.1"; nearest_ref "XM_566458.1"; class_code "j"; tss_id "TSS538";
NC_006670.1	Cufflinks	exon	71231	71357	.	-	.	gene_id "MXLOC_000431"; transcript_id "MTCONS_00000655"; exon_number "5"; gene_name "3253942"; oId "CUFF.20.1"; nearest_ref "XM_566458.1"; class_code "j"; tss_id "TSS538";
NC_006670.1	Cufflinks	exon	71404	71512	.	-	.	gene_id "MXLOC_000431"; transcript_id "MTCONS_00000655"; exon_number "6"; gene_name "3253942"; oId "CUFF.20.1"; nearest_ref "XM_566458.1"; class_code "j"; tss_id "TSS538";
NC_006670.1	Cufflinks	exon	71568	71590	.	-	.	gene_id "MXLOC_000431"; transcript_id "MTCONS_00000655"; exon_number "7"; gene_name "3253942"; oId "CUFF.20.1"; nearest_ref "XM_566458.1"; class_code "j"; tss_id "TSS538";
NC_006670.1	Cufflinks	exon	71641	71712	.	-	.	gene_id "MXLOC_000431"; transcript_id "MTCONS_00000655"; exon_number "8"; gene_name "3253942"; oId "CUFF.20.1"; nearest_ref "XM_566458.1"; class_code "j"; tss_id "TSS538";
NC_006670.1	Cufflinks	exon	71787	72604	.	-	.	gene_id "MXLOC_000431"; transcript_id "MTCONS_00000655"; exon_number "9"; gene_name "3253942"; oId "CUFF.20.1"; nearest_ref "XM_566458.1"; class_code "j"; tss_id "TSS538";
NC_006670.1	Cufflinks	exon	72658	72755	.	-	.	gene_id "MXLOC_000431"; transcript_id "MTCONS_00000655"; exon_number "10"; gene_name "3253942"; oId "CUFF.20.1"; nearest_ref "XM_566458.1"; class_code "j"; tss_id "TSS538";
NC_006670.1	Cufflinks	exon	72834	73082	.	-	.	gene_id "MXLOC_000431"; transcript_id "MTCONS_00000655"; exon_number "11"; gene_name "3253942"; oId "CUFF.20.1"; nearest_ref "XM_566458.1"; class_code "j"; tss_id "TSS538";
NC_006670.1	Cufflinks	exon	83127	83943	.	-	.	gene_id "MXLOC_000434"; transcript_id "MTCONS_00000661"; exon_number "1"; gene_name "3253509"; oId "CUFF.27.2"; nearest_ref "XM_566461.1"; class_code "j"; tss_id "TSS542";
NC_006670.1	Cufflinks	exon	84015	84405	.	-	.	gene_id "MXLOC_000434"; transcript_id "MTCONS_00000661"; exon_number "2"; gene_name "3253509"; oId "CUFF.27.2"; nearest_ref "XM_566461.1"; class_code "j"; tss_id "TSS542";
NC_006670.1	Cufflinks	exon	84484	84796	.	-	.	gene_id "MXLOC_000434"; transcript_id "MTCONS_00000661"; exon_number "3"; gene_name "3253509"; oId "CUFF.27.2"; nearest_ref "XM_566461.1"; class_code "j"; tss_id "TSS542";
NC_006670.1	Cufflinks	exon	84842	84969	.	-	.	gene_id "MXLOC_000434"; transcript_id "MTCONS_00000661"; exon_number "4"; gene_name "3253509"; oId "CUFF.27.2"; nearest_ref "XM_566461.1"; class_code "j"; tss_id "TSS542";
NC_006670.1	Cufflinks	exon	83127	83753	.	-	.	gene_id "MXLOC_000434"; transcript_id "MTCONS_00000660"; exon_number "1"; gene_name "3253509"; oId "CUFF.27.1"; nearest_ref "XM_566461.1"; class_code "j"; tss_id "TSS542";
NC_006670.1	Cufflinks	exon	83829	83863	.	-	.	gene_id "MXLOC_000434"; transcript_id "MTCONS_00000660"; exon_number "2"; gene_name "3253509"; oId "CUFF.27.1"; nearest_ref "XM_566461.1"; class_code "j"; tss_id "TSS542";
NC_006670.1	Cufflinks	exon	84015	84059	.	-	.	gene_id "MXLOC_000434"; transcript_id "MTCONS_00000660"; exon_number "3"; gene_name "3253509"; oId "CUFF.27.1"; nearest_ref "XM_566461.1"; class_code "j"; tss_id "TSS542";
NC_006670.1	Cufflinks	exon	84113	84405	.	-	.	gene_id "MXLOC_000434"; transcript_id "MTCONS_00000660"; exon_number "4"; gene_name "3253509"; oId "CUFF.27.1"; nearest_ref "XM_566461.1"; class_code "j"; tss_id "TSS542";
NC_006670.1	Cufflinks	exon	84484	84714	.	-	.	gene_id "MXLOC_000434"; transcript_id "MTCONS_00000660"; exon_number "5"; gene_name "3253509"; oId "CUFF.27.1"; nearest_ref "XM_566461.1"; class_code "j"; tss_id "TSS542";
NC_006670.1	Cufflinks	exon	84762	84796	.	-	.	gene_id "MXLOC_000434"; transcript_id "MTCONS_00000660"; exon_number "6"; gene_name "3253509"; oId "CUFF.27.1"; nearest_ref "XM_566461.1"; class_code "j"; tss_id "TSS542";
NC_006670.1	Cufflinks	exon	84842	84969	.	-	.	gene_id "MXLOC_000434"; transcript_id "MTCONS_00000660"; exon_number "7"; gene_name "3253509"; oId "CUFF.27.1"; nearest_ref "XM_566461.1"; class_code "j"; tss_id "TSS542";
NC_006670.1	Cufflinks	exon	101848	102295	.	-	.	gene_id "MXLOC_000437"; transcript_id "MTCONS_00000665"; exon_number "1"; gene_name "3253823"; oId "CUFF.31.1"; nearest_ref "XM_567078.1"; class_code "j"; tss_id "TSS546";
NC_006670.1	Cufflinks	exon	102471	102771	.	-	.	gene_id "MXLOC_000437"; transcript_id "MTCONS_00000665"; exon_number "2"; gene_name "3253823"; oId "CUFF.31.1"; nearest_ref "XM_567078.1"; class_code "j"; tss_id "TSS546";
NC_006670.1	Cufflinks	exon	102889	103279	.	-	.	gene_id "MXLOC_000437"; transcript_id "MTCONS_00000665"; exon_number "3"; gene_name "3253823"; oId "CUFF.31.1"; nearest_ref "XM_567078.1"; class_code "j"; tss_id "TSS546";
NC_006670.1	Cufflinks	exon	103355	103591	.	-	.	gene_id "MXLOC_000437"; transcript_id "MTCONS_00000665"; exon_number "4"; gene_name "3253823"; oId "CUFF.31.1"; nearest_ref "XM_567078.1"; class_code "j"; tss_id "TSS546";
NC_006670.1	Cufflinks	exon	103656	103860	.	-	.	gene_id "MXLOC_000437"; transcript_id "MTCONS_00000665"; exon_number "5"; gene_name "3253823"; oId "CUFF.31.1"; nearest_ref "XM_567078.1"; class_code "j"; tss_id "TSS546";
NC_006670.1	Cufflinks	exon	103935	104283	.	-	.	gene_id "MXLOC_000437"; transcript_id "MTCONS_00000665"; exon_number "6"; gene_name "3253823"; oId "CUFF.31.1"; nearest_ref "XM_567078.1"; class_code "j"; tss_id "TSS546";
NC_006670.1	Cufflinks	exon	114037	114273	.	-	.	gene_id "MXLOC_000440"; transcript_id "MTCONS_00000670"; exon_number "1"; gene_name "3253792"; oId "CUFF.33.2"; nearest_ref "XM_567085.1"; class_code "j"; tss_id "TSS550";
NC_006670.1	Cufflinks	exon	114330	114421	.	-	.	gene_id "MXLOC_000440"; transcript_id "MTCONS_00000670"; exon_number "2"; gene_name "3253792"; oId "CUFF.33.2"; nearest_ref "XM_567085.1"; class_code "j"; tss_id "TSS550";
NC_006670.1	Cufflinks	exon	114476	114500	.	-	.	gene_id "MXLOC_000440"; transcript_id "MTCONS_00000670"; exon_number "3"; gene_name "3253792"; oId "CUFF.33.2"; nearest_ref "XM_567085.1"; class_code "j"; tss_id "TSS550";
NC_006670.1	Cufflinks	exon	114563	114646	.	-	.	gene_id "MXLOC_000440"; transcript_id "MTCONS_00000670"; exon_number "4"; gene_name "3253792"; oId "CUFF.33.2"; nearest_ref "XM_567085.1"; class_code "j"; tss_id "TSS550";
NC_006670.1	Cufflinks	exon	114711	115002	.	-	.	gene_id "MXLOC_000440"; transcript_id "MTCONS_00000670"; exon_number "5"; gene_name "3253792"; oId "CUFF.33.2"; nearest_ref "XM_567085.1"; class_code "j"; tss_id "TSS550";
NC_006670.1	Cufflinks	exon	115059	115151	.	-	.	gene_id "MXLOC_000440"; transcript_id "MTCONS_00000670"; exon_number "6"; gene_name "3253792"; oId "CUFF.33.2"; nearest_ref "XM_567085.1"; class_code "j"; tss_id "TSS550";
NC_006670.1	Cufflinks	exon	115232	115677	.	-	.	gene_id "MXLOC_000440"; transcript_id "MTCONS_00000670"; exon_number "7"; gene_name "3253792"; oId "CUFF.33.2"; nearest_ref "XM_567085.1"; class_code "j"; tss_id "TSS550";
NC_006670.1	Cufflinks	exon	115735	115805	.	-	.	gene_id "MXLOC_000440"; transcript_id "MTCONS_00000670"; exon_number "8"; gene_name "3253792"; oId "CUFF.33.2"; nearest_ref "XM_567085.1"; class_code "j"; tss_id "TSS550";
NC_006670.1	Cufflinks	exon	115862	116214	.	-	.	gene_id "MXLOC_000440"; transcript_id "MTCONS_00000670"; exon_number "9"; gene_name "3253792"; oId "CUFF.33.2"; nearest_ref "XM_567085.1"; class_code "j"; tss_id "TSS550";
NC_006670.1	Cufflinks	exon	116273	117192	.	-	.	gene_id "MXLOC_000440"; transcript_id "MTCONS_00000670"; exon_number "10"; gene_name "3253792"; oId "CUFF.33.2"; nearest_ref "XM_567085.1"; class_code "j"; tss_id "TSS550";
NC_006670.1	Cufflinks	exon	117251	117634	.	-	.	gene_id "MXLOC_000440"; transcript_id "MTCONS_00000670"; exon_number "11"; gene_name "3253792"; oId "CUFF.33.2"; nearest_ref "XM_567085.1"; class_code "j"; tss_id "TSS550";
NC_006670.1	Cufflinks	exon	117689	117761	.	-	.	gene_id "MXLOC_000440"; transcript_id "MTCONS_00000670"; exon_number "12"; gene_name "3253792"; oId "CUFF.33.2"; nearest_ref "XM_567085.1"; class_code "j"; tss_id "TSS550";
NC_006670.1	Cufflinks	exon	117812	118124	.	-	.	gene_id "MXLOC_000440"; transcript_id "MTCONS_00000670"; exon_number "13"; gene_name "3253792"; oId "CUFF.33.2"; nearest_ref "XM_567085.1"; class_code "j"; tss_id "TSS550";
NC_006670.1	Cufflinks	exon	118183	118460	.	-	.	gene_id "MXLOC_000440"; transcript_id "MTCONS_00000670"; exon_number "14"; gene_name "3253792"; oId "CUFF.33.2"; nearest_ref "XM_567085.1"; class_code "j"; tss_id "TSS550";
NC_006670.1	Cufflinks	exon	118523	118602	.	-	.	gene_id "MXLOC_000440"; transcript_id "MTCONS_00000670"; exon_number "15"; gene_name "3253792"; oId "CUFF.33.2"; nearest_ref "XM_567085.1"; class_code "j"; tss_id "TSS550";
NC_006670.1	Cufflinks	exon	118666	119497	.	-	.	gene_id "MXLOC_000440"; transcript_id "MTCONS_00000670"; exon_number "16"; gene_name "3253792"; oId "CUFF.33.2"; nearest_ref "XM_567085.1"; class_code "j"; tss_id "TSS550";
NC_006670.1	Cufflinks	exon	119568	119953	.	-	.	gene_id "MXLOC_000440"; transcript_id "MTCONS_00000670"; exon_number "17"; gene_name "3253792"; oId "CUFF.33.2"; nearest_ref "XM_567085.1"; class_code "j"; tss_id "TSS550";
NC_006670.1	Cufflinks	exon	114037	114273	.	-	.	gene_id "MXLOC_000440"; transcript_id "MTCONS_00000669"; exon_number "1"; gene_name "3253792"; oId "CUFF.33.1"; nearest_ref "XM_567085.1"; class_code "j"; tss_id "TSS550";
NC_006670.1	Cufflinks	exon	114330	114421	.	-	.	gene_id "MXLOC_000440"; transcript_id "MTCONS_00000669"; exon_number "2"; gene_name "3253792"; oId "CUFF.33.1"; nearest_ref "XM_567085.1"; class_code "j"; tss_id "TSS550";
NC_006670.1	Cufflinks	exon	114476	114500	.	-	.	gene_id "MXLOC_000440"; transcript_id "MTCONS_00000669"; exon_number "3"; gene_name "3253792"; oId "CUFF.33.1"; nearest_ref "XM_567085.1"; class_code "j"; tss_id "TSS550";
NC_006670.1	Cufflinks	exon	114563	114646	.	-	.	gene_id "MXLOC_000440"; transcript_id "MTCONS_00000669"; exon_number "4"; gene_name "3253792"; oId "CUFF.33.1"; nearest_ref "XM_567085.1"; class_code "j"; tss_id "TSS550";
NC_006670.1	Cufflinks	exon	114711	115002	.	-	.	gene_id "MXLOC_000440"; transcript_id "MTCONS_00000669"; exon_number "5"; gene_name "3253792"; oId "CUFF.33.1"; nearest_ref "XM_567085.1"; class_code "j"; tss_id "TSS550";
NC_006670.1	Cufflinks	exon	115059	115151	.	-	.	gene_id "MXLOC_000440"; transcript_id "MTCONS_00000669"; exon_number "6"; gene_name "3253792"; oId "CUFF.33.1"; nearest_ref "XM_567085.1"; class_code "j"; tss_id "TSS550";
NC_006670.1	Cufflinks	exon	115232	115677	.	-	.	gene_id "MXLOC_000440"; transcript_id "MTCONS_00000669"; exon_number "7"; gene_name "3253792"; oId "CUFF.33.1"; nearest_ref "XM_567085.1"; class_code "j"; tss_id "TSS550";
NC_006670.1	Cufflinks	exon	115735	116214	.	-	.	gene_id "MXLOC_000440"; transcript_id "MTCONS_00000669"; exon_number "8"; gene_name "3253792"; oId "CUFF.33.1"; nearest_ref "XM_567085.1"; class_code "j"; tss_id "TSS550";
NC_006670.1	Cufflinks	exon	116273	117017	.	-	.	gene_id "MXLOC_000440"; transcript_id "MTCONS_00000669"; exon_number "9"; gene_name "3253792"; oId "CUFF.33.1"; nearest_ref "XM_567085.1"; class_code "j"; tss_id "TSS550";
NC_006670.1	Cufflinks	exon	117078	117192	.	-	.	gene_id "MXLOC_000440"; transcript_id "MTCONS_00000669"; exon_number "10"; gene_name "3253792"; oId "CUFF.33.1"; nearest_ref "XM_567085.1"; class_code "j"; tss_id "TSS550";
NC_006670.1	Cufflinks	exon	117251	117634	.	-	.	gene_id "MXLOC_000440"; transcript_id "MTCONS_00000669"; exon_number "11"; gene_name "3253792"; oId "CUFF.33.1"; nearest_ref "XM_567085.1"; class_code "j"; tss_id "TSS550";
NC_006670.1	Cufflinks	exon	117689	117761	.	-	.	gene_id "MXLOC_000440"; transcript_id "MTCONS_00000669"; exon_number "12"; gene_name "3253792"; oId "CUFF.33.1"; nearest_ref "XM_567085.1"; class_code "j"; tss_id "TSS550";
NC_006670.1	Cufflinks	exon	117812	118124	.	-	.	gene_id "MXLOC_000440"; transcript_id "MTCONS_00000669"; exon_number "13"; gene_name "3253792"; oId "CUFF.33.1"; nearest_ref "XM_567085.1"; class_code "j"; tss_id "TSS550";
NC_006670.1	Cufflinks	exon	118183	118460	.	-	.	gene_id "MXLOC_000440"; transcript_id "MTCONS_00000669"; exon_number "14"; gene_name "3253792"; oId "CUFF.33.1"; nearest_ref "XM_567085.1"; class_code "j"; tss_id "TSS550";
NC_006670.1	Cufflinks	exon	118523	118569	.	-	.	gene_id "MXLOC_000440"; transcript_id "MTCONS_00000669"; exon_number "15"; gene_name "3253792"; oId "CUFF.33.1"; nearest_ref "XM_567085.1"; class_code "j"; tss_id "TSS550";
NC_006670.1	Cufflinks	exon	118666	119497	.	-	.	gene_id "MXLOC_000440"; transcript_id "MTCONS_00000669"; exon_number "16"; gene_name "3253792"; oId "CUFF.33.1"; nearest_ref "XM_567085.1"; class_code "j"; tss_id "TSS550";
NC_006670.1	Cufflinks	exon	119568	119953	.	-	.	gene_id "MXLOC_000440"; transcript_id "MTCONS_00000669"; exon_number "17"; gene_name "3253792"; oId "CUFF.33.1"; nearest_ref "XM_567085.1"; class_code "j"; tss_id "TSS550";
NC_006670.1	Cufflinks	exon	122902	124075	.	-	.	gene_id "MXLOC_000442"; transcript_id "MTCONS_00000675"; exon_number "1"; gene_name "3253499"; oId "CUFF.32.1"; nearest_ref "XM_566471.1"; class_code "j"; tss_id "TSS555";
NC_006670.1	Cufflinks	exon	124130	126166	.	-	.	gene_id "MXLOC_000442"; transcript_id "MTCONS_00000675"; exon_number "2"; gene_name "3253499"; oId "CUFF.32.1"; nearest_ref "XM_566471.1"; class_code "j"; tss_id "TSS555";
NC_006670.1	Cufflinks	exon	126216	128042	.	-	.	gene_id "MXLOC_000442"; transcript_id "MTCONS_00000675"; exon_number "3"; gene_name "3253499"; oId "CUFF.32.1"; nearest_ref "XM_566471.1"; class_code "j"; tss_id "TSS555";
NC_006670.1	Cufflinks	exon	128105	128797	.	-	.	gene_id "MXLOC_000442"; transcript_id "MTCONS_00000675"; exon_number "4"; gene_name "3253499"; oId "CUFF.32.1"; nearest_ref "XM_566471.1"; class_code "j"; tss_id "TSS555";
NC_006670.1	Cufflinks	exon	128886	128959	.	-	.	gene_id "MXLOC_000442"; transcript_id "MTCONS_00000675"; exon_number "5"; gene_name "3253499"; oId "CUFF.32.1"; nearest_ref "XM_566471.1"; class_code "j"; tss_id "TSS555";
NC_006670.1	Cufflinks	exon	129014	129168	.	-	.	gene_id "MXLOC_000442"; transcript_id "MTCONS_00000675"; exon_number "6"; gene_name "3253499"; oId "CUFF.32.1"; nearest_ref "XM_566471.1"; class_code "j"; tss_id "TSS555";
NC_006670.1	Cufflinks	exon	129223	129308	.	-	.	gene_id "MXLOC_000442"; transcript_id "MTCONS_00000675"; exon_number "7"; gene_name "3253499"; oId "CUFF.32.1"; nearest_ref "XM_566471.1"; class_code "j"; tss_id "TSS555";
NC_006670.1	Cufflinks	exon	122902	124075	.	-	.	gene_id "MXLOC_000442"; transcript_id "MTCONS_00000676"; exon_number "1"; gene_name "3253499"; oId "CUFF.32.2"; nearest_ref "XM_566471.1"; class_code "j"; tss_id "TSS555";
NC_006670.1	Cufflinks	exon	124130	126166	.	-	.	gene_id "MXLOC_000442"; transcript_id "MTCONS_00000676"; exon_number "2"; gene_name "3253499"; oId "CUFF.32.2"; nearest_ref "XM_566471.1"; class_code "j"; tss_id "TSS555";
NC_006670.1	Cufflinks	exon	126216	128042	.	-	.	gene_id "MXLOC_000442"; transcript_id "MTCONS_00000676"; exon_number "3"; gene_name "3253499"; oId "CUFF.32.2"; nearest_ref "XM_566471.1"; class_code "j"; tss_id "TSS555";
NC_006670.1	Cufflinks	exon	128105	128797	.	-	.	gene_id "MXLOC_000442"; transcript_id "MTCONS_00000676"; exon_number "4"; gene_name "3253499"; oId "CUFF.32.2"; nearest_ref "XM_566471.1"; class_code "j"; tss_id "TSS555";
NC_006670.1	Cufflinks	exon	128886	128959	.	-	.	gene_id "MXLOC_000442"; transcript_id "MTCONS_00000676"; exon_number "5"; gene_name "3253499"; oId "CUFF.32.2"; nearest_ref "XM_566471.1"; class_code "j"; tss_id "TSS555";
NC_006670.1	Cufflinks	exon	129014	129159	.	-	.	gene_id "MXLOC_000442"; transcript_id "MTCONS_00000676"; exon_number "6"; gene_name "3253499"; oId "CUFF.32.2"; nearest_ref "XM_566471.1"; class_code "j"; tss_id "TSS555";
NC_006670.1	Cufflinks	exon	129223	129312	.	-	.	gene_id "MXLOC_000442"; transcript_id "MTCONS_00000676"; exon_number "7"; gene_name "3253499"; oId "CUFF.32.2"; nearest_ref "XM_566471.1"; class_code "j"; tss_id "TSS555";
NC_006670.1	Cufflinks	exon	157669	159969	.	-	.	gene_id "MXLOC_000450"; transcript_id "MTCONS_00000686"; exon_number "1"; gene_name "3253899"; oId "CUFF.39.1"; nearest_ref "XM_566484.1"; class_code "j"; tss_id "TSS565";
NC_006670.1	Cufflinks	exon	160021	161201	.	-	.	gene_id "MXLOC_000450"; transcript_id "MTCONS_00000686"; exon_number "2"; gene_name "3253899"; oId "CUFF.39.1"; nearest_ref "XM_566484.1"; class_code "j"; tss_id "TSS565";
NC_006670.1	Cufflinks	exon	161242	161904	.	-	.	gene_id "MXLOC_000450"; transcript_id "MTCONS_00000686"; exon_number "3"; gene_name "3253899"; oId "CUFF.39.1"; nearest_ref "XM_566484.1"; class_code "j"; tss_id "TSS565";
NC_006670.1	Cufflinks	exon	161936	162069	.	-	.	gene_id "MXLOC_000450"; transcript_id "MTCONS_00000686"; exon_number "4"; gene_name "3253899"; oId "CUFF.39.1"; nearest_ref "XM_566484.1"; class_code "j"; tss_id "TSS565";
NC_006670.1	Cufflinks	exon	162135	162300	.	-	.	gene_id "MXLOC_000450"; transcript_id "MTCONS_00000686"; exon_number "5"; gene_name "3253899"; oId "CUFF.39.1"; nearest_ref "XM_566484.1"; class_code "j"; tss_id "TSS565";
NC_006670.1	Cufflinks	exon	179436	179469	.	-	.	gene_id "MXLOC_000452"; transcript_id "MTCONS_00000689"; exon_number "1"; gene_name "3253482"; oId "CUFF.44.1"; nearest_ref "XM_566487.1"; class_code "j"; tss_id "TSS568";
NC_006670.1	Cufflinks	exon	179547	179637	.	-	.	gene_id "MXLOC_000452"; transcript_id "MTCONS_00000689"; exon_number "2"; gene_name "3253482"; oId "CUFF.44.1"; nearest_ref "XM_566487.1"; class_code "j"; tss_id "TSS568";
NC_006670.1	Cufflinks	exon	179701	180418	.	-	.	gene_id "MXLOC_000452"; transcript_id "MTCONS_00000689"; exon_number "3"; gene_name "3253482"; oId "CUFF.44.1"; nearest_ref "XM_566487.1"; class_code "j"; tss_id "TSS568";
NC_006670.1	Cufflinks	exon	180474	181102	.	-	.	gene_id "MXLOC_000452"; transcript_id "MTCONS_00000689"; exon_number "4"; gene_name "3253482"; oId "CUFF.44.1"; nearest_ref "XM_566487.1"; class_code "j"; tss_id "TSS568";
NC_006670.1	Cufflinks	exon	181155	181420	.	-	.	gene_id "MXLOC_000452"; transcript_id "MTCONS_00000689"; exon_number "5"; gene_name "3253482"; oId "CUFF.44.1"; nearest_ref "XM_566487.1"; class_code "j"; tss_id "TSS568";
NC_006670.1	Cufflinks	exon	181480	182113	.	-	.	gene_id "MXLOC_000452"; transcript_id "MTCONS_00000689"; exon_number "6"; gene_name "3253482"; oId "CUFF.44.1"; nearest_ref "XM_566487.1"; class_code "j"; tss_id "TSS568";
NC_006670.1	Cufflinks	exon	182166	182331	.	-	.	gene_id "MXLOC_000452"; transcript_id "MTCONS_00000689"; exon_number "7"; gene_name "3253482"; oId "CUFF.44.1"; nearest_ref "XM_566487.1"; class_code "j"; tss_id "TSS568";
NC_006670.1	Cufflinks	exon	182381	182615	.	-	.	gene_id "MXLOC_000452"; transcript_id "MTCONS_00000689"; exon_number "8"; gene_name "3253482"; oId "CUFF.44.1"; nearest_ref "XM_566487.1"; class_code "j"; tss_id "TSS568";
NC_006670.1	Cufflinks	exon	182665	183198	.	-	.	gene_id "MXLOC_000452"; transcript_id "MTCONS_00000689"; exon_number "9"; gene_name "3253482"; oId "CUFF.44.1"; nearest_ref "XM_566487.1"; class_code "j"; tss_id "TSS568";
NC_006670.1	Cufflinks	exon	206602	206812	.	-	.	gene_id "MXLOC_000456"; transcript_id "MTCONS_00000694"; exon_number "1"; gene_name "3253470"; oId "CUFF.48.1"; nearest_ref "XM_566496.1"; class_code "j"; tss_id "TSS572";
NC_006670.1	Cufflinks	exon	206874	207139	.	-	.	gene_id "MXLOC_000456"; transcript_id "MTCONS_00000694"; exon_number "2"; gene_name "3253470"; oId "CUFF.48.1"; nearest_ref "XM_566496.1"; class_code "j"; tss_id "TSS572";
NC_006670.1	Cufflinks	exon	207198	207835	.	-	.	gene_id "MXLOC_000456"; transcript_id "MTCONS_00000694"; exon_number "3"; gene_name "3253470"; oId "CUFF.48.1"; nearest_ref "XM_566496.1"; class_code "j"; tss_id "TSS572";
NC_006670.1	Cufflinks	exon	207887	208965	.	-	.	gene_id "MXLOC_000456"; transcript_id "MTCONS_00000694"; exon_number "4"; gene_name "3253470"; oId "CUFF.48.1"; nearest_ref "XM_566496.1"; class_code "j"; tss_id "TSS572";
NC_006670.1	Cufflinks	exon	209021	209107	.	-	.	gene_id "MXLOC_000456"; transcript_id "MTCONS_00000694"; exon_number "5"; gene_name "3253470"; oId "CUFF.48.1"; nearest_ref "XM_566496.1"; class_code "j"; tss_id "TSS572";
NC_006670.1	Cufflinks	exon	209156	209426	.	-	.	gene_id "MXLOC_000456"; transcript_id "MTCONS_00000694"; exon_number "6"; gene_name "3253470"; oId "CUFF.48.1"; nearest_ref "XM_566496.1"; class_code "j"; tss_id "TSS572";
NC_006670.1	Cufflinks	exon	209482	209724	.	-	.	gene_id "MXLOC_000456"; transcript_id "MTCONS_00000694"; exon_number "7"; gene_name "3253470"; oId "CUFF.48.1"; nearest_ref "XM_566496.1"; class_code "j"; tss_id "TSS572";
NC_006670.1	Cufflinks	exon	209779	209819	.	-	.	gene_id "MXLOC_000456"; transcript_id "MTCONS_00000694"; exon_number "8"; gene_name "3253470"; oId "CUFF.48.1"; nearest_ref "XM_566496.1"; class_code "j"; tss_id "TSS572";
NC_006670.1	Cufflinks	exon	209874	209999	.	-	.	gene_id "MXLOC_000456"; transcript_id "MTCONS_00000694"; exon_number "9"; gene_name "3253470"; oId "CUFF.48.1"; nearest_ref "XM_566496.1"; class_code "j"; tss_id "TSS572";
NC_006670.1	Cufflinks	exon	235637	236085	.	-	.	gene_id "MXLOC_000462"; transcript_id "MTCONS_00000702"; exon_number "1"; gene_name "3253883"; oId "CUFF.52.1"; nearest_ref "XM_566511.1"; class_code "j"; tss_id "TSS578";
NC_006670.1	Cufflinks	exon	236146	236297	.	-	.	gene_id "MXLOC_000462"; transcript_id "MTCONS_00000702"; exon_number "2"; gene_name "3253883"; oId "CUFF.52.1"; nearest_ref "XM_566511.1"; class_code "j"; tss_id "TSS578";
NC_006670.1	Cufflinks	exon	236350	236413	.	-	.	gene_id "MXLOC_000462"; transcript_id "MTCONS_00000702"; exon_number "3"; gene_name "3253883"; oId "CUFF.52.1"; nearest_ref "XM_566511.1"; class_code "j"; tss_id "TSS578";
NC_006670.1	Cufflinks	exon	236474	236680	.	-	.	gene_id "MXLOC_000462"; transcript_id "MTCONS_00000702"; exon_number "4"; gene_name "3253883"; oId "CUFF.52.1"; nearest_ref "XM_566511.1"; class_code "j"; tss_id "TSS578";
NC_006670.1	Cufflinks	exon	236739	236766	.	-	.	gene_id "MXLOC_000462"; transcript_id "MTCONS_00000702"; exon_number "5"; gene_name "3253883"; oId "CUFF.52.1"; nearest_ref "XM_566511.1"; class_code "j"; tss_id "TSS578";
NC_006670.1	Cufflinks	exon	236828	236920	.	-	.	gene_id "MXLOC_000462"; transcript_id "MTCONS_00000702"; exon_number "6"; gene_name "3253883"; oId "CUFF.52.1"; nearest_ref "XM_566511.1"; class_code "j"; tss_id "TSS578";
NC_006670.1	Cufflinks	exon	236980	237210	.	-	.	gene_id "MXLOC_000462"; transcript_id "MTCONS_00000702"; exon_number "7"; gene_name "3253883"; oId "CUFF.52.1"; nearest_ref "XM_566511.1"; class_code "j"; tss_id "TSS578";
NC_006670.1	Cufflinks	exon	237265	237581	.	-	.	gene_id "MXLOC_000462"; transcript_id "MTCONS_00000702"; exon_number "8"; gene_name "3253883"; oId "CUFF.52.1"; nearest_ref "XM_566511.1"; class_code "j"; tss_id "TSS578";
NC_006670.1	Cufflinks	exon	237645	238154	.	-	.	gene_id "MXLOC_000462"; transcript_id "MTCONS_00000702"; exon_number "9"; gene_name "3253883"; oId "CUFF.52.1"; nearest_ref "XM_566511.1"; class_code "j"; tss_id "TSS578";
NC_006670.1	Cufflinks	exon	238232	239200	.	-	.	gene_id "MXLOC_000462"; transcript_id "MTCONS_00000702"; exon_number "10"; gene_name "3253883"; oId "CUFF.52.1"; nearest_ref "XM_566511.1"; class_code "j"; tss_id "TSS578";
NC_006670.1	Cufflinks	exon	266215	266429	.	-	.	gene_id "MXLOC_000468"; transcript_id "MTCONS_00000709"; exon_number "1"; gene_name "3253869"; oId "CUFF.53.1"; nearest_ref "XM_566523.1"; class_code "j"; tss_id "TSS585";
NC_006670.1	Cufflinks	exon	266483	266644	.	-	.	gene_id "MXLOC_000468"; transcript_id "MTCONS_00000709"; exon_number "2"; gene_name "3253869"; oId "CUFF.53.1"; nearest_ref "XM_566523.1"; class_code "j"; tss_id "TSS585";
NC_006670.1	Cufflinks	exon	266709	267029	.	-	.	gene_id "MXLOC_000468"; transcript_id "MTCONS_00000709"; exon_number "3"; gene_name "3253869"; oId "CUFF.53.1"; nearest_ref "XM_566523.1"; class_code "j"; tss_id "TSS585";
NC_006670.1	Cufflinks	exon	267083	267284	.	-	.	gene_id "MXLOC_000468"; transcript_id "MTCONS_00000709"; exon_number "4"; gene_name "3253869"; oId "CUFF.53.1"; nearest_ref "XM_566523.1"; class_code "j"; tss_id "TSS585";
NC_006670.1	Cufflinks	exon	267346	267534	.	-	.	gene_id "MXLOC_000468"; transcript_id "MTCONS_00000709"; exon_number "5"; gene_name "3253869"; oId "CUFF.53.1"; nearest_ref "XM_566523.1"; class_code "j"; tss_id "TSS585";
NC_006670.1	Cufflinks	exon	267591	267674	.	-	.	gene_id "MXLOC_000468"; transcript_id "MTCONS_00000709"; exon_number "6"; gene_name "3253869"; oId "CUFF.53.1"; nearest_ref "XM_566523.1"; class_code "j"; tss_id "TSS585";
NC_006670.1	Cufflinks	exon	267730	268150	.	-	.	gene_id "MXLOC_000468"; transcript_id "MTCONS_00000709"; exon_number "7"; gene_name "3253869"; oId "CUFF.53.1"; nearest_ref "XM_566523.1"; class_code "j"; tss_id "TSS585";
NC_006670.1	Cufflinks	exon	278448	278889	.	-	.	gene_id "MXLOC_000471"; transcript_id "MTCONS_00000713"; exon_number "1"; gene_name "3253445"; oId "CUFF.54.1"; nearest_ref "XM_566531.1"; class_code "j"; tss_id "TSS589";
NC_006670.1	Cufflinks	exon	278940	279056	.	-	.	gene_id "MXLOC_000471"; transcript_id "MTCONS_00000713"; exon_number "2"; gene_name "3253445"; oId "CUFF.54.1"; nearest_ref "XM_566531.1"; class_code "j"; tss_id "TSS589";
NC_006670.1	Cufflinks	exon	279105	279228	.	-	.	gene_id "MXLOC_000471"; transcript_id "MTCONS_00000713"; exon_number "3"; gene_name "3253445"; oId "CUFF.54.1"; nearest_ref "XM_566531.1"; class_code "j"; tss_id "TSS589";
NC_006670.1	Cufflinks	exon	279276	279640	.	-	.	gene_id "MXLOC_000471"; transcript_id "MTCONS_00000713"; exon_number "4"; gene_name "3253445"; oId "CUFF.54.1"; nearest_ref "XM_566531.1"; class_code "j"; tss_id "TSS589";
NC_006670.1	Cufflinks	exon	279694	279763	.	-	.	gene_id "MXLOC_000471"; transcript_id "MTCONS_00000713"; exon_number "5"; gene_name "3253445"; oId "CUFF.54.1"; nearest_ref "XM_566531.1"; class_code "j"; tss_id "TSS589";
NC_006670.1	Cufflinks	exon	279820	280469	.	-	.	gene_id "MXLOC_000471"; transcript_id "MTCONS_00000713"; exon_number "6"; gene_name "3253445"; oId "CUFF.54.1"; nearest_ref "XM_566531.1"; class_code "j"; tss_id "TSS589";
NC_006670.1	Cufflinks	exon	280521	280972	.	-	.	gene_id "MXLOC_000471"; transcript_id "MTCONS_00000713"; exon_number "7"; gene_name "3253445"; oId "CUFF.54.1"; nearest_ref "XM_566531.1"; class_code "j"; tss_id "TSS589";
NC_006670.1	Cufflinks	exon	296034	296459	.	-	.	gene_id "MXLOC_000476"; transcript_id "MTCONS_00000719"; exon_number "1"; gene_name "3253699"; oId "CUFF.59.1"; nearest_ref "XM_567088.1"; class_code "j"; tss_id "TSS594";
NC_006670.1	Cufflinks	exon	296540	296831	.	-	.	gene_id "MXLOC_000476"; transcript_id "MTCONS_00000719"; exon_number "2"; gene_name "3253699"; oId "CUFF.59.1"; nearest_ref "XM_567088.1"; class_code "j"; tss_id "TSS594";
NC_006670.1	Cufflinks	exon	296900	297615	.	-	.	gene_id "MXLOC_000476"; transcript_id "MTCONS_00000719"; exon_number "3"; gene_name "3253699"; oId "CUFF.59.1"; nearest_ref "XM_567088.1"; class_code "j"; tss_id "TSS594";
NC_006670.1	Cufflinks	exon	297673	297692	.	-	.	gene_id "MXLOC_000476"; transcript_id "MTCONS_00000719"; exon_number "4"; gene_name "3253699"; oId "CUFF.59.1"; nearest_ref "XM_567088.1"; class_code "j"; tss_id "TSS594";
NC_006670.1	Cufflinks	exon	297748	297787	.	-	.	gene_id "MXLOC_000476"; transcript_id "MTCONS_00000719"; exon_number "5"; gene_name "3253699"; oId "CUFF.59.1"; nearest_ref "XM_567088.1"; class_code "j"; tss_id "TSS594";
NC_006670.1	Cufflinks	exon	297854	298026	.	-	.	gene_id "MXLOC_000476"; transcript_id "MTCONS_00000719"; exon_number "6"; gene_name "3253699"; oId "CUFF.59.1"; nearest_ref "XM_567088.1"; class_code "j"; tss_id "TSS594";
NC_006670.1	Cufflinks	exon	298091	298184	.	-	.	gene_id "MXLOC_000476"; transcript_id "MTCONS_00000719"; exon_number "7"; gene_name "3253699"; oId "CUFF.59.1"; nearest_ref "XM_567088.1"; class_code "j"; tss_id "TSS594";
NC_006670.1	Cufflinks	exon	298240	298274	.	-	.	gene_id "MXLOC_000476"; transcript_id "MTCONS_00000719"; exon_number "8"; gene_name "3253699"; oId "CUFF.59.1"; nearest_ref "XM_567088.1"; class_code "j"; tss_id "TSS594";
NC_006670.1	Cufflinks	exon	298363	298546	.	-	.	gene_id "MXLOC_000476"; transcript_id "MTCONS_00000719"; exon_number "9"; gene_name "3253699"; oId "CUFF.59.1"; nearest_ref "XM_567088.1"; class_code "j"; tss_id "TSS594";
NC_006670.1	Cufflinks	exon	298602	298672	.	-	.	gene_id "MXLOC_000476"; transcript_id "MTCONS_00000719"; exon_number "10"; gene_name "3253699"; oId "CUFF.59.1"; nearest_ref "XM_567088.1"; class_code "j"; tss_id "TSS594";
NC_006670.1	Cufflinks	exon	298729	298885	.	-	.	gene_id "MXLOC_000476"; transcript_id "MTCONS_00000719"; exon_number "11"; gene_name "3253699"; oId "CUFF.59.1"; nearest_ref "XM_567088.1"; class_code "j"; tss_id "TSS594";
NC_006670.1	Cufflinks	exon	298948	299044	.	-	.	gene_id "MXLOC_000476"; transcript_id "MTCONS_00000719"; exon_number "12"; gene_name "3253699"; oId "CUFF.59.1"; nearest_ref "XM_567088.1"; class_code "j"; tss_id "TSS594";
NC_006670.1	Cufflinks	exon	299107	299203	.	-	.	gene_id "MXLOC_000476"; transcript_id "MTCONS_00000719"; exon_number "13"; gene_name "3253699"; oId "CUFF.59.1"; nearest_ref "XM_567088.1"; class_code "j"; tss_id "TSS594";
NC_006670.1	Cufflinks	exon	299275	300363	.	-	.	gene_id "MXLOC_000476"; transcript_id "MTCONS_00000719"; exon_number "14"; gene_name "3253699"; oId "CUFF.59.1"; nearest_ref "XM_567088.1"; class_code "j"; tss_id "TSS594";
NC_006670.1	Cufflinks	exon	300417	300504	.	-	.	gene_id "MXLOC_000476"; transcript_id "MTCONS_00000719"; exon_number "15"; gene_name "3253699"; oId "CUFF.59.1"; nearest_ref "XM_567088.1"; class_code "j"; tss_id "TSS594";
NC_006670.1	Cufflinks	exon	300555	300628	.	-	.	gene_id "MXLOC_000476"; transcript_id "MTCONS_00000719"; exon_number "16"; gene_name "3253699"; oId "CUFF.59.1"; nearest_ref "XM_567088.1"; class_code "j"; tss_id "TSS594";
NC_006670.1	Cufflinks	exon	300679	301210	.	-	.	gene_id "MXLOC_000476"; transcript_id "MTCONS_00000719"; exon_number "17"; gene_name "3253699"; oId "CUFF.59.1"; nearest_ref "XM_567088.1"; class_code "j"; tss_id "TSS594";
NC_006670.1	Cufflinks	exon	301259	301778	.	-	.	gene_id "MXLOC_000476"; transcript_id "MTCONS_00000719"; exon_number "18"; gene_name "3253699"; oId "CUFF.59.1"; nearest_ref "XM_567088.1"; class_code "j"; tss_id "TSS594";
NC_006670.1	Cufflinks	exon	301841	301932	.	-	.	gene_id "MXLOC_000476"; transcript_id "MTCONS_00000719"; exon_number "19"; gene_name "3253699"; oId "CUFF.59.1"; nearest_ref "XM_567088.1"; class_code "j"; tss_id "TSS594";
NC_006670.1	Cufflinks	exon	301991	302080	.	-	.	gene_id "MXLOC_000476"; transcript_id "MTCONS_00000719"; exon_number "20"; gene_name "3253699"; oId "CUFF.59.1"; nearest_ref "XM_567088.1"; class_code "j"; tss_id "TSS594";
NC_006670.1	Cufflinks	exon	302142	304619	.	-	.	gene_id "MXLOC_000476"; transcript_id "MTCONS_00000719"; exon_number "21"; gene_name "3253699"; oId "CUFF.59.1"; nearest_ref "XM_567088.1"; class_code "j"; tss_id "TSS594";
NC_006670.1	Cufflinks	exon	304687	304808	.	-	.	gene_id "MXLOC_000476"; transcript_id "MTCONS_00000719"; exon_number "22"; gene_name "3253699"; oId "CUFF.59.1"; nearest_ref "XM_567088.1"; class_code "j"; tss_id "TSS594";
NC_006670.1	Cufflinks	exon	304875	305651	.	-	.	gene_id "MXLOC_000476"; transcript_id "MTCONS_00000719"; exon_number "23"; gene_name "3253699"; oId "CUFF.59.1"; nearest_ref "XM_567088.1"; class_code "j"; tss_id "TSS594";
NC_006670.1	Cufflinks	exon	390682	391461	.	-	.	gene_id "MXLOC_000490"; transcript_id "MTCONS_00000738"; exon_number "1"; gene_name "3253629"; oId "CUFF.64.1"; nearest_ref "XM_566613.1"; class_code "j"; tss_id "TSS611";
NC_006670.1	Cufflinks	exon	391512	391637	.	-	.	gene_id "MXLOC_000490"; transcript_id "MTCONS_00000738"; exon_number "2"; gene_name "3253629"; oId "CUFF.64.1"; nearest_ref "XM_566613.1"; class_code "j"; tss_id "TSS611";
NC_006670.1	Cufflinks	exon	391692	391799	.	-	.	gene_id "MXLOC_000490"; transcript_id "MTCONS_00000738"; exon_number "3"; gene_name "3253629"; oId "CUFF.64.1"; nearest_ref "XM_566613.1"; class_code "j"; tss_id "TSS611";
NC_006670.1	Cufflinks	exon	391871	392229	.	-	.	gene_id "MXLOC_000490"; transcript_id "MTCONS_00000738"; exon_number "4"; gene_name "3253629"; oId "CUFF.64.1"; nearest_ref "XM_566613.1"; class_code "j"; tss_id "TSS611";
NC_006670.1	Cufflinks	exon	392381	393997	.	-	.	gene_id "MXLOC_000490"; transcript_id "MTCONS_00000738"; exon_number "5"; gene_name "3253629"; oId "CUFF.64.1"; nearest_ref "XM_566613.1"; class_code "j"; tss_id "TSS611";
NC_006670.1	Cufflinks	exon	394082	395030	.	-	.	gene_id "MXLOC_000490"; transcript_id "MTCONS_00000738"; exon_number "6"; gene_name "3253629"; oId "CUFF.64.1"; nearest_ref "XM_566613.1"; class_code "j"; tss_id "TSS611";
NC_006670.1	Cufflinks	exon	395088	395249	.	-	.	gene_id "MXLOC_000490"; transcript_id "MTCONS_00000738"; exon_number "7"; gene_name "3253629"; oId "CUFF.64.1"; nearest_ref "XM_566613.1"; class_code "j"; tss_id "TSS611";
NC_006670.1	Cufflinks	exon	401404	401629	.	-	.	gene_id "MXLOC_000492"; transcript_id "MTCONS_00000742"; exon_number "1"; gene_name "3253879"; oId "CUFF.68.2"; nearest_ref "XM_567141.1"; class_code "j"; tss_id "TSS615";
NC_006670.1	Cufflinks	exon	401690	401932	.	-	.	gene_id "MXLOC_000492"; transcript_id "MTCONS_00000742"; exon_number "2"; gene_name "3253879"; oId "CUFF.68.2"; nearest_ref "XM_567141.1"; class_code "j"; tss_id "TSS615";
NC_006670.1	Cufflinks	exon	401989	402058	.	-	.	gene_id "MXLOC_000492"; transcript_id "MTCONS_00000742"; exon_number "3"; gene_name "3253879"; oId "CUFF.68.2"; nearest_ref "XM_567141.1"; class_code "j"; tss_id "TSS615";
NC_006670.1	Cufflinks	exon	402107	402246	.	-	.	gene_id "MXLOC_000492"; transcript_id "MTCONS_00000742"; exon_number "4"; gene_name "3253879"; oId "CUFF.68.2"; nearest_ref "XM_567141.1"; class_code "j"; tss_id "TSS615";
NC_006670.1	Cufflinks	exon	402300	402525	.	-	.	gene_id "MXLOC_000492"; transcript_id "MTCONS_00000742"; exon_number "5"; gene_name "3253879"; oId "CUFF.68.2"; nearest_ref "XM_567141.1"; class_code "j"; tss_id "TSS615";
NC_006670.1	Cufflinks	exon	402587	402687	.	-	.	gene_id "MXLOC_000492"; transcript_id "MTCONS_00000742"; exon_number "6"; gene_name "3253879"; oId "CUFF.68.2"; nearest_ref "XM_567141.1"; class_code "j"; tss_id "TSS615";
NC_006670.1	Cufflinks	exon	402740	402851	.	-	.	gene_id "MXLOC_000492"; transcript_id "MTCONS_00000742"; exon_number "7"; gene_name "3253879"; oId "CUFF.68.2"; nearest_ref "XM_567141.1"; class_code "j"; tss_id "TSS615";
NC_006670.1	Cufflinks	exon	402914	403557	.	-	.	gene_id "MXLOC_000492"; transcript_id "MTCONS_00000742"; exon_number "8"; gene_name "3253879"; oId "CUFF.68.2"; nearest_ref "XM_567141.1"; class_code "j"; tss_id "TSS615";
NC_006670.1	Cufflinks	exon	403608	404018	.	-	.	gene_id "MXLOC_000492"; transcript_id "MTCONS_00000742"; exon_number "9"; gene_name "3253879"; oId "CUFF.68.2"; nearest_ref "XM_567141.1"; class_code "j"; tss_id "TSS615";
NC_006670.1	Cufflinks	exon	404070	404431	.	-	.	gene_id "MXLOC_000492"; transcript_id "MTCONS_00000742"; exon_number "10"; gene_name "3253879"; oId "CUFF.68.2"; nearest_ref "XM_567141.1"; class_code "j"; tss_id "TSS615";
NC_006670.1	Cufflinks	exon	404484	404563	.	-	.	gene_id "MXLOC_000492"; transcript_id "MTCONS_00000742"; exon_number "11"; gene_name "3253879"; oId "CUFF.68.2"; nearest_ref "XM_567141.1"; class_code "j"; tss_id "TSS615";
NC_006670.1	Cufflinks	exon	404621	406912	.	-	.	gene_id "MXLOC_000492"; transcript_id "MTCONS_00000742"; exon_number "12"; gene_name "3253879"; oId "CUFF.68.2"; nearest_ref "XM_567141.1"; class_code "j"; tss_id "TSS615";
NC_006670.1	Cufflinks	exon	407219	407552	.	-	.	gene_id "MXLOC_000492"; transcript_id "MTCONS_00000742"; exon_number "13"; gene_name "3253879"; oId "CUFF.68.2"; nearest_ref "XM_567141.1"; class_code "j"; tss_id "TSS615";
NC_006670.1	Cufflinks	exon	407610	407836	.	-	.	gene_id "MXLOC_000492"; transcript_id "MTCONS_00000742"; exon_number "14"; gene_name "3253879"; oId "CUFF.68.2"; nearest_ref "XM_567141.1"; class_code "j"; tss_id "TSS615";
NC_006670.1	Cufflinks	exon	407891	408033	.	-	.	gene_id "MXLOC_000492"; transcript_id "MTCONS_00000742"; exon_number "15"; gene_name "3253879"; oId "CUFF.68.2"; nearest_ref "XM_567141.1"; class_code "j"; tss_id "TSS615";
NC_006670.1	Cufflinks	exon	408096	408378	.	-	.	gene_id "MXLOC_000492"; transcript_id "MTCONS_00000742"; exon_number "16"; gene_name "3253879"; oId "CUFF.68.2"; nearest_ref "XM_567141.1"; class_code "j"; tss_id "TSS615";
NC_006670.1	Cufflinks	exon	408428	408572	.	-	.	gene_id "MXLOC_000492"; transcript_id "MTCONS_00000742"; exon_number "17"; gene_name "3253879"; oId "CUFF.68.2"; nearest_ref "XM_567141.1"; class_code "j"; tss_id "TSS615";
NC_006670.1	Cufflinks	exon	408628	408800	.	-	.	gene_id "MXLOC_000492"; transcript_id "MTCONS_00000742"; exon_number "18"; gene_name "3253879"; oId "CUFF.68.2"; nearest_ref "XM_567141.1"; class_code "j"; tss_id "TSS615";
NC_006670.1	Cufflinks	exon	408849	408958	.	-	.	gene_id "MXLOC_000492"; transcript_id "MTCONS_00000742"; exon_number "19"; gene_name "3253879"; oId "CUFF.68.2"; nearest_ref "XM_567141.1"; class_code "j"; tss_id "TSS615";
NC_006670.1	Cufflinks	exon	409014	409113	.	-	.	gene_id "MXLOC_000492"; transcript_id "MTCONS_00000742"; exon_number "20"; gene_name "3253879"; oId "CUFF.68.2"; nearest_ref "XM_567141.1"; class_code "j"; tss_id "TSS615";
NC_006670.1	Cufflinks	exon	409175	409271	.	-	.	gene_id "MXLOC_000492"; transcript_id "MTCONS_00000742"; exon_number "21"; gene_name "3253879"; oId "CUFF.68.2"; nearest_ref "XM_567141.1"; class_code "j"; tss_id "TSS615";
NC_006670.1	Cufflinks	exon	409323	409407	.	-	.	gene_id "MXLOC_000492"; transcript_id "MTCONS_00000742"; exon_number "22"; gene_name "3253879"; oId "CUFF.68.2"; nearest_ref "XM_567141.1"; class_code "j"; tss_id "TSS615";
NC_006670.1	Cufflinks	exon	409469	409559	.	-	.	gene_id "MXLOC_000492"; transcript_id "MTCONS_00000742"; exon_number "23"; gene_name "3253879"; oId "CUFF.68.2"; nearest_ref "XM_567141.1"; class_code "j"; tss_id "TSS615";
NC_006670.1	Cufflinks	exon	409614	409869	.	-	.	gene_id "MXLOC_000492"; transcript_id "MTCONS_00000742"; exon_number "24"; gene_name "3253879"; oId "CUFF.68.2"; nearest_ref "XM_567141.1"; class_code "j"; tss_id "TSS615";
NC_006670.1	Cufflinks	exon	409929	410241	.	-	.	gene_id "MXLOC_000492"; transcript_id "MTCONS_00000742"; exon_number "25"; gene_name "3253879"; oId "CUFF.68.2"; nearest_ref "XM_567141.1"; class_code "j"; tss_id "TSS615";
NC_006670.1	Cufflinks	exon	420699	421740	.	-	.	gene_id "MXLOC_000496"; transcript_id "MTCONS_00000749"; exon_number "1"; gene_name "3253843"; oId "CUFF.66.1"; nearest_ref "XM_567142.1"; class_code "j"; tss_id "TSS620";
NC_006670.1	Cufflinks	exon	421797	421839	.	-	.	gene_id "MXLOC_000496"; transcript_id "MTCONS_00000749"; exon_number "2"; gene_name "3253843"; oId "CUFF.66.1"; nearest_ref "XM_567142.1"; class_code "j"; tss_id "TSS620";
NC_006670.1	Cufflinks	exon	421890	421975	.	-	.	gene_id "MXLOC_000496"; transcript_id "MTCONS_00000749"; exon_number "3"; gene_name "3253843"; oId "CUFF.66.1"; nearest_ref "XM_567142.1"; class_code "j"; tss_id "TSS620";
NC_006670.1	Cufflinks	exon	422030	422104	.	-	.	gene_id "MXLOC_000496"; transcript_id "MTCONS_00000749"; exon_number "4"; gene_name "3253843"; oId "CUFF.66.1"; nearest_ref "XM_567142.1"; class_code "j"; tss_id "TSS620";
NC_006670.1	Cufflinks	exon	422166	422653	.	-	.	gene_id "MXLOC_000496"; transcript_id "MTCONS_00000749"; exon_number "5"; gene_name "3253843"; oId "CUFF.66.1"; nearest_ref "XM_567142.1"; class_code "j"; tss_id "TSS620";
NC_006670.1	Cufflinks	exon	422724	422960	.	-	.	gene_id "MXLOC_000496"; transcript_id "MTCONS_00000749"; exon_number "6"; gene_name "3253843"; oId "CUFF.66.1"; nearest_ref "XM_567142.1"; class_code "j"; tss_id "TSS620";
NC_006670.1	Cufflinks	exon	423052	423228	.	-	.	gene_id "MXLOC_000496"; transcript_id "MTCONS_00000749"; exon_number "7"; gene_name "3253843"; oId "CUFF.66.1"; nearest_ref "XM_567142.1"; class_code "j"; tss_id "TSS620";
NC_006670.1	Cufflinks	exon	444710	446261	.	-	.	gene_id "MXLOC_000500"; transcript_id "MTCONS_00000755"; exon_number "1"; gene_name "3253448"; oId "CUFF.72.1"; nearest_ref "XM_566526.1"; class_code "j"; tss_id "TSS625";
NC_006670.1	Cufflinks	exon	446315	446473	.	-	.	gene_id "MXLOC_000500"; transcript_id "MTCONS_00000755"; exon_number "2"; gene_name "3253448"; oId "CUFF.72.1"; nearest_ref "XM_566526.1"; class_code "j"; tss_id "TSS625";
NC_006670.1	Cufflinks	exon	446528	446865	.	-	.	gene_id "MXLOC_000500"; transcript_id "MTCONS_00000755"; exon_number "3"; gene_name "3253448"; oId "CUFF.72.1"; nearest_ref "XM_566526.1"; class_code "j"; tss_id "TSS625";
NC_006670.1	Cufflinks	exon	446916	447136	.	-	.	gene_id "MXLOC_000500"; transcript_id "MTCONS_00000755"; exon_number "4"; gene_name "3253448"; oId "CUFF.72.1"; nearest_ref "XM_566526.1"; class_code "j"; tss_id "TSS625";
NC_006670.1	Cufflinks	exon	447214	447941	.	-	.	gene_id "MXLOC_000500"; transcript_id "MTCONS_00000755"; exon_number "5"; gene_name "3253448"; oId "CUFF.72.1"; nearest_ref "XM_566526.1"; class_code "j"; tss_id "TSS625";
NC_006670.1	Cufflinks	exon	447993	449169	.	-	.	gene_id "MXLOC_000500"; transcript_id "MTCONS_00000755"; exon_number "6"; gene_name "3253448"; oId "CUFF.72.1"; nearest_ref "XM_566526.1"; class_code "j"; tss_id "TSS625";
NC_006670.1	Cufflinks	exon	449232	451333	.	-	.	gene_id "MXLOC_000500"; transcript_id "MTCONS_00000755"; exon_number "7"; gene_name "3253448"; oId "CUFF.72.1"; nearest_ref "XM_566526.1"; class_code "j"; tss_id "TSS625";
NC_006670.1	Cufflinks	exon	486679	487254	.	-	.	gene_id "MXLOC_000505"; transcript_id "MTCONS_00000762"; exon_number "1"; gene_name "3253806"; oId "CUFF.81.1"; nearest_ref "XM_566547.1"; class_code "j"; tss_id "TSS631";
NC_006670.1	Cufflinks	exon	487304	487359	.	-	.	gene_id "MXLOC_000505"; transcript_id "MTCONS_00000762"; exon_number "2"; gene_name "3253806"; oId "CUFF.81.1"; nearest_ref "XM_566547.1"; class_code "j"; tss_id "TSS631";
NC_006670.1	Cufflinks	exon	487412	488963	.	-	.	gene_id "MXLOC_000505"; transcript_id "MTCONS_00000762"; exon_number "3"; gene_name "3253806"; oId "CUFF.81.1"; nearest_ref "XM_566547.1"; class_code "j"; tss_id "TSS631";
NC_006670.1	Cufflinks	exon	489015	492002	.	-	.	gene_id "MXLOC_000505"; transcript_id "MTCONS_00000762"; exon_number "4"; gene_name "3253806"; oId "CUFF.81.1"; nearest_ref "XM_566547.1"; class_code "j"; tss_id "TSS631";
NC_006670.1	Cufflinks	exon	510347	510808	.	-	.	gene_id "MXLOC_000510"; transcript_id "MTCONS_00000768"; exon_number "1"; gene_name "3253717"; oId "CUFF.82.1"; nearest_ref "XM_566567.1"; class_code "j"; tss_id "TSS636";
NC_006670.1	Cufflinks	exon	510862	511049	.	-	.	gene_id "MXLOC_000510"; transcript_id "MTCONS_00000768"; exon_number "2"; gene_name "3253717"; oId "CUFF.82.1"; nearest_ref "XM_566567.1"; class_code "j"; tss_id "TSS636";
NC_006670.1	Cufflinks	exon	511110	511546	.	-	.	gene_id "MXLOC_000510"; transcript_id "MTCONS_00000768"; exon_number "3"; gene_name "3253717"; oId "CUFF.82.1"; nearest_ref "XM_566567.1"; class_code "j"; tss_id "TSS636";
NC_006670.1	Cufflinks	exon	511612	513420	.	-	.	gene_id "MXLOC_000510"; transcript_id "MTCONS_00000768"; exon_number "4"; gene_name "3253717"; oId "CUFF.82.1"; nearest_ref "XM_566567.1"; class_code "j"; tss_id "TSS636";
NC_006670.1	Cufflinks	exon	513487	514179	.	-	.	gene_id "MXLOC_000510"; transcript_id "MTCONS_00000768"; exon_number "5"; gene_name "3253717"; oId "CUFF.82.1"; nearest_ref "XM_566567.1"; class_code "j"; tss_id "TSS636";
NC_006670.1	Cufflinks	exon	514231	516282	.	-	.	gene_id "MXLOC_000510"; transcript_id "MTCONS_00000768"; exon_number "6"; gene_name "3253717"; oId "CUFF.82.1"; nearest_ref "XM_566567.1"; class_code "j"; tss_id "TSS636";
NC_006670.1	Cufflinks	exon	516341	516422	.	-	.	gene_id "MXLOC_000510"; transcript_id "MTCONS_00000768"; exon_number "7"; gene_name "3253717"; oId "CUFF.82.1"; nearest_ref "XM_566567.1"; class_code "j"; tss_id "TSS636";
NC_006670.1	Cufflinks	exon	516474	516517	.	-	.	gene_id "MXLOC_000510"; transcript_id "MTCONS_00000768"; exon_number "8"; gene_name "3253717"; oId "CUFF.82.1"; nearest_ref "XM_566567.1"; class_code "j"; tss_id "TSS636";
NC_006670.1	Cufflinks	exon	516575	516680	.	-	.	gene_id "MXLOC_000510"; transcript_id "MTCONS_00000768"; exon_number "9"; gene_name "3253717"; oId "CUFF.82.1"; nearest_ref "XM_566567.1"; class_code "j"; tss_id "TSS636";
NC_006670.1	Cufflinks	exon	526819	526917	.	-	.	gene_id "MXLOC_000512"; transcript_id "MTCONS_00000775"; exon_number "1"; gene_name "3253770"; oId "CUFF.85.3"; nearest_ref "XM_566578.1"; class_code "j"; tss_id "TSS640";
NC_006670.1	Cufflinks	exon	526982	527074	.	-	.	gene_id "MXLOC_000512"; transcript_id "MTCONS_00000775"; exon_number "2"; gene_name "3253770"; oId "CUFF.85.3"; nearest_ref "XM_566578.1"; class_code "j"; tss_id "TSS640";
NC_006670.1	Cufflinks	exon	527132	527570	.	-	.	gene_id "MXLOC_000512"; transcript_id "MTCONS_00000775"; exon_number "3"; gene_name "3253770"; oId "CUFF.85.3"; nearest_ref "XM_566578.1"; class_code "j"; tss_id "TSS640";
NC_006670.1	Cufflinks	exon	527620	527714	.	-	.	gene_id "MXLOC_000512"; transcript_id "MTCONS_00000775"; exon_number "4"; gene_name "3253770"; oId "CUFF.85.3"; nearest_ref "XM_566578.1"; class_code "j"; tss_id "TSS640";
NC_006670.1	Cufflinks	exon	527774	528572	.	-	.	gene_id "MXLOC_000512"; transcript_id "MTCONS_00000775"; exon_number "5"; gene_name "3253770"; oId "CUFF.85.3"; nearest_ref "XM_566578.1"; class_code "j"; tss_id "TSS640";
NC_006670.1	Cufflinks	exon	528629	529075	.	-	.	gene_id "MXLOC_000512"; transcript_id "MTCONS_00000775"; exon_number "6"; gene_name "3253770"; oId "CUFF.85.3"; nearest_ref "XM_566578.1"; class_code "j"; tss_id "TSS640";
NC_006670.1	Cufflinks	exon	529132	529276	.	-	.	gene_id "MXLOC_000512"; transcript_id "MTCONS_00000775"; exon_number "7"; gene_name "3253770"; oId "CUFF.85.3"; nearest_ref "XM_566578.1"; class_code "j"; tss_id "TSS640";
NC_006670.1	Cufflinks	exon	529338	529543	.	-	.	gene_id "MXLOC_000512"; transcript_id "MTCONS_00000775"; exon_number "8"; gene_name "3253770"; oId "CUFF.85.3"; nearest_ref "XM_566578.1"; class_code "j"; tss_id "TSS640";
NC_006670.1	Cufflinks	exon	529604	529794	.	-	.	gene_id "MXLOC_000512"; transcript_id "MTCONS_00000775"; exon_number "9"; gene_name "3253770"; oId "CUFF.85.3"; nearest_ref "XM_566578.1"; class_code "j"; tss_id "TSS640";
NC_006670.1	Cufflinks	exon	529843	531467	.	-	.	gene_id "MXLOC_000512"; transcript_id "MTCONS_00000775"; exon_number "10"; gene_name "3253770"; oId "CUFF.85.3"; nearest_ref "XM_566578.1"; class_code "j"; tss_id "TSS640";
NC_006670.1	Cufflinks	exon	531518	531987	.	-	.	gene_id "MXLOC_000512"; transcript_id "MTCONS_00000775"; exon_number "11"; gene_name "3253770"; oId "CUFF.85.3"; nearest_ref "XM_566578.1"; class_code "j"; tss_id "TSS640";
NC_006670.1	Cufflinks	exon	526819	526917	.	-	.	gene_id "MXLOC_000512"; transcript_id "MTCONS_00000776"; exon_number "1"; gene_name "3253770"; oId "CUFF.85.4"; nearest_ref "XM_566578.1"; class_code "j"; tss_id "TSS640";
NC_006670.1	Cufflinks	exon	526982	527074	.	-	.	gene_id "MXLOC_000512"; transcript_id "MTCONS_00000776"; exon_number "2"; gene_name "3253770"; oId "CUFF.85.4"; nearest_ref "XM_566578.1"; class_code "j"; tss_id "TSS640";
NC_006670.1	Cufflinks	exon	527132	527248	.	-	.	gene_id "MXLOC_000512"; transcript_id "MTCONS_00000776"; exon_number "3"; gene_name "3253770"; oId "CUFF.85.4"; nearest_ref "XM_566578.1"; class_code "j"; tss_id "TSS640";
NC_006670.1	Cufflinks	exon	527488	527570	.	-	.	gene_id "MXLOC_000512"; transcript_id "MTCONS_00000776"; exon_number "4"; gene_name "3253770"; oId "CUFF.85.4"; nearest_ref "XM_566578.1"; class_code "j"; tss_id "TSS640";
NC_006670.1	Cufflinks	exon	527620	527714	.	-	.	gene_id "MXLOC_000512"; transcript_id "MTCONS_00000776"; exon_number "5"; gene_name "3253770"; oId "CUFF.85.4"; nearest_ref "XM_566578.1"; class_code "j"; tss_id "TSS640";
NC_006670.1	Cufflinks	exon	527774	528259	.	-	.	gene_id "MXLOC_000512"; transcript_id "MTCONS_00000776"; exon_number "6"; gene_name "3253770"; oId "CUFF.85.4"; nearest_ref "XM_566578.1"; class_code "j"; tss_id "TSS640";
NC_006670.1	Cufflinks	exon	528313	528572	.	-	.	gene_id "MXLOC_000512"; transcript_id "MTCONS_00000776"; exon_number "7"; gene_name "3253770"; oId "CUFF.85.4"; nearest_ref "XM_566578.1"; class_code "j"; tss_id "TSS640";
NC_006670.1	Cufflinks	exon	528629	529075	.	-	.	gene_id "MXLOC_000512"; transcript_id "MTCONS_00000776"; exon_number "8"; gene_name "3253770"; oId "CUFF.85.4"; nearest_ref "XM_566578.1"; class_code "j"; tss_id "TSS640";
NC_006670.1	Cufflinks	exon	529132	529276	.	-	.	gene_id "MXLOC_000512"; transcript_id "MTCONS_00000776"; exon_number "9"; gene_name "3253770"; oId "CUFF.85.4"; nearest_ref "XM_566578.1"; class_code "j"; tss_id "TSS640";
NC_006670.1	Cufflinks	exon	529338	529543	.	-	.	gene_id "MXLOC_000512"; transcript_id "MTCONS_00000776"; exon_number "10"; gene_name "3253770"; oId "CUFF.85.4"; nearest_ref "XM_566578.1"; class_code "j"; tss_id "TSS640";
NC_006670.1	Cufflinks	exon	529604	529794	.	-	.	gene_id "MXLOC_000512"; transcript_id "MTCONS_00000776"; exon_number "11"; gene_name "3253770"; oId "CUFF.85.4"; nearest_ref "XM_566578.1"; class_code "j"; tss_id "TSS640";
NC_006670.1	Cufflinks	exon	529843	530646	.	-	.	gene_id "MXLOC_000512"; transcript_id "MTCONS_00000776"; exon_number "12"; gene_name "3253770"; oId "CUFF.85.4"; nearest_ref "XM_566578.1"; class_code "j"; tss_id "TSS640";
NC_006670.1	Cufflinks	exon	530706	531045	.	-	.	gene_id "MXLOC_000512"; transcript_id "MTCONS_00000776"; exon_number "13"; gene_name "3253770"; oId "CUFF.85.4"; nearest_ref "XM_566578.1"; class_code "j"; tss_id "TSS640";
NC_006670.1	Cufflinks	exon	531101	531312	.	-	.	gene_id "MXLOC_000512"; transcript_id "MTCONS_00000776"; exon_number "14"; gene_name "3253770"; oId "CUFF.85.4"; nearest_ref "XM_566578.1"; class_code "j"; tss_id "TSS640";
NC_006670.1	Cufflinks	exon	531365	531467	.	-	.	gene_id "MXLOC_000512"; transcript_id "MTCONS_00000776"; exon_number "15"; gene_name "3253770"; oId "CUFF.85.4"; nearest_ref "XM_566578.1"; class_code "j"; tss_id "TSS640";
NC_006670.1	Cufflinks	exon	531518	531987	.	-	.	gene_id "MXLOC_000512"; transcript_id "MTCONS_00000776"; exon_number "16"; gene_name "3253770"; oId "CUFF.85.4"; nearest_ref "XM_566578.1"; class_code "j"; tss_id "TSS640";
NC_006670.1	Cufflinks	exon	526819	526917	.	-	.	gene_id "MXLOC_000512"; transcript_id "MTCONS_00000774"; exon_number "1"; gene_name "3253770"; oId "CUFF.85.2"; nearest_ref "XM_566578.1"; class_code "j"; tss_id "TSS640";
NC_006670.1	Cufflinks	exon	526977	527074	.	-	.	gene_id "MXLOC_000512"; transcript_id "MTCONS_00000774"; exon_number "2"; gene_name "3253770"; oId "CUFF.85.2"; nearest_ref "XM_566578.1"; class_code "j"; tss_id "TSS640";
NC_006670.1	Cufflinks	exon	527132	527570	.	-	.	gene_id "MXLOC_000512"; transcript_id "MTCONS_00000774"; exon_number "3"; gene_name "3253770"; oId "CUFF.85.2"; nearest_ref "XM_566578.1"; class_code "j"; tss_id "TSS640";
NC_006670.1	Cufflinks	exon	527620	527714	.	-	.	gene_id "MXLOC_000512"; transcript_id "MTCONS_00000774"; exon_number "4"; gene_name "3253770"; oId "CUFF.85.2"; nearest_ref "XM_566578.1"; class_code "j"; tss_id "TSS640";
NC_006670.1	Cufflinks	exon	527774	528259	.	-	.	gene_id "MXLOC_000512"; transcript_id "MTCONS_00000774"; exon_number "5"; gene_name "3253770"; oId "CUFF.85.2"; nearest_ref "XM_566578.1"; class_code "j"; tss_id "TSS640";
NC_006670.1	Cufflinks	exon	528313	528572	.	-	.	gene_id "MXLOC_000512"; transcript_id "MTCONS_00000774"; exon_number "6"; gene_name "3253770"; oId "CUFF.85.2"; nearest_ref "XM_566578.1"; class_code "j"; tss_id "TSS640";
NC_006670.1	Cufflinks	exon	528629	529075	.	-	.	gene_id "MXLOC_000512"; transcript_id "MTCONS_00000774"; exon_number "7"; gene_name "3253770"; oId "CUFF.85.2"; nearest_ref "XM_566578.1"; class_code "j"; tss_id "TSS640";
NC_006670.1	Cufflinks	exon	529132	529276	.	-	.	gene_id "MXLOC_000512"; transcript_id "MTCONS_00000774"; exon_number "8"; gene_name "3253770"; oId "CUFF.85.2"; nearest_ref "XM_566578.1"; class_code "j"; tss_id "TSS640";
NC_006670.1	Cufflinks	exon	529338	529794	.	-	.	gene_id "MXLOC_000512"; transcript_id "MTCONS_00000774"; exon_number "9"; gene_name "3253770"; oId "CUFF.85.2"; nearest_ref "XM_566578.1"; class_code "j"; tss_id "TSS640";
NC_006670.1	Cufflinks	exon	529843	531467	.	-	.	gene_id "MXLOC_000512"; transcript_id "MTCONS_00000774"; exon_number "10"; gene_name "3253770"; oId "CUFF.85.2"; nearest_ref "XM_566578.1"; class_code "j"; tss_id "TSS640";
NC_006670.1	Cufflinks	exon	531518	531987	.	-	.	gene_id "MXLOC_000512"; transcript_id "MTCONS_00000774"; exon_number "11"; gene_name "3253770"; oId "CUFF.85.2"; nearest_ref "XM_566578.1"; class_code "j"; tss_id "TSS640";
NC_006670.1	Cufflinks	exon	526819	526917	.	-	.	gene_id "MXLOC_000512"; transcript_id "MTCONS_00000773"; exon_number "1"; gene_name "3253770"; oId "CUFF.85.1"; nearest_ref "XM_566578.1"; class_code "j"; tss_id "TSS640";
NC_006670.1	Cufflinks	exon	526982	527074	.	-	.	gene_id "MXLOC_000512"; transcript_id "MTCONS_00000773"; exon_number "2"; gene_name "3253770"; oId "CUFF.85.1"; nearest_ref "XM_566578.1"; class_code "j"; tss_id "TSS640";
NC_006670.1	Cufflinks	exon	527132	527570	.	-	.	gene_id "MXLOC_000512"; transcript_id "MTCONS_00000773"; exon_number "3"; gene_name "3253770"; oId "CUFF.85.1"; nearest_ref "XM_566578.1"; class_code "j"; tss_id "TSS640";
NC_006670.1	Cufflinks	exon	527620	527714	.	-	.	gene_id "MXLOC_000512"; transcript_id "MTCONS_00000773"; exon_number "4"; gene_name "3253770"; oId "CUFF.85.1"; nearest_ref "XM_566578.1"; class_code "j"; tss_id "TSS640";
NC_006670.1	Cufflinks	exon	527774	528259	.	-	.	gene_id "MXLOC_000512"; transcript_id "MTCONS_00000773"; exon_number "5"; gene_name "3253770"; oId "CUFF.85.1"; nearest_ref "XM_566578.1"; class_code "j"; tss_id "TSS640";
NC_006670.1	Cufflinks	exon	528313	528572	.	-	.	gene_id "MXLOC_000512"; transcript_id "MTCONS_00000773"; exon_number "6"; gene_name "3253770"; oId "CUFF.85.1"; nearest_ref "XM_566578.1"; class_code "j"; tss_id "TSS640";
NC_006670.1	Cufflinks	exon	528629	529075	.	-	.	gene_id "MXLOC_000512"; transcript_id "MTCONS_00000773"; exon_number "7"; gene_name "3253770"; oId "CUFF.85.1"; nearest_ref "XM_566578.1"; class_code "j"; tss_id "TSS640";
NC_006670.1	Cufflinks	exon	529132	529276	.	-	.	gene_id "MXLOC_000512"; transcript_id "MTCONS_00000773"; exon_number "8"; gene_name "3253770"; oId "CUFF.85.1"; nearest_ref "XM_566578.1"; class_code "j"; tss_id "TSS640";
NC_006670.1	Cufflinks	exon	529338	529543	.	-	.	gene_id "MXLOC_000512"; transcript_id "MTCONS_00000773"; exon_number "9"; gene_name "3253770"; oId "CUFF.85.1"; nearest_ref "XM_566578.1"; class_code "j"; tss_id "TSS640";
NC_006670.1	Cufflinks	exon	529604	529797	.	-	.	gene_id "MXLOC_000512"; transcript_id "MTCONS_00000773"; exon_number "10"; gene_name "3253770"; oId "CUFF.85.1"; nearest_ref "XM_566578.1"; class_code "j"; tss_id "TSS640";
NC_006670.1	Cufflinks	exon	529843	530646	.	-	.	gene_id "MXLOC_000512"; transcript_id "MTCONS_00000773"; exon_number "11"; gene_name "3253770"; oId "CUFF.85.1"; nearest_ref "XM_566578.1"; class_code "j"; tss_id "TSS640";
NC_006670.1	Cufflinks	exon	530706	531045	.	-	.	gene_id "MXLOC_000512"; transcript_id "MTCONS_00000773"; exon_number "12"; gene_name "3253770"; oId "CUFF.85.1"; nearest_ref "XM_566578.1"; class_code "j"; tss_id "TSS640";
NC_006670.1	Cufflinks	exon	531101	531312	.	-	.	gene_id "MXLOC_000512"; transcript_id "MTCONS_00000773"; exon_number "13"; gene_name "3253770"; oId "CUFF.85.1"; nearest_ref "XM_566578.1"; class_code "j"; tss_id "TSS640";
NC_006670.1	Cufflinks	exon	531365	531467	.	-	.	gene_id "MXLOC_000512"; transcript_id "MTCONS_00000773"; exon_number "14"; gene_name "3253770"; oId "CUFF.85.1"; nearest_ref "XM_566578.1"; class_code "j"; tss_id "TSS640";
NC_006670.1	Cufflinks	exon	531518	531987	.	-	.	gene_id "MXLOC_000512"; transcript_id "MTCONS_00000773"; exon_number "15"; gene_name "3253770"; oId "CUFF.85.1"; nearest_ref "XM_566578.1"; class_code "j"; tss_id "TSS640";
NC_006670.1	Cufflinks	exon	537343	537441	.	-	.	gene_id "MXLOC_000513"; transcript_id "MTCONS_00000778"; exon_number "1"; gene_name "3253827"; oId "CUFF.87.1"; nearest_ref "XM_566582.1"; class_code "j"; tss_id "TSS642";
NC_006670.1	Cufflinks	exon	537525	538047	.	-	.	gene_id "MXLOC_000513"; transcript_id "MTCONS_00000778"; exon_number "2"; gene_name "3253827"; oId "CUFF.87.1"; nearest_ref "XM_566582.1"; class_code "j"; tss_id "TSS642";
NC_006670.1	Cufflinks	exon	538101	538160	.	-	.	gene_id "MXLOC_000513"; transcript_id "MTCONS_00000778"; exon_number "3"; gene_name "3253827"; oId "CUFF.87.1"; nearest_ref "XM_566582.1"; class_code "j"; tss_id "TSS642";
NC_006670.1	Cufflinks	exon	538209	538457	.	-	.	gene_id "MXLOC_000513"; transcript_id "MTCONS_00000778"; exon_number "4"; gene_name "3253827"; oId "CUFF.87.1"; nearest_ref "XM_566582.1"; class_code "j"; tss_id "TSS642";
NC_006670.1	Cufflinks	exon	538520	539626	.	-	.	gene_id "MXLOC_000513"; transcript_id "MTCONS_00000778"; exon_number "5"; gene_name "3253827"; oId "CUFF.87.1"; nearest_ref "XM_566582.1"; class_code "j"; tss_id "TSS642";
NC_006670.1	Cufflinks	exon	539679	539888	.	-	.	gene_id "MXLOC_000513"; transcript_id "MTCONS_00000778"; exon_number "6"; gene_name "3253827"; oId "CUFF.87.1"; nearest_ref "XM_566582.1"; class_code "j"; tss_id "TSS642";
NC_006670.1	Cufflinks	exon	539944	540192	.	-	.	gene_id "MXLOC_000513"; transcript_id "MTCONS_00000778"; exon_number "7"; gene_name "3253827"; oId "CUFF.87.1"; nearest_ref "XM_566582.1"; class_code "j"; tss_id "TSS642";
NC_006670.1	Cufflinks	exon	540249	540270	.	-	.	gene_id "MXLOC_000513"; transcript_id "MTCONS_00000778"; exon_number "8"; gene_name "3253827"; oId "CUFF.87.1"; nearest_ref "XM_566582.1"; class_code "j"; tss_id "TSS642";
NC_006670.1	Cufflinks	exon	540312	540353	.	-	.	gene_id "MXLOC_000513"; transcript_id "MTCONS_00000778"; exon_number "9"; gene_name "3253827"; oId "CUFF.87.1"; nearest_ref "XM_566582.1"; class_code "j"; tss_id "TSS642";
NC_006670.1	Cufflinks	exon	540485	540563	.	-	.	gene_id "MXLOC_000513"; transcript_id "MTCONS_00000778"; exon_number "10"; gene_name "3253827"; oId "CUFF.87.1"; nearest_ref "XM_566582.1"; class_code "j"; tss_id "TSS642";
NC_006670.1	Cufflinks	exon	540655	540783	.	-	.	gene_id "MXLOC_000513"; transcript_id "MTCONS_00000778"; exon_number "11"; gene_name "3253827"; oId "CUFF.87.1"; nearest_ref "XM_566582.1"; class_code "j"; tss_id "TSS642";
NC_006670.1	Cufflinks	exon	549942	550467	.	-	.	gene_id "MXLOC_000515"; transcript_id "MTCONS_00000781"; exon_number "1"; gene_name "3253648"; oId "CUFF.90.1"; nearest_ref "XM_566586.1"; class_code "x"; tss_id "TSS644";
NC_006670.1	Cufflinks	exon	550553	550844	.	-	.	gene_id "MXLOC_000515"; transcript_id "MTCONS_00000781"; exon_number "2"; gene_name "3253648"; oId "CUFF.90.1"; nearest_ref "XM_566586.1"; class_code "x"; tss_id "TSS644";
NC_006670.1	Cufflinks	exon	551047	551263	.	-	.	gene_id "MXLOC_000515"; transcript_id "MTCONS_00000781"; exon_number "3"; gene_name "3253648"; oId "CUFF.90.1"; nearest_ref "XM_566586.1"; class_code "x"; tss_id "TSS644";
NC_006670.1	Cufflinks	exon	559255	562058	.	-	.	gene_id "MXLOC_000518"; transcript_id "MTCONS_00000784"; exon_number "1"; gene_name "3253562"; oId "CUFF.92.1"; nearest_ref "XM_567148.1"; class_code "j"; tss_id "TSS647";
NC_006670.1	Cufflinks	exon	562136	563242	.	-	.	gene_id "MXLOC_000518"; transcript_id "MTCONS_00000784"; exon_number "2"; gene_name "3253562"; oId "CUFF.92.1"; nearest_ref "XM_567148.1"; class_code "j"; tss_id "TSS647";
NC_006670.1	Cufflinks	exon	563312	563834	.	-	.	gene_id "MXLOC_000518"; transcript_id "MTCONS_00000784"; exon_number "3"; gene_name "3253562"; oId "CUFF.92.1"; nearest_ref "XM_567148.1"; class_code "j"; tss_id "TSS647";
NC_006670.1	Cufflinks	exon	563897	564236	.	-	.	gene_id "MXLOC_000518"; transcript_id "MTCONS_00000784"; exon_number "4"; gene_name "3253562"; oId "CUFF.92.1"; nearest_ref "XM_567148.1"; class_code "j"; tss_id "TSS647";
NC_006670.1	Cufflinks	exon	571124	571268	.	-	.	gene_id "MXLOC_000521"; transcript_id "MTCONS_00000789"; exon_number "1"; gene_name "3253606"; oId "CUFF.93.2"; nearest_ref "XM_566603.1"; class_code "j"; tss_id "TSS651";
NC_006670.1	Cufflinks	exon	571336	571446	.	-	.	gene_id "MXLOC_000521"; transcript_id "MTCONS_00000789"; exon_number "2"; gene_name "3253606"; oId "CUFF.93.2"; nearest_ref "XM_566603.1"; class_code "j"; tss_id "TSS651";
NC_006670.1	Cufflinks	exon	571497	571718	.	-	.	gene_id "MXLOC_000521"; transcript_id "MTCONS_00000789"; exon_number "3"; gene_name "3253606"; oId "CUFF.93.2"; nearest_ref "XM_566603.1"; class_code "j"; tss_id "TSS651";
NC_006670.1	Cufflinks	exon	571779	571910	.	-	.	gene_id "MXLOC_000521"; transcript_id "MTCONS_00000789"; exon_number "4"; gene_name "3253606"; oId "CUFF.93.2"; nearest_ref "XM_566603.1"; class_code "j"; tss_id "TSS651";
NC_006670.1	Cufflinks	exon	571976	572039	.	-	.	gene_id "MXLOC_000521"; transcript_id "MTCONS_00000789"; exon_number "5"; gene_name "3253606"; oId "CUFF.93.2"; nearest_ref "XM_566603.1"; class_code "j"; tss_id "TSS651";
NC_006670.1	Cufflinks	exon	572159	572279	.	-	.	gene_id "MXLOC_000521"; transcript_id "MTCONS_00000789"; exon_number "6"; gene_name "3253606"; oId "CUFF.93.2"; nearest_ref "XM_566603.1"; class_code "j"; tss_id "TSS651";
NC_006670.1	Cufflinks	exon	572349	572513	.	-	.	gene_id "MXLOC_000521"; transcript_id "MTCONS_00000789"; exon_number "7"; gene_name "3253606"; oId "CUFF.93.2"; nearest_ref "XM_566603.1"; class_code "j"; tss_id "TSS651";
NC_006670.1	Cufflinks	exon	639528	639668	.	-	.	gene_id "MXLOC_000532"; transcript_id "MTCONS_00000802"; exon_number "1"; gene_name "3253511"; oId "CUFF.103.1"; nearest_ref "XM_566647.1"; class_code "j"; tss_id "TSS662";
NC_006670.1	Cufflinks	exon	639719	639951	.	-	.	gene_id "MXLOC_000532"; transcript_id "MTCONS_00000802"; exon_number "2"; gene_name "3253511"; oId "CUFF.103.1"; nearest_ref "XM_566647.1"; class_code "j"; tss_id "TSS662";
NC_006670.1	Cufflinks	exon	640005	640077	.	-	.	gene_id "MXLOC_000532"; transcript_id "MTCONS_00000802"; exon_number "3"; gene_name "3253511"; oId "CUFF.103.1"; nearest_ref "XM_566647.1"; class_code "j"; tss_id "TSS662";
NC_006670.1	Cufflinks	exon	640139	641188	.	-	.	gene_id "MXLOC_000532"; transcript_id "MTCONS_00000802"; exon_number "4"; gene_name "3253511"; oId "CUFF.103.1"; nearest_ref "XM_566647.1"; class_code "j"; tss_id "TSS662";
NC_006670.1	Cufflinks	exon	641248	641359	.	-	.	gene_id "MXLOC_000532"; transcript_id "MTCONS_00000802"; exon_number "5"; gene_name "3253511"; oId "CUFF.103.1"; nearest_ref "XM_566647.1"; class_code "j"; tss_id "TSS662";
NC_006670.1	Cufflinks	exon	641424	641848	.	-	.	gene_id "MXLOC_000532"; transcript_id "MTCONS_00000802"; exon_number "6"; gene_name "3253511"; oId "CUFF.103.1"; nearest_ref "XM_566647.1"; class_code "j"; tss_id "TSS662";
NC_006670.1	Cufflinks	exon	641899	642070	.	-	.	gene_id "MXLOC_000532"; transcript_id "MTCONS_00000802"; exon_number "7"; gene_name "3253511"; oId "CUFF.103.1"; nearest_ref "XM_566647.1"; class_code "j"; tss_id "TSS662";
NC_006670.1	Cufflinks	exon	642126	643231	.	-	.	gene_id "MXLOC_000532"; transcript_id "MTCONS_00000802"; exon_number "8"; gene_name "3253511"; oId "CUFF.103.1"; nearest_ref "XM_566647.1"; class_code "j"; tss_id "TSS662";
NC_006670.1	Cufflinks	exon	643285	643342	.	-	.	gene_id "MXLOC_000532"; transcript_id "MTCONS_00000802"; exon_number "9"; gene_name "3253511"; oId "CUFF.103.1"; nearest_ref "XM_566647.1"; class_code "j"; tss_id "TSS662";
NC_006670.1	Cufflinks	exon	643395	643522	.	-	.	gene_id "MXLOC_000532"; transcript_id "MTCONS_00000802"; exon_number "10"; gene_name "3253511"; oId "CUFF.103.1"; nearest_ref "XM_566647.1"; class_code "j"; tss_id "TSS662";
NC_006670.1	Cufflinks	exon	643570	644740	.	-	.	gene_id "MXLOC_000532"; transcript_id "MTCONS_00000802"; exon_number "11"; gene_name "3253511"; oId "CUFF.103.1"; nearest_ref "XM_566647.1"; class_code "j"; tss_id "TSS662";
NC_006670.1	Cufflinks	exon	644799	645078	.	-	.	gene_id "MXLOC_000532"; transcript_id "MTCONS_00000802"; exon_number "12"; gene_name "3253511"; oId "CUFF.103.1"; nearest_ref "XM_566647.1"; class_code "j"; tss_id "TSS662";
NC_006670.1	Cufflinks	exon	645140	645397	.	-	.	gene_id "MXLOC_000532"; transcript_id "MTCONS_00000802"; exon_number "13"; gene_name "3253511"; oId "CUFF.103.1"; nearest_ref "XM_566647.1"; class_code "j"; tss_id "TSS662";
NC_006670.1	Cufflinks	exon	645588	646031	.	-	.	gene_id "MXLOC_000532"; transcript_id "MTCONS_00000802"; exon_number "14"; gene_name "3253511"; oId "CUFF.103.1"; nearest_ref "XM_566647.1"; class_code "j"; tss_id "TSS662";
NC_006670.1	Cufflinks	exon	646140	646808	.	-	.	gene_id "MXLOC_000533"; transcript_id "MTCONS_00000804"; exon_number "1"; gene_name "3253671"; oId "CUFF.102.1"; nearest_ref "XM_567151.1"; class_code "j"; tss_id "TSS664";
NC_006670.1	Cufflinks	exon	646883	648701	.	-	.	gene_id "MXLOC_000533"; transcript_id "MTCONS_00000804"; exon_number "2"; gene_name "3253671"; oId "CUFF.102.1"; nearest_ref "XM_567151.1"; class_code "j"; tss_id "TSS664";
NC_006670.1	Cufflinks	exon	648758	649215	.	-	.	gene_id "MXLOC_000533"; transcript_id "MTCONS_00000804"; exon_number "3"; gene_name "3253671"; oId "CUFF.102.1"; nearest_ref "XM_567151.1"; class_code "j"; tss_id "TSS664";
NC_006670.1	Cufflinks	exon	649271	649457	.	-	.	gene_id "MXLOC_000533"; transcript_id "MTCONS_00000804"; exon_number "4"; gene_name "3253671"; oId "CUFF.102.1"; nearest_ref "XM_567151.1"; class_code "j"; tss_id "TSS664";
NC_006670.1	Cufflinks	exon	649503	649577	.	-	.	gene_id "MXLOC_000533"; transcript_id "MTCONS_00000804"; exon_number "5"; gene_name "3253671"; oId "CUFF.102.1"; nearest_ref "XM_567151.1"; class_code "j"; tss_id "TSS664";
NC_006670.1	Cufflinks	exon	649638	649844	.	-	.	gene_id "MXLOC_000533"; transcript_id "MTCONS_00000804"; exon_number "6"; gene_name "3253671"; oId "CUFF.102.1"; nearest_ref "XM_567151.1"; class_code "j"; tss_id "TSS664";
NC_006670.1	Cufflinks	exon	649899	650002	.	-	.	gene_id "MXLOC_000533"; transcript_id "MTCONS_00000804"; exon_number "7"; gene_name "3253671"; oId "CUFF.102.1"; nearest_ref "XM_567151.1"; class_code "j"; tss_id "TSS664";
NC_006670.1	Cufflinks	exon	650054	650593	.	-	.	gene_id "MXLOC_000533"; transcript_id "MTCONS_00000804"; exon_number "8"; gene_name "3253671"; oId "CUFF.102.1"; nearest_ref "XM_567151.1"; class_code "j"; tss_id "TSS664";
NC_006670.1	Cufflinks	exon	652052	652851	.	-	.	gene_id "MXLOC_000534"; transcript_id "MTCONS_00000806"; exon_number "1"; gene_name "3253544"; oId "CUFF.104.1"; nearest_ref "XM_566635.1"; class_code "j"; tss_id "TSS665";
NC_006670.1	Cufflinks	exon	652899	653017	.	-	.	gene_id "MXLOC_000534"; transcript_id "MTCONS_00000806"; exon_number "2"; gene_name "3253544"; oId "CUFF.104.1"; nearest_ref "XM_566635.1"; class_code "j"; tss_id "TSS665";
NC_006670.1	Cufflinks	exon	653083	653216	.	-	.	gene_id "MXLOC_000534"; transcript_id "MTCONS_00000806"; exon_number "3"; gene_name "3253544"; oId "CUFF.104.1"; nearest_ref "XM_566635.1"; class_code "j"; tss_id "TSS665";
NC_006670.1	Cufflinks	exon	653274	653454	.	-	.	gene_id "MXLOC_000534"; transcript_id "MTCONS_00000806"; exon_number "4"; gene_name "3253544"; oId "CUFF.104.1"; nearest_ref "XM_566635.1"; class_code "j"; tss_id "TSS665";
NC_006670.1	Cufflinks	exon	653507	653666	.	-	.	gene_id "MXLOC_000534"; transcript_id "MTCONS_00000806"; exon_number "5"; gene_name "3253544"; oId "CUFF.104.1"; nearest_ref "XM_566635.1"; class_code "j"; tss_id "TSS665";
NC_006670.1	Cufflinks	exon	653796	653986	.	-	.	gene_id "MXLOC_000534"; transcript_id "MTCONS_00000806"; exon_number "6"; gene_name "3253544"; oId "CUFF.104.1"; nearest_ref "XM_566635.1"; class_code "j"; tss_id "TSS665";
NC_006670.1	Cufflinks	exon	654053	654189	.	-	.	gene_id "MXLOC_000534"; transcript_id "MTCONS_00000806"; exon_number "7"; gene_name "3253544"; oId "CUFF.104.1"; nearest_ref "XM_566635.1"; class_code "j"; tss_id "TSS665";
NC_006670.1	Cufflinks	exon	661543	662177	.	-	.	gene_id "MXLOC_000536"; transcript_id "MTCONS_00000809"; exon_number "1"; gene_name "3253547"; oId "CUFF.106.1"; nearest_ref "XM_566639.1"; class_code "j"; tss_id "TSS667";
NC_006670.1	Cufflinks	exon	662239	662639	.	-	.	gene_id "MXLOC_000536"; transcript_id "MTCONS_00000809"; exon_number "2"; gene_name "3253547"; oId "CUFF.106.1"; nearest_ref "XM_566639.1"; class_code "j"; tss_id "TSS667";
NC_006670.1	Cufflinks	exon	662699	662934	.	-	.	gene_id "MXLOC_000536"; transcript_id "MTCONS_00000809"; exon_number "3"; gene_name "3253547"; oId "CUFF.106.1"; nearest_ref "XM_566639.1"; class_code "j"; tss_id "TSS667";
NC_006670.1	Cufflinks	exon	663030	663499	.	-	.	gene_id "MXLOC_000536"; transcript_id "MTCONS_00000809"; exon_number "4"; gene_name "3253547"; oId "CUFF.106.1"; nearest_ref "XM_566639.1"; class_code "j"; tss_id "TSS667";
NC_006670.1	Cufflinks	exon	663566	663684	.	-	.	gene_id "MXLOC_000536"; transcript_id "MTCONS_00000809"; exon_number "5"; gene_name "3253547"; oId "CUFF.106.1"; nearest_ref "XM_566639.1"; class_code "j"; tss_id "TSS667";
NC_006670.1	Cufflinks	exon	663748	663854	.	-	.	gene_id "MXLOC_000536"; transcript_id "MTCONS_00000809"; exon_number "6"; gene_name "3253547"; oId "CUFF.106.1"; nearest_ref "XM_566639.1"; class_code "j"; tss_id "TSS667";
NC_006670.1	Cufflinks	exon	663909	664027	.	-	.	gene_id "MXLOC_000536"; transcript_id "MTCONS_00000809"; exon_number "7"; gene_name "3253547"; oId "CUFF.106.1"; nearest_ref "XM_566639.1"; class_code "j"; tss_id "TSS667";
NC_006670.1	Cufflinks	exon	664085	664175	.	-	.	gene_id "MXLOC_000536"; transcript_id "MTCONS_00000809"; exon_number "8"; gene_name "3253547"; oId "CUFF.106.1"; nearest_ref "XM_566639.1"; class_code "j"; tss_id "TSS667";
NC_006670.1	Cufflinks	exon	664236	664329	.	-	.	gene_id "MXLOC_000536"; transcript_id "MTCONS_00000809"; exon_number "9"; gene_name "3253547"; oId "CUFF.106.1"; nearest_ref "XM_566639.1"; class_code "j"; tss_id "TSS667";
NC_006670.1	Cufflinks	exon	664406	664513	.	-	.	gene_id "MXLOC_000536"; transcript_id "MTCONS_00000809"; exon_number "10"; gene_name "3253547"; oId "CUFF.106.1"; nearest_ref "XM_566639.1"; class_code "j"; tss_id "TSS667";
NC_006670.1	Cufflinks	exon	664578	664966	.	-	.	gene_id "MXLOC_000536"; transcript_id "MTCONS_00000809"; exon_number "11"; gene_name "3253547"; oId "CUFF.106.1"; nearest_ref "XM_566639.1"; class_code "j"; tss_id "TSS667";
NC_006670.1	Cufflinks	exon	668899	669048	.	-	.	gene_id "MXLOC_000538"; transcript_id "MTCONS_00000812"; exon_number "1"; gene_name "3253563"; oId "CUFF.107.1"; nearest_ref "XM_566641.1"; class_code "x"; tss_id "TSS670";
NC_006670.1	Cufflinks	exon	669098	669437	.	-	.	gene_id "MXLOC_000538"; transcript_id "MTCONS_00000812"; exon_number "2"; gene_name "3253563"; oId "CUFF.107.1"; nearest_ref "XM_566641.1"; class_code "x"; tss_id "TSS670";
NC_006670.1	Cufflinks	exon	669493	669739	.	-	.	gene_id "MXLOC_000538"; transcript_id "MTCONS_00000812"; exon_number "3"; gene_name "3253563"; oId "CUFF.107.1"; nearest_ref "XM_566641.1"; class_code "x"; tss_id "TSS670";
NC_006670.1	Cufflinks	exon	669818	669856	.	-	.	gene_id "MXLOC_000538"; transcript_id "MTCONS_00000812"; exon_number "4"; gene_name "3253563"; oId "CUFF.107.1"; nearest_ref "XM_566641.1"; class_code "x"; tss_id "TSS670";
NC_006670.1	Cufflinks	exon	669924	670073	.	-	.	gene_id "MXLOC_000538"; transcript_id "MTCONS_00000812"; exon_number "5"; gene_name "3253563"; oId "CUFF.107.1"; nearest_ref "XM_566641.1"; class_code "x"; tss_id "TSS670";
NC_006670.1	Cufflinks	exon	678807	679010	.	-	.	gene_id "MXLOC_000540"; transcript_id "MTCONS_00000814"; exon_number "1"; gene_name "3253515"; oId "CUFF.110.1"; nearest_ref "XM_566650.1"; class_code "j"; tss_id "TSS672";
NC_006670.1	Cufflinks	exon	679057	679196	.	-	.	gene_id "MXLOC_000540"; transcript_id "MTCONS_00000814"; exon_number "2"; gene_name "3253515"; oId "CUFF.110.1"; nearest_ref "XM_566650.1"; class_code "j"; tss_id "TSS672";
NC_006670.1	Cufflinks	exon	679240	679714	.	-	.	gene_id "MXLOC_000540"; transcript_id "MTCONS_00000814"; exon_number "3"; gene_name "3253515"; oId "CUFF.110.1"; nearest_ref "XM_566650.1"; class_code "j"; tss_id "TSS672";
NC_006670.1	Cufflinks	exon	679770	679851	.	-	.	gene_id "MXLOC_000540"; transcript_id "MTCONS_00000814"; exon_number "4"; gene_name "3253515"; oId "CUFF.110.1"; nearest_ref "XM_566650.1"; class_code "j"; tss_id "TSS672";
NC_006670.1	Cufflinks	exon	679904	680026	.	-	.	gene_id "MXLOC_000540"; transcript_id "MTCONS_00000814"; exon_number "5"; gene_name "3253515"; oId "CUFF.110.1"; nearest_ref "XM_566650.1"; class_code "j"; tss_id "TSS672";
NC_006670.1	Cufflinks	exon	680088	680229	.	-	.	gene_id "MXLOC_000540"; transcript_id "MTCONS_00000814"; exon_number "6"; gene_name "3253515"; oId "CUFF.110.1"; nearest_ref "XM_566650.1"; class_code "j"; tss_id "TSS672";
NC_006670.1	Cufflinks	exon	687644	687846	.	-	.	gene_id "MXLOC_000541"; transcript_id "MTCONS_00000816"; exon_number "1"; gene_name "3253227"; oId "CUFF.112.1"; nearest_ref "XM_566654.1"; class_code "j"; tss_id "TSS673";
NC_006670.1	Cufflinks	exon	687909	690380	.	-	.	gene_id "MXLOC_000541"; transcript_id "MTCONS_00000816"; exon_number "2"; gene_name "3253227"; oId "CUFF.112.1"; nearest_ref "XM_566654.1"; class_code "j"; tss_id "TSS673";
NC_006670.1	Cufflinks	exon	690431	690532	.	-	.	gene_id "MXLOC_000541"; transcript_id "MTCONS_00000816"; exon_number "3"; gene_name "3253227"; oId "CUFF.112.1"; nearest_ref "XM_566654.1"; class_code "j"; tss_id "TSS673";
NC_006670.1	Cufflinks	exon	690592	690711	.	-	.	gene_id "MXLOC_000541"; transcript_id "MTCONS_00000816"; exon_number "4"; gene_name "3253227"; oId "CUFF.112.1"; nearest_ref "XM_566654.1"; class_code "j"; tss_id "TSS673";
NC_006670.1	Cufflinks	exon	690769	690966	.	-	.	gene_id "MXLOC_000541"; transcript_id "MTCONS_00000816"; exon_number "5"; gene_name "3253227"; oId "CUFF.112.1"; nearest_ref "XM_566654.1"; class_code "j"; tss_id "TSS673";
NC_006670.1	Cufflinks	exon	691037	691493	.	-	.	gene_id "MXLOC_000541"; transcript_id "MTCONS_00000816"; exon_number "6"; gene_name "3253227"; oId "CUFF.112.1"; nearest_ref "XM_566654.1"; class_code "j"; tss_id "TSS673";
NC_006670.1	Cufflinks	exon	707767	709656	.	-	.	gene_id "MXLOC_000545"; transcript_id "MTCONS_00000821"; exon_number "1"; gene_name "3254006"; oId "CUFF.116.1"; nearest_ref "XM_566673.1"; class_code "j"; tss_id "TSS678";
NC_006670.1	Cufflinks	exon	709711	710080	.	-	.	gene_id "MXLOC_000545"; transcript_id "MTCONS_00000821"; exon_number "2"; gene_name "3254006"; oId "CUFF.116.1"; nearest_ref "XM_566673.1"; class_code "j"; tss_id "TSS678";
NC_006670.1	Cufflinks	exon	710142	710257	.	-	.	gene_id "MXLOC_000545"; transcript_id "MTCONS_00000821"; exon_number "3"; gene_name "3254006"; oId "CUFF.116.1"; nearest_ref "XM_566673.1"; class_code "j"; tss_id "TSS678";
NC_006670.1	Cufflinks	exon	710317	710391	.	-	.	gene_id "MXLOC_000545"; transcript_id "MTCONS_00000821"; exon_number "4"; gene_name "3254006"; oId "CUFF.116.1"; nearest_ref "XM_566673.1"; class_code "j"; tss_id "TSS678";
NC_006670.1	Cufflinks	exon	710441	710594	.	-	.	gene_id "MXLOC_000545"; transcript_id "MTCONS_00000821"; exon_number "5"; gene_name "3254006"; oId "CUFF.116.1"; nearest_ref "XM_566673.1"; class_code "j"; tss_id "TSS678";
NC_006670.1	Cufflinks	exon	710647	711153	.	-	.	gene_id "MXLOC_000545"; transcript_id "MTCONS_00000821"; exon_number "6"; gene_name "3254006"; oId "CUFF.116.1"; nearest_ref "XM_566673.1"; class_code "j"; tss_id "TSS678";
NC_006670.1	Cufflinks	exon	711204	711347	.	-	.	gene_id "MXLOC_000545"; transcript_id "MTCONS_00000821"; exon_number "7"; gene_name "3254006"; oId "CUFF.116.1"; nearest_ref "XM_566673.1"; class_code "j"; tss_id "TSS678";
NC_006670.1	Cufflinks	exon	711403	711422	.	-	.	gene_id "MXLOC_000545"; transcript_id "MTCONS_00000821"; exon_number "8"; gene_name "3254006"; oId "CUFF.116.1"; nearest_ref "XM_566673.1"; class_code "j"; tss_id "TSS678";
NC_006670.1	Cufflinks	exon	711482	711555	.	-	.	gene_id "MXLOC_000545"; transcript_id "MTCONS_00000821"; exon_number "9"; gene_name "3254006"; oId "CUFF.116.1"; nearest_ref "XM_566673.1"; class_code "j"; tss_id "TSS678";
NC_006670.1	Cufflinks	exon	711607	711744	.	-	.	gene_id "MXLOC_000545"; transcript_id "MTCONS_00000821"; exon_number "10"; gene_name "3254006"; oId "CUFF.116.1"; nearest_ref "XM_566673.1"; class_code "j"; tss_id "TSS678";
NC_006670.1	Cufflinks	exon	711804	711910	.	-	.	gene_id "MXLOC_000545"; transcript_id "MTCONS_00000821"; exon_number "11"; gene_name "3254006"; oId "CUFF.116.1"; nearest_ref "XM_566673.1"; class_code "j"; tss_id "TSS678";
NC_006670.1	Cufflinks	exon	711965	712018	.	-	.	gene_id "MXLOC_000545"; transcript_id "MTCONS_00000821"; exon_number "12"; gene_name "3254006"; oId "CUFF.116.1"; nearest_ref "XM_566673.1"; class_code "j"; tss_id "TSS678";
NC_006670.1	Cufflinks	exon	712081	712259	.	-	.	gene_id "MXLOC_000545"; transcript_id "MTCONS_00000821"; exon_number "13"; gene_name "3254006"; oId "CUFF.116.1"; nearest_ref "XM_566673.1"; class_code "j"; tss_id "TSS678";
NC_006670.1	Cufflinks	exon	712326	712800	.	-	.	gene_id "MXLOC_000545"; transcript_id "MTCONS_00000821"; exon_number "14"; gene_name "3254006"; oId "CUFF.116.1"; nearest_ref "XM_566673.1"; class_code "j"; tss_id "TSS678";
NC_006670.1	Cufflinks	exon	712866	712906	.	-	.	gene_id "MXLOC_000545"; transcript_id "MTCONS_00000821"; exon_number "15"; gene_name "3254006"; oId "CUFF.116.1"; nearest_ref "XM_566673.1"; class_code "j"; tss_id "TSS678";
NC_006670.1	Cufflinks	exon	712963	713007	.	-	.	gene_id "MXLOC_000545"; transcript_id "MTCONS_00000821"; exon_number "16"; gene_name "3254006"; oId "CUFF.116.1"; nearest_ref "XM_566673.1"; class_code "j"; tss_id "TSS678";
NC_006670.1	Cufflinks	exon	713059	714351	.	-	.	gene_id "MXLOC_000545"; transcript_id "MTCONS_00000821"; exon_number "17"; gene_name "3254006"; oId "CUFF.116.1"; nearest_ref "XM_566673.1"; class_code "j"; tss_id "TSS678";
NC_006670.1	Cufflinks	exon	714444	715211	.	-	.	gene_id "MXLOC_000545"; transcript_id "MTCONS_00000821"; exon_number "18"; gene_name "3254006"; oId "CUFF.116.1"; nearest_ref "XM_566673.1"; class_code "j"; tss_id "TSS678";
NC_006670.1	Cufflinks	exon	721050	721408	.	-	.	gene_id "MXLOC_000547"; transcript_id "MTCONS_00000824"; exon_number "1"; gene_name "3253689"; oId "CUFF.114.1"; nearest_ref "XM_567153.1"; class_code "j"; tss_id "TSS681";
NC_006670.1	Cufflinks	exon	721479	721605	.	-	.	gene_id "MXLOC_000547"; transcript_id "MTCONS_00000824"; exon_number "2"; gene_name "3253689"; oId "CUFF.114.1"; nearest_ref "XM_567153.1"; class_code "j"; tss_id "TSS681";
NC_006670.1	Cufflinks	exon	721670	721675	.	-	.	gene_id "MXLOC_000547"; transcript_id "MTCONS_00000824"; exon_number "3"; gene_name "3253689"; oId "CUFF.114.1"; nearest_ref "XM_567153.1"; class_code "j"; tss_id "TSS681";
NC_006670.1	Cufflinks	exon	721735	721765	.	-	.	gene_id "MXLOC_000547"; transcript_id "MTCONS_00000824"; exon_number "4"; gene_name "3253689"; oId "CUFF.114.1"; nearest_ref "XM_567153.1"; class_code "j"; tss_id "TSS681";
NC_006670.1	Cufflinks	exon	721834	722023	.	-	.	gene_id "MXLOC_000547"; transcript_id "MTCONS_00000824"; exon_number "5"; gene_name "3253689"; oId "CUFF.114.1"; nearest_ref "XM_567153.1"; class_code "j"; tss_id "TSS681";
NC_006670.1	Cufflinks	exon	722077	722462	.	-	.	gene_id "MXLOC_000547"; transcript_id "MTCONS_00000824"; exon_number "6"; gene_name "3253689"; oId "CUFF.114.1"; nearest_ref "XM_567153.1"; class_code "j"; tss_id "TSS681";
NC_006670.1	Cufflinks	exon	733765	734818	.	-	.	gene_id "MXLOC_000549"; transcript_id "MTCONS_00000827"; exon_number "1"; gene_name "3253263"; oId "CUFF.121.1"; nearest_ref "XM_566689.1"; class_code "j"; tss_id "TSS684";
NC_006670.1	Cufflinks	exon	734909	735701	.	-	.	gene_id "MXLOC_000549"; transcript_id "MTCONS_00000827"; exon_number "2"; gene_name "3253263"; oId "CUFF.121.1"; nearest_ref "XM_566689.1"; class_code "j"; tss_id "TSS684";
NC_006670.1	Cufflinks	exon	735759	736714	.	-	.	gene_id "MXLOC_000549"; transcript_id "MTCONS_00000827"; exon_number "3"; gene_name "3253263"; oId "CUFF.121.1"; nearest_ref "XM_566689.1"; class_code "j"; tss_id "TSS684";
NC_006670.1	Cufflinks	exon	736768	737197	.	-	.	gene_id "MXLOC_000549"; transcript_id "MTCONS_00000827"; exon_number "4"; gene_name "3253263"; oId "CUFF.121.1"; nearest_ref "XM_566689.1"; class_code "j"; tss_id "TSS684";
NC_006670.1	Cufflinks	exon	737253	737446	.	-	.	gene_id "MXLOC_000549"; transcript_id "MTCONS_00000827"; exon_number "5"; gene_name "3253263"; oId "CUFF.121.1"; nearest_ref "XM_566689.1"; class_code "j"; tss_id "TSS684";
NC_006670.1	Cufflinks	exon	737502	737868	.	-	.	gene_id "MXLOC_000549"; transcript_id "MTCONS_00000827"; exon_number "6"; gene_name "3253263"; oId "CUFF.121.1"; nearest_ref "XM_566689.1"; class_code "j"; tss_id "TSS684";
NC_006670.1	Cufflinks	exon	737923	737960	.	-	.	gene_id "MXLOC_000549"; transcript_id "MTCONS_00000827"; exon_number "7"; gene_name "3253263"; oId "CUFF.121.1"; nearest_ref "XM_566689.1"; class_code "j"; tss_id "TSS684";
NC_006670.1	Cufflinks	exon	738104	738360	.	-	.	gene_id "MXLOC_000549"; transcript_id "MTCONS_00000827"; exon_number "8"; gene_name "3253263"; oId "CUFF.121.1"; nearest_ref "XM_566689.1"; class_code "j"; tss_id "TSS684";
NC_006670.1	Cufflinks	exon	738412	738536	.	-	.	gene_id "MXLOC_000549"; transcript_id "MTCONS_00000827"; exon_number "9"; gene_name "3253263"; oId "CUFF.121.1"; nearest_ref "XM_566689.1"; class_code "j"; tss_id "TSS684";
NC_006670.1	Cufflinks	exon	739695	740300	.	-	.	gene_id "MXLOC_000550"; transcript_id "MTCONS_00000829"; exon_number "1"; gene_name "3253734"; oId "CUFF.119.1"; nearest_ref "XM_566691.1"; class_code "x"; tss_id "TSS685";
NC_006670.1	Cufflinks	exon	740358	740721	.	-	.	gene_id "MXLOC_000550"; transcript_id "MTCONS_00000829"; exon_number "2"; gene_name "3253734"; oId "CUFF.119.1"; nearest_ref "XM_566691.1"; class_code "x"; tss_id "TSS685";
NC_006670.1	Cufflinks	exon	740779	741164	.	-	.	gene_id "MXLOC_000550"; transcript_id "MTCONS_00000829"; exon_number "3"; gene_name "3253734"; oId "CUFF.119.1"; nearest_ref "XM_566691.1"; class_code "x"; tss_id "TSS685";
NC_006670.1	Cufflinks	exon	741220	741502	.	-	.	gene_id "MXLOC_000550"; transcript_id "MTCONS_00000829"; exon_number "4"; gene_name "3253734"; oId "CUFF.119.1"; nearest_ref "XM_566691.1"; class_code "x"; tss_id "TSS685";
NC_006670.1	Cufflinks	exon	751402	753383	.	-	.	gene_id "MXLOC_000552"; transcript_id "MTCONS_00000831"; exon_number "1"; gene_name "3253828"; oId "CUFF.125.1"; nearest_ref "XM_566699.1"; class_code "j"; tss_id "TSS687";
NC_006670.1	Cufflinks	exon	753436	753595	.	-	.	gene_id "MXLOC_000552"; transcript_id "MTCONS_00000831"; exon_number "2"; gene_name "3253828"; oId "CUFF.125.1"; nearest_ref "XM_566699.1"; class_code "j"; tss_id "TSS687";
NC_006670.1	Cufflinks	exon	753651	753705	.	-	.	gene_id "MXLOC_000552"; transcript_id "MTCONS_00000831"; exon_number "3"; gene_name "3253828"; oId "CUFF.125.1"; nearest_ref "XM_566699.1"; class_code "j"; tss_id "TSS687";
NC_006670.1	Cufflinks	exon	753760	753862	.	-	.	gene_id "MXLOC_000552"; transcript_id "MTCONS_00000831"; exon_number "4"; gene_name "3253828"; oId "CUFF.125.1"; nearest_ref "XM_566699.1"; class_code "j"; tss_id "TSS687";
NC_006670.1	Cufflinks	exon	753921	754082	.	-	.	gene_id "MXLOC_000552"; transcript_id "MTCONS_00000831"; exon_number "5"; gene_name "3253828"; oId "CUFF.125.1"; nearest_ref "XM_566699.1"; class_code "j"; tss_id "TSS687";
NC_006670.1	Cufflinks	exon	754139	754150	.	-	.	gene_id "MXLOC_000552"; transcript_id "MTCONS_00000831"; exon_number "6"; gene_name "3253828"; oId "CUFF.125.1"; nearest_ref "XM_566699.1"; class_code "j"; tss_id "TSS687";
NC_006670.1	Cufflinks	exon	754203	754307	.	-	.	gene_id "MXLOC_000552"; transcript_id "MTCONS_00000831"; exon_number "7"; gene_name "3253828"; oId "CUFF.125.1"; nearest_ref "XM_566699.1"; class_code "j"; tss_id "TSS687";
NC_006670.1	Cufflinks	exon	754368	754415	.	-	.	gene_id "MXLOC_000552"; transcript_id "MTCONS_00000831"; exon_number "8"; gene_name "3253828"; oId "CUFF.125.1"; nearest_ref "XM_566699.1"; class_code "j"; tss_id "TSS687";
NC_006670.1	Cufflinks	exon	754479	754553	.	-	.	gene_id "MXLOC_000552"; transcript_id "MTCONS_00000831"; exon_number "9"; gene_name "3253828"; oId "CUFF.125.1"; nearest_ref "XM_566699.1"; class_code "j"; tss_id "TSS687";
NC_006670.1	Cufflinks	exon	754610	754706	.	-	.	gene_id "MXLOC_000552"; transcript_id "MTCONS_00000831"; exon_number "10"; gene_name "3253828"; oId "CUFF.125.1"; nearest_ref "XM_566699.1"; class_code "j"; tss_id "TSS687";
NC_006670.1	Cufflinks	exon	754760	754901	.	-	.	gene_id "MXLOC_000552"; transcript_id "MTCONS_00000831"; exon_number "11"; gene_name "3253828"; oId "CUFF.125.1"; nearest_ref "XM_566699.1"; class_code "j"; tss_id "TSS687";
NC_006670.1	Cufflinks	exon	754953	755012	.	-	.	gene_id "MXLOC_000552"; transcript_id "MTCONS_00000831"; exon_number "12"; gene_name "3253828"; oId "CUFF.125.1"; nearest_ref "XM_566699.1"; class_code "j"; tss_id "TSS687";
NC_006670.1	Cufflinks	exon	755085	755111	.	-	.	gene_id "MXLOC_000552"; transcript_id "MTCONS_00000831"; exon_number "13"; gene_name "3253828"; oId "CUFF.125.1"; nearest_ref "XM_566699.1"; class_code "j"; tss_id "TSS687";
NC_006670.1	Cufflinks	exon	755170	755184	.	-	.	gene_id "MXLOC_000552"; transcript_id "MTCONS_00000831"; exon_number "14"; gene_name "3253828"; oId "CUFF.125.1"; nearest_ref "XM_566699.1"; class_code "j"; tss_id "TSS687";
NC_006670.1	Cufflinks	exon	755252	755277	.	-	.	gene_id "MXLOC_000552"; transcript_id "MTCONS_00000831"; exon_number "15"; gene_name "3253828"; oId "CUFF.125.1"; nearest_ref "XM_566699.1"; class_code "j"; tss_id "TSS687";
NC_006670.1	Cufflinks	exon	755347	755418	.	-	.	gene_id "MXLOC_000552"; transcript_id "MTCONS_00000831"; exon_number "16"; gene_name "3253828"; oId "CUFF.125.1"; nearest_ref "XM_566699.1"; class_code "j"; tss_id "TSS687";
NC_006670.1	Cufflinks	exon	755498	757163	.	-	.	gene_id "MXLOC_000552"; transcript_id "MTCONS_00000831"; exon_number "17"; gene_name "3253828"; oId "CUFF.125.1"; nearest_ref "XM_566699.1"; class_code "j"; tss_id "TSS687";
NC_006670.1	Cufflinks	exon	757215	757512	.	-	.	gene_id "MXLOC_000552"; transcript_id "MTCONS_00000831"; exon_number "18"; gene_name "3253828"; oId "CUFF.125.1"; nearest_ref "XM_566699.1"; class_code "j"; tss_id "TSS687";
NC_006670.1	Cufflinks	exon	785532	785630	.	-	.	gene_id "MXLOC_000558"; transcript_id "MTCONS_00000839"; exon_number "1"; gene_name "3253423"; oId "CUFF.129.1"; nearest_ref "XM_566718.1"; class_code "j"; tss_id "TSS694";
NC_006670.1	Cufflinks	exon	785708	785779	.	-	.	gene_id "MXLOC_000558"; transcript_id "MTCONS_00000839"; exon_number "2"; gene_name "3253423"; oId "CUFF.129.1"; nearest_ref "XM_566718.1"; class_code "j"; tss_id "TSS694";
NC_006670.1	Cufflinks	exon	785837	785889	.	-	.	gene_id "MXLOC_000558"; transcript_id "MTCONS_00000839"; exon_number "3"; gene_name "3253423"; oId "CUFF.129.1"; nearest_ref "XM_566718.1"; class_code "j"; tss_id "TSS694";
NC_006670.1	Cufflinks	exon	785941	786338	.	-	.	gene_id "MXLOC_000558"; transcript_id "MTCONS_00000839"; exon_number "4"; gene_name "3253423"; oId "CUFF.129.1"; nearest_ref "XM_566718.1"; class_code "j"; tss_id "TSS694";
NC_006670.1	Cufflinks	exon	786392	786497	.	-	.	gene_id "MXLOC_000558"; transcript_id "MTCONS_00000839"; exon_number "5"; gene_name "3253423"; oId "CUFF.129.1"; nearest_ref "XM_566718.1"; class_code "j"; tss_id "TSS694";
NC_006670.1	Cufflinks	exon	786555	786619	.	-	.	gene_id "MXLOC_000558"; transcript_id "MTCONS_00000839"; exon_number "6"; gene_name "3253423"; oId "CUFF.129.1"; nearest_ref "XM_566718.1"; class_code "j"; tss_id "TSS694";
NC_006670.1	Cufflinks	exon	786685	786780	.	-	.	gene_id "MXLOC_000558"; transcript_id "MTCONS_00000839"; exon_number "7"; gene_name "3253423"; oId "CUFF.129.1"; nearest_ref "XM_566718.1"; class_code "j"; tss_id "TSS694";
NC_006670.1	Cufflinks	exon	786834	786933	.	-	.	gene_id "MXLOC_000558"; transcript_id "MTCONS_00000839"; exon_number "8"; gene_name "3253423"; oId "CUFF.129.1"; nearest_ref "XM_566718.1"; class_code "j"; tss_id "TSS694";
NC_006670.1	Cufflinks	exon	788498	790021	.	-	.	gene_id "MXLOC_000559"; transcript_id "MTCONS_00000842"; exon_number "1"; gene_name "3253419"; oId "CUFF.131.2"; nearest_ref "XM_566722.1"; class_code "j"; tss_id "TSS695";
NC_006670.1	Cufflinks	exon	790089	791473	.	-	.	gene_id "MXLOC_000559"; transcript_id "MTCONS_00000842"; exon_number "2"; gene_name "3253419"; oId "CUFF.131.2"; nearest_ref "XM_566722.1"; class_code "j"; tss_id "TSS695";
NC_006670.1	Cufflinks	exon	791546	791833	.	-	.	gene_id "MXLOC_000559"; transcript_id "MTCONS_00000842"; exon_number "3"; gene_name "3253419"; oId "CUFF.131.2"; nearest_ref "XM_566722.1"; class_code "j"; tss_id "TSS695";
NC_006670.1	Cufflinks	exon	791905	791998	.	-	.	gene_id "MXLOC_000559"; transcript_id "MTCONS_00000842"; exon_number "4"; gene_name "3253419"; oId "CUFF.131.2"; nearest_ref "XM_566722.1"; class_code "j"; tss_id "TSS695";
NC_006670.1	Cufflinks	exon	792047	792078	.	-	.	gene_id "MXLOC_000559"; transcript_id "MTCONS_00000842"; exon_number "5"; gene_name "3253419"; oId "CUFF.131.2"; nearest_ref "XM_566722.1"; class_code "j"; tss_id "TSS695";
NC_006670.1	Cufflinks	exon	792134	792247	.	-	.	gene_id "MXLOC_000559"; transcript_id "MTCONS_00000842"; exon_number "6"; gene_name "3253419"; oId "CUFF.131.2"; nearest_ref "XM_566722.1"; class_code "j"; tss_id "TSS695";
NC_006670.1	Cufflinks	exon	788498	789405	.	-	.	gene_id "MXLOC_000559"; transcript_id "MTCONS_00000841"; exon_number "1"; gene_name "3253419"; oId "CUFF.131.1"; nearest_ref "XM_566722.1"; class_code "j"; tss_id "TSS695";
NC_006670.1	Cufflinks	exon	789471	790021	.	-	.	gene_id "MXLOC_000559"; transcript_id "MTCONS_00000841"; exon_number "2"; gene_name "3253419"; oId "CUFF.131.1"; nearest_ref "XM_566722.1"; class_code "j"; tss_id "TSS695";
NC_006670.1	Cufflinks	exon	790089	791476	.	-	.	gene_id "MXLOC_000559"; transcript_id "MTCONS_00000841"; exon_number "3"; gene_name "3253419"; oId "CUFF.131.1"; nearest_ref "XM_566722.1"; class_code "j"; tss_id "TSS695";
NC_006670.1	Cufflinks	exon	791546	791833	.	-	.	gene_id "MXLOC_000559"; transcript_id "MTCONS_00000841"; exon_number "4"; gene_name "3253419"; oId "CUFF.131.1"; nearest_ref "XM_566722.1"; class_code "j"; tss_id "TSS695";
NC_006670.1	Cufflinks	exon	791905	791998	.	-	.	gene_id "MXLOC_000559"; transcript_id "MTCONS_00000841"; exon_number "5"; gene_name "3253419"; oId "CUFF.131.1"; nearest_ref "XM_566722.1"; class_code "j"; tss_id "TSS695";
NC_006670.1	Cufflinks	exon	792047	792078	.	-	.	gene_id "MXLOC_000559"; transcript_id "MTCONS_00000841"; exon_number "6"; gene_name "3253419"; oId "CUFF.131.1"; nearest_ref "XM_566722.1"; class_code "j"; tss_id "TSS695";
NC_006670.1	Cufflinks	exon	792134	792247	.	-	.	gene_id "MXLOC_000559"; transcript_id "MTCONS_00000841"; exon_number "7"; gene_name "3253419"; oId "CUFF.131.1"; nearest_ref "XM_566722.1"; class_code "j"; tss_id "TSS695";
NC_006670.1	Cufflinks	exon	802256	802463	.	-	.	gene_id "MXLOC_000561"; transcript_id "MTCONS_00000845"; exon_number "1"; oId "CUFF.134.1"; class_code "u"; tss_id "TSS697";
NC_006670.1	Cufflinks	exon	802525	802670	.	-	.	gene_id "MXLOC_000561"; transcript_id "MTCONS_00000845"; exon_number "2"; oId "CUFF.134.1"; class_code "u"; tss_id "TSS697";
NC_006670.1	Cufflinks	exon	802726	803313	.	-	.	gene_id "MXLOC_000561"; transcript_id "MTCONS_00000845"; exon_number "3"; oId "CUFF.134.1"; class_code "u"; tss_id "TSS697";
NC_006670.1	Cufflinks	exon	803364	803676	.	-	.	gene_id "MXLOC_000561"; transcript_id "MTCONS_00000845"; exon_number "4"; oId "CUFF.134.1"; class_code "u"; tss_id "TSS697";
NC_006670.1	Cufflinks	exon	803737	803836	.	-	.	gene_id "MXLOC_000561"; transcript_id "MTCONS_00000845"; exon_number "5"; oId "CUFF.134.1"; class_code "u"; tss_id "TSS697";
[truncated: 22,176 more rows]
