# Supplementary material for: Transcriptomic Analysis of Extracellular RNA Governed by the Endocytic Adaptor Protein Cin1 of Cryptococcus deneoformans
Source: Front Cell Infect Microbiol. 2020 Jun 23;10:256. doi: 10.3389/fcimb.2020.00256 (PMC7324655; doi:10.3389/fcimb.2020.00256)
Supplement: Table S1 — Differential expression of secreted mRNA between C. deneoformans JEC21 and cin1 strains revealed by RNA-Seq. [file Data_Sheet_1.zip › Table S3.xls]

## Sheet: Table S3
sRNA id	Count	Type	Description
cfa-miR-140	3	mature	cfa-mir-140
dsi-miR-10	6	mature	dsi-mir-10
dre-miR-137-3p	2	mature	dre-mir-137-3
ppy-miR-26a	3	mature	ppy-mir-26a-2
hsa-miR-4787-3p	1	mature	hsa-mir-4787
mmu-miR-181b-5p	16	mature	mmu-mir-181b-2
xtr-miR-26	103	mature	xtr-mir-26-2
ptr-let-7g	5	mature	ptr-let-7g
hsa-miR-629-5p	1	mature	hsa-mir-629
bta-miR-877	1	mature	bta-mir-877
ggo-miR-374a	1	mature	ggo-mir-374a
ptr-miR-1276	1	mature	ptr-mir-1276
chi-miR-30a-3p	7	mature	chi-mir-30a
bfl-miR-92a	1	mature	bfl-mir-92a-3
rno-miR-423-3p	2	mature	rno-mir-423
cfa-miR-29a	2	mature	cfa-mir-29a
ppa-miR-21	8	mature	ppa-mir-21
eca-miR-23b	3	mature	eca-mir-23b
gma-miR166r	2	mature	gma-MIR166r
ssc-miR-182	19	mature	ssc-mir-182
aca-miR-155-5p	3	mature	aca-mir-155
mml-miR-148a-5p	1	mature	mml-mir-148a
bta-miR-31	2	mature	bta-mir-31
ppy-miR-140-5p	1	mature	ppy-mir-140
cgr-miR-425-3p	1	mature	cgr-mir-425
cfa-miR-15b	4	mature	cfa-mir-15b
cgr-miR-744-5p	9	mature	cgr-mir-744
ccr-miR-221	3	mature	ccr-mir-221
gga-miR-140-3p	1	mature	gga-mir-140
mml-let-7i-5p	1	mature	mml-let-7i
lus-miR169h	1	mature	lus-MIR169h
sha-miR-21	1	mature	sha-mir-21
ipu-miR-100	1	mature	ipu-mir-100-2
xtr-miR-29c-3p	1	mature	xtr-mir-29c
ppy-miR-100	1	mature	ppy-mir-100
ssc-miR-126-3p	7	mature	ssc-mir-126
ccr-miR-27d	1	mature	ccr-mir-27d
ggo-miR-1301	1	mature	ggo-mir-1301
chi-miR-93-5p	12	mature	chi-mir-93
oar-let-7d	32	mature	oar-let-7d
ppt-miR166k	1	mature	ppt-MIR166k
hsa-miR-152-3p	2	mature	hsa-mir-152
bdi-miR159a-3p	6	mature	bdi-MIR159a
cfa-miR-146a	1	mature	cfa-mir-146a
hsa-miR-455-5p	1	mature	hsa-mir-455
hsa-miR-28-3p	2	mature	hsa-mir-28
mmu-let-7a-2-3p	1	mature	mmu-let-7a-2
xtr-miR-92a	3	mature	xtr-mir-92a-1
ptc-miR319d	1	mature	ptc-MIR319d
ssc-miR-92b-5p	1	mature	ssc-mir-92b
mml-miR-96	6	mature	mml-mir-96
eca-miR-191a	19	mature	eca-mir-191a
gma-miR168b	1	mature	gma-MIR168b
ssa-miR-27d-3p	12	mature	ssa-mir-27d
dre-miR-23a-3p	8	mature	dre-mir-23a-4
sha-miR-221	21	mature	sha-mir-221
dre-miR-222a-3p	1	mature	dre-mir-222a
mdo-miR-200c-3p	2	mature	mdo-mir-200c
bta-let-7b	3	mature	bta-let-7b
ppy-miR-1307	3	mature	ppy-mir-1307
eca-let-7e	8	mature	eca-let-7e
ggo-miR-10b	4	mature	ggo-mir-10b
hsa-miR-193b-3p	1	mature	hsa-mir-193b
aly-miR171b-3p	1	mature	aly-MIR171b
oha-let-7d-5p	3	mature	oha-let-7d
hsa-miR-206	8	mature	hsa-mir-206
rno-miR-652-3p	5	mature	rno-mir-652
ppe-miR399a	4	mature	ppe-MIR399a
zma-miR166c-3p	2	mature	zma-MIR166c
bdi-miR166i-3p	5	mature	bdi-MIR166i
ath-miR171c-3p	148	mature	ath-MIR171c
ipu-let-7b	85	mature	ipu-let-7b-1
hsa-miR-1268b	1	mature	hsa-mir-1268b
xtr-miR-451	1	mature	xtr-mir-451
stu-miR6027	1	mature	stu-MIR6027
bdi-miR162	1	mature	bdi-MIR162
ata-miR393-5p	1	mature	ata-MIR393
sha-miR-93	14	mature	sha-mir-93
hsa-miR-3184-3p	1	mature	hsa-mir-3184
bta-miR-362-5p	4	mature	bta-mir-362
lva-miR-9-5p	1	mature	lva-mir-9
osa-miR159f	1	mature	osa-MIR159f
hsa-miR-4470	1	mature	hsa-mir-4470
gma-miR396a-3p	1	mature	gma-MIR396a
ggo-miR-454	1	mature	ggo-mir-454
mmu-miR-652-3p	1	mature	mmu-mir-652
ppe-miR858	3	mature	ppe-MIR858
xtr-miR-30d	3	mature	xtr-mir-30d
ssa-miR-19c-3p	1	mature	ssa-mir-19c-4
ppa-miR-197	1	mature	ppa-mir-197
aca-miR-100	325	mature	aca-mir-100
cgr-miR-26a	3	mature	cgr-mir-26a
mmu-miR-7044-5p	1	mature	mmu-mir-7044
sof-miR159a	294	mature	sof-MIR159a
zma-miR171a-3p	1	mature	zma-MIR171a
ptr-miR-148b	1	mature	ptr-mir-148b
ipu-miR-27b	8	mature	ipu-mir-27b
ptr-let-7a	1	mature	ptr-let-7a-3
stu-miR398a-3p	1	mature	stu-MIR398a
ggo-miR-320a	1	mature	ggo-mir-320a
chi-miR-141	1	mature	chi-mir-141
ssa-miR-200a-3p	1	mature	ssa-mir-200a-3
hsa-miR-193a-5p	1	mature	hsa-mir-193a
ppy-miR-181d	2	mature	ppy-mir-181d
sla-miR-29b	1	mature	sla-mir-29b
ggo-let-7c	1	mature	ggo-let-7c
rno-miR-26b-5p	19	mature	rno-mir-26b
cfa-miR-19b	10	mature	cfa-mir-19b-2
cgr-miR-29a-3p	47	mature	cgr-mir-29a
mne-miR-21	6	mature	mne-mir-21
mmu-miR-221-3p	4	mature	mmu-mir-221
chi-miR-378-5p	1	mature	chi-mir-378
bta-miR-27a-3p	1	mature	bta-mir-27a
chi-miR-449a-5p	1	mature	chi-mir-449a
ggo-miR-130a	3	mature	ggo-mir-130a
oar-miR-23b	9	mature	oar-mir-23b
ptr-miR-21	2	mature	ptr-mir-21
hsa-miR-151a-3p	2	mature	hsa-mir-151a
ppy-miR-151a-5p	1	mature	ppy-mir-151a
aly-miR168a-3p	1	mature	aly-MIR168a
bta-miR-211	5	mature	bta-mir-211
ola-miR-27c-3p	14	mature	ola-mir-27c
zma-miR166e	1	mature	zma-MIR166e
mmu-miR-425-3p	1	mature	mmu-mir-425
bta-miR-26c	1	mature	bta-mir-26c
rno-miR-542-5p	1	mature	rno-mir-542-3
aca-let-7b-5p	1	mature	aca-let-7b
aca-miR-200b-3p	29	mature	aca-mir-200b
mdo-miR-34a-5p	2	mature	mdo-mir-34a
bta-miR-3596	2	mature	bta-mir-3596
hsa-miR-7706	1	mature	hsa-mir-7706
cgr-miR-149-5p	4	mature	cgr-mir-149
efu-miR-660	1	mature	efu-mir-660
tgu-miR-15b-5p	10	mature	tgu-mir-15b
dwi-let-7	195	mature	dwi-let-7
ssc-miR-423-3p	9	mature	ssc-mir-423
tca-miR-92b-3p	2	mature	tca-mir-92b
ssc-miR-30a-5p	1	mature	ssc-mir-30a
chi-miR-125b-5p	2	mature	chi-mir-125b
ptr-miR-320d	23	mature	ptr-mir-320d-3
ipu-miR-454b	1	mature	ipu-mir-454b
rno-miR-3596c	26	mature	rno-mir-3596c
lgi-miR-183	8	mature	lgi-mir-183
sha-miR-193	7	mature	sha-mir-193
zma-miR171b-3p	12	mature	zma-MIR171b
cgr-miR-183	4	mature	cgr-mir-183
cfa-miR-99b	31	mature	cfa-mir-99b
aly-miR165a-3p	1	mature	aly-MIR165a
hsa-miR-7-5p	29	mature	hsa-mir-7-3
rno-miR-33-3p	1	mature	rno-mir-33
dre-miR-181a-5p	21	mature	dre-mir-181a-2
aca-miR-34b-5p	20	mature	aca-mir-34b
ptr-miR-26a	1	mature	ptr-mir-26a-2
ssc-miR-769-5p	1	mature	ssc-mir-769
dre-miR-301a	1	mature	dre-mir-301a
ppy-miR-23a	1	mature	ppy-mir-23a
ggo-miR-146a	56	mature	ggo-mir-146a
mne-miR-93	2	mature	mne-mir-93
chi-miR-331-5p	1	mature	chi-mir-331
nta-miR159	1	mature	nta-MIR159
mmu-miR-93-3p	1	mature	mmu-mir-93
mml-miR-125a-5p	2	mature	mml-mir-125a
mmu-miR-590-3p	1	mature	mmu-mir-590
mmu-miR-378b	2	mature	mmu-mir-378b
ptr-miR-1275	1	mature	ptr-mir-1275
ggo-miR-345	2	mature	ggo-mir-345
ptr-let-7e	1	mature	ptr-let-7e
sbi-miR166d	1	mature	sbi-MIR166d
hsa-miR-324-3p	2	mature	hsa-mir-324
mdo-miR-92b-3p	1	mature	mdo-mir-92b
bta-miR-93	28	mature	bta-mir-93
gma-miR166u	37	mature	gma-MIR166u
hsa-miR-21-3p	8	mature	hsa-mir-21
tgu-miR-222-3p	8	mature	tgu-mir-222-2
oha-miR-26-5p	1	mature	oha-mir-26-3
efu-miR-92a	3	mature	efu-mir-92a
ptc-miR396e-3p	3	mature	ptc-MIR396e
bta-miR-181a	2	mature	bta-mir-181a-1
cgr-miR-30e-3p	1	mature	cgr-mir-30e
oar-let-7g	62	mature	oar-let-7g
atr-miR319a	16	mature	atr-MIR319a
gma-miR166q	713	mature	gma-MIR166q
ola-miR-92a	5	mature	ola-mir-92a-1
mmu-miR-324-3p	1	mature	mmu-mir-324
ggo-miR-192	1	mature	ggo-mir-192
mmu-miR-29b-1-5p	2	mature	mmu-mir-29b-1
aca-miR-26-5p	4	mature	aca-mir-26-2
hsa-miR-4521	6	mature	hsa-mir-4521
mmu-miR-1895	1	mature	mmu-mir-1895
ccr-miR-138	1	mature	ccr-mir-138
cfa-miR-92a	1	mature	cfa-mir-92a-2
hsa-miR-1908-5p	2	mature	hsa-mir-1908
ssa-let-7i-5p	9	mature	ssa-let-7i-2
gma-miR166k	1	mature	gma-MIR166k
lus-miR398c	1	mature	lus-MIR398c
efu-miR-138b	1	mature	efu-mir-138b
stu-miR8048-5p	2	mature	stu-MIR8048
chi-miR-182	4	mature	chi-mir-182
gga-miR-137-3p	1	mature	gga-mir-137
aly-miR167b-3p	1	mature	aly-MIR167b
sly-miR482b	32	mature	sly-MIR482b
csi-miR166c	1	mature	csi-MIR166c
ptr-miR-942	1	mature	ptr-mir-942
ssa-miR-222b-3p	265	mature	ssa-mir-222b
hsa-miR-6785-5p	1	mature	hsa-mir-6785
ipu-miR-183	2	mature	ipu-mir-183
mml-miR-31-3p	1	mature	mml-mir-31
sha-miR-23a	11	mature	sha-mir-23a
bta-miR-126-3p	7	mature	bta-mir-126
zma-miR166d-3p	1	mature	zma-MIR166d
efu-miR-16	3	mature	efu-mir-16-2
chi-miR-33b-3p	1	mature	chi-mir-33b
ssc-miR-149	1	mature	ssc-mir-149
ssa-miR-133b-3p	1	mature	ssa-mir-133b-2
ipu-let-7a	13	mature	ipu-let-7a-2
cfa-miR-33a	4	mature	cfa-mir-33a
ppy-miR-21	4	mature	ppy-mir-21
ggo-miR-200b	19	mature	ggo-mir-200b
ola-miR-27d-3p	18	mature	ola-mir-27d
ath-miR8175	1	mature	ath-MIR8175
cgr-miR-28-3p	1	mature	cgr-mir-28
oar-miR-10b	1	mature	oar-mir-10b
ola-miR-21	168	mature	ola-mir-21-2
sly-miR390b-5p	9	mature	sly-MIR390b
gga-miR-7	5	mature	gga-mir-7-1
ola-miR-23a	3	mature	ola-mir-23a-2
cfa-miR-23b	3	mature	cfa-mir-23b
eca-miR-206	1	mature	eca-mir-206-2
bta-miR-221	25	mature	bta-mir-221
xtr-miR-137	13	mature	xtr-mir-137-3
bta-miR-27a-5p	3	mature	bta-mir-27a
prd-miR-235-3p	12	mature	prd-mir-235
ggo-miR-455	7	mature	ggo-mir-455
oan-miR-20a-5p	3	mature	oan-mir-20a-2
mmu-miR-331-3p	1	mature	mmu-mir-331
mml-miR-769-3p	3	mature	mml-mir-769
vvi-miR399i	12	mature	vvi-MIR399i
oha-miR-21-5p	1	mature	oha-mir-21
dre-miR-196a-5p	1	mature	dre-mir-196a-2
sla-miR-28	2	mature	sla-mir-28
ppy-miR-30a-3p	1	mature	ppy-mir-30a
cgr-miR-21-5p	5	mature	cgr-mir-21
hsa-miR-182-5p	12	mature	hsa-mir-182
chi-miR-532-3p	1	mature	chi-mir-532
ola-miR-26	2	mature	ola-mir-26-3
ola-miR-128	3	mature	ola-mir-128
mml-miR-378a	70	mature	mml-mir-378a
rno-miR-22-3p	3	mature	rno-mir-22
mmu-miR-3099-5p	1	mature	mmu-mir-3099
tni-let-7i	2	mature	tni-let-7i
eca-miR-21	1	mature	eca-mir-21
xtr-miR-126-3p	1	mature	xtr-mir-126
mdo-miR-26-5p	1	mature	mdo-mir-26-1
bta-miR-378	8	mature	bta-mir-378-2
ptr-miR-93	1	mature	ptr-mir-93
cfa-miR-424	7	mature	cfa-mir-424
ola-miR-20a	1	mature	ola-mir-20a-2
mes-miR160c	14	mature	mes-MIR160c
tgu-miR-125-2-3p	2	mature	tgu-mir-125-2
htu-miR403d	1	mature	htu-MIR403d
htu-miR171a	113	mature	htu-MIR171a
mdo-miR-23a-3p	28	mature	mdo-mir-23a
efu-miR-206	1	mature	efu-mir-206
mdo-miR-16-5p	90	mature	mdo-mir-16-2
cgr-miR-23b-5p	1	mature	cgr-mir-23b
ola-miR-181a-3p	2	mature	ola-mir-181a-1
hsa-miR-146a-5p	1	mature	hsa-mir-146a
ggo-miR-877	4	mature	ggo-mir-877
hsa-miR-503-5p	1	mature	hsa-mir-503
ssa-miR-200b-3p	3	mature	ssa-mir-200b-2
ptr-miR-423	62	mature	ptr-mir-423
oha-miR-138-5p	6	mature	oha-mir-138-2
stu-miR164-3p	1	mature	stu-MIR164
mne-miR-24-3p	1	mature	mne-mir-24-2
rno-miR-15a-5p	2	mature	rno-mir-15a
hsa-miR-3187-3p	2	mature	hsa-mir-3187
pma-miR-26a-5p	1	mature	pma-mir-26a-2
aca-miR-23a-3p	1	mature	aca-mir-23a
ssa-miR-130b-3p	1	mature	ssa-mir-130b-2
ssc-miR-320	27	mature	ssc-mir-320
chi-miR-1296	3	mature	chi-mir-1296
pmi-miR-7-5p	1	mature	pmi-mir-7
cfa-miR-98	1	mature	cfa-mir-98
bta-miR-125a	7	mature	bta-mir-125a
mmu-miR-21a-5p	5	mature	mmu-mir-21a
aly-miR166d-5p	1	mature	aly-MIR166d
cgr-miR-322-5p	13	mature	cgr-mir-322
mmu-miR-340-3p	1	mature	mmu-mir-340
mmu-miR-132-5p	2	mature	mmu-mir-132
ggo-miR-484	6	mature	ggo-mir-484
lja-miR167b	1	mature	lja-MIR167b
gma-miR171t	11	mature	gma-MIR171t
cfa-miR-28	2	mature	cfa-mir-28
hsa-miR-126-5p	1	mature	hsa-mir-126
bta-miR-455-5p	1	mature	bta-mir-455
ipu-miR-155	16	mature	ipu-mir-155
hsa-miR-4664-5p	1	mature	hsa-mir-4664
ggo-miR-548c	1	mature	ggo-mir-548c
tch-miR-34a-5p	1	mature	tch-mir-34a-2
mmu-miR-3065-5p	1	mature	mmu-mir-3065
ssa-miR-16c-5p	59	mature	ssa-mir-16c
isc-let-7	1	mature	isc-let-7
aca-miR-24-3p	40	mature	aca-mir-24-2
cfa-miR-222	19	mature	cfa-mir-222
hhi-miR-181b	1	mature	hhi-mir-181b
mmu-miR-15b-3p	2	mature	mmu-mir-15b
ipu-miR-181c	1	mature	ipu-mir-181c
mdo-miR-135b-5p	8	mature	mdo-mir-135b
ssc-miR-615	1	mature	ssc-mir-615
ppa-miR-183	1	mature	ppa-mir-183
oar-miR-21	203	mature	oar-mir-21
mmu-miR-1983	8	mature	mmu-mir-1983
mmu-miR-92a-3p	235	mature	mmu-mir-92a-1
rno-miR-200c-3p	1	mature	rno-mir-200c
dre-miR-16a	1	mature	dre-mir-16a
csa-miR-200	1	mature	csa-mir-200
gma-miR390c	5	mature	gma-MIR390c
mdo-let-7f-5p	10	mature	mdo-let-7f-1
ola-miR-181a-5p	3	mature	ola-mir-181a-2
vvi-miR398b	2	mature	vvi-MIR398b
mml-miR-942-5p	1	mature	mml-mir-942
tch-miR-21-5p	16	mature	tch-mir-21
hsa-miR-186-5p	2	mature	hsa-mir-186
ppt-miR894	2	mature	ppt-MIR894
ccr-miR-206	2	mature	ccr-mir-206
oar-miR-125b	4	mature	oar-mir-125b
tni-miR-200b	1	mature	tni-mir-200b
cfa-miR-137	1	mature	cfa-mir-137
oar-miR-30a-3p	11	mature	oar-mir-30a
chi-let-7d-3p	9	mature	chi-let-7d
ptr-miR-196b	8	mature	ptr-mir-196b
ghr-miR482b	1	mature	ghr-MIR482b
xtr-miR-200a	35	mature	xtr-mir-200a
hsa-miR-1910-5p	1	mature	hsa-mir-1910
bna-miR164d	10	mature	bna-MIR164d
rno-miR-3556a	29	mature	rno-mir-3556a
mmu-miR-30a-5p	7	mature	mmu-mir-30a
hsa-miR-5582-3p	1	mature	hsa-mir-5582
mmu-miR-30c-2-3p	1	mature	mmu-mir-30c-2
bta-miR-30d	2	mature	bta-mir-30d
hsa-miR-99b-3p	1	mature	hsa-mir-99b
lgi-miR-10	3	mature	lgi-mir-10
bta-miR-22-3p	3	mature	bta-mir-22
rno-miR-31b	1	mature	rno-mir-31b
oha-miR-425-5p	1	mature	oha-mir-425
aca-miR-191-5p	137	mature	aca-mir-191
tgu-miR-30b-3p	11	mature	tgu-mir-30b
pma-miR-7a-5p	1	mature	pma-mir-7a-2
rno-miR-126a-3p	1	mature	rno-mir-126a
cgr-miR-342-3p	3	mature	cgr-mir-342
rno-miR-423-5p	1	mature	rno-mir-423
hsa-miR-941	8	mature	hsa-mir-941-5
chi-miR-96	4	mature	chi-mir-96
rno-miR-28-3p	1	mature	rno-mir-28
cgr-miR-192	1	mature	cgr-mir-192
sha-miR-181a-5p	3	mature	sha-mir-181a-1
ptc-miR6478	15	mature	ptc-MIR6478
chi-miR-424-5p	12	mature	chi-mir-424
ppt-miR319a	20	mature	ppt-MIR319a
cfa-miR-125a	5	mature	cfa-mir-125a
tch-miR-342-3p	4	mature	tch-mir-342
ccr-miR-222	12	mature	ccr-mir-222
rno-miR-3586-3p	1	mature	rno-mir-3586
ggo-miR-181b	5	mature	ggo-mir-181b
bta-miR-151-5p	51	mature	bta-mir-151
aca-miR-98-5p	33	mature	aca-mir-98
mdo-miR-137a	2	mature	mdo-mir-137a
mdo-miR-193a-3p	2	mature	mdo-mir-193a
hsa-miR-3928-3p	1	mature	hsa-mir-3928
ssl-miR399	1	mature	ssl-MIR399
pol-miR-221-5p	1	mature	pol-mir-221
ssc-miR-424-3p	4	mature	ssc-mir-424
mmu-miR-135b-3p	1	mature	mmu-mir-135b
oar-miR-17-5p	2	mature	oar-mir-17
csi-miR171a	2	mature	csi-MIR171a
chi-miR-100-5p	2	mature	chi-mir-100
cfa-miR-574	5	mature	cfa-mir-574
cme-miR168	14	mature	cme-MIR168
gma-miR399a	2	mature	gma-MIR399a
ssc-miR-1307	3	mature	ssc-mir-1307
tni-miR-181b	26	mature	tni-mir-181b-2
bta-miR-196b	5	mature	bta-mir-196b
oha-miR-140-5p	5	mature	oha-mir-140
sha-miR-24	7	mature	sha-mir-24-1
oha-miR-222a-3p	2	mature	oha-mir-222a
ssc-miR-339-5p	1	mature	ssc-mir-339-1
lus-miR159b	1	hairpin	lus-MIR159b
tni-miR-183	9	mature	tni-mir-183
chi-miR-99b-5p	4	mature	chi-mir-99b
age-miR-30b	1	mature	age-mir-30b
bta-miR-1343-5p	1	mature	bta-mir-1343
ppy-miR-222	1	mature	ppy-mir-222
mne-miR-20	1	mature	mne-mir-20
mmu-miR-532-5p	4	mature	mmu-mir-532
fru-miR-222	134	mature	fru-mir-222
zma-miR168b-3p	2	mature	zma-MIR168b
chi-miR-876-3p	1	mature	chi-mir-876
hsa-miR-3615	2	mature	hsa-mir-3615
rno-miR-17-5p	4	mature	rno-mir-17-2
aly-miR167d-5p	28	mature	aly-MIR167d
ssa-miR-92b-3p	1	mature	ssa-mir-92b
ppy-miR-1275	1	mature	ppy-mir-1275
aca-miR-196a	5	mature	aca-mir-196a-2
ola-miR-17	1	mature	ola-mir-17
oar-miR-99a	1	mature	oar-mir-99a
ola-miR-218a	1	mature	ola-mir-218a-2
hsa-miR-181a-2-3p	7	mature	hsa-mir-181a-2
ggo-miR-497	2	mature	ggo-mir-497
oar-miR-30b	2	mature	oar-mir-30b
ggo-miR-340	3	mature	ggo-mir-340
cfa-miR-185	4	mature	cfa-mir-185
fru-miR-23a	1	mature	fru-mir-23a-3
cme-miR166g	1	mature	cme-MIR166g
efu-miR-221	1	mature	efu-mir-221
cgr-miR-16-5p	1	mature	cgr-mir-16
osa-miR160e-5p	1	mature	osa-MIR160e
bta-miR-320a	1	mature	bta-mir-320a-1
ptr-miR-744	1	mature	ptr-mir-744
bta-miR-30c	18	mature	bta-mir-30c
lla-miR-29a	1	mature	lla-mir-29a
ppc-miR-1	1	mature	ppc-mir-1
sha-miR-92a	3	mature	sha-mir-92a
sly-miR319a	4	mature	sly-MIR319a
mdo-let-7d	69	mature	mdo-let-7d
tch-miR-30a-5p	1	mature	tch-mir-30a
bta-miR-1296	1	mature	bta-mir-1296
tch-miR-361-5p	3	mature	tch-mir-361
bta-let-7a-3p	3	mature	bta-let-7a-3
ppy-miR-516a-5p	1	mature	ppy-mir-516a-2
aja-miR-3596	32	mature	aja-mir-3596
ptr-miR-128	1	mature	ptr-mir-128-2
ssc-miR-133a-3p	2	mature	ssc-mir-133a-2
csi-miR530a	1	mature	csi-MIR530a
cqu-miR-92	1	mature	cqu-mir-92
ola-let-7g	19	mature	ola-let-7g
pde-miR166b	4	mature	pde-MIR166b
ptr-miR-153	1	mature	ptr-mir-153
sha-miR-181a-3p	1	mature	sha-mir-181a-1
ssa-miR-203b-3p	2	mature	ssa-mir-203b
aca-miR-27a-3p	24	mature	aca-mir-27a
cfa-miR-26b	3	mature	cfa-mir-26b
zma-miR399a-3p	3	mature	zma-MIR399a
tgu-miR-21-5p	3	mature	tgu-mir-21
ssa-miR-10d-5p	1	mature	ssa-mir-10d-2
cfa-miR-181b	7	mature	cfa-mir-181b-2
mdo-miR-497-5p	1	mature	mdo-mir-497
hsa-miR-576-3p	1	mature	hsa-mir-576
ola-miR-204	2	mature	ola-mir-204
hsa-miR-3130-5p	1	mature	hsa-mir-3130-2
ssc-miR-532-5p	2	mature	ssc-mir-532
sbi-miR166k	1	mature	sbi-MIR166k
ssc-miR-146a-5p	4	mature	ssc-mir-146a
gso-miR482a	1	mature	gso-MIR482a
efu-miR-182	1	mature	efu-mir-182
oha-miR-191-5p	6	mature	oha-mir-191
mmu-miR-1b-5p	7	mature	mmu-mir-1b
oan-miR-1345	1	hairpin	oan-mir-1345
fru-miR-138	15	mature	fru-mir-138
cgr-miR-30a-5p	11	mature	cgr-mir-30a
bta-miR-423-3p	5	mature	bta-mir-423
ipu-miR-140	1	mature	ipu-mir-140
sof-miR159b	1	mature	sof-MIR159b
ipu-miR-99b	3	mature	ipu-mir-99b
mml-miR-155	17	mature	mml-mir-155
ggo-miR-151a	38	mature	ggo-mir-151a
hsa-miR-362-5p	1	mature	hsa-mir-362
mmu-let-7k	26	mature	mmu-let-7k
mmu-miR-574-5p	5	mature	mmu-mir-574
aca-miR-129b-5p	1	mature	aca-mir-129b
cgr-miR-92b-3p	1	mature	cgr-mir-92b
rno-let-7b-5p	13	mature	rno-let-7b
zma-miR166h-3p	1	mature	zma-MIR166h
mmu-miR-15a-5p	1	mature	mmu-mir-15a
bta-miR-935	4	mature	bta-mir-935
ppy-miR-92	1	mature	ppy-mir-92-2
osa-miR396b-5p	1	mature	osa-MIR396b
oar-miR-22-3p	109	mature	oar-mir-22
eca-miR-99a	4	mature	eca-mir-99a-2
bna-miR159	1	mature	bna-MIR159
mml-miR-660-5p	5	mature	mml-mir-660
ola-miR-27a	42	mature	ola-mir-27a
ssc-miR-181a	23	mature	ssc-mir-181a-2
eca-miR-31	1	mature	eca-mir-31
mmu-miR-29a-3p	8	mature	mmu-mir-29a
ipu-miR-181a	53	mature	ipu-mir-181a-5
eca-miR-362-5p	1	mature	eca-mir-362
ptr-miR-766	2	mature	ptr-mir-766
bta-miR-330	2	mature	bta-mir-330
gma-miR4414-5p	4	mature	gma-MIR4414
ppy-miR-877	2	mature	ppy-mir-877
rno-miR-92a-3p	2	mature	rno-mir-92a-2
age-miR-21	1	mature	age-mir-21
mdm-miR858	19	mature	mdm-MIR858
cfa-miR-27a	119	mature	cfa-mir-27a
aly-miR166c-5p	5	mature	aly-MIR166c
efu-miR-185	1	mature	efu-mir-185
rno-miR-183-3p	1	mature	rno-mir-183
mdo-miR-125b-2-3p	2	mature	mdo-mir-125b-2
ggo-miR-125a	2	mature	ggo-mir-125a
mml-miR-424-3p	1	mature	mml-mir-424
hsa-miR-6500-3p	1	mature	hsa-mir-6500
ccr-let-7i	117	mature	ccr-let-7i
mmu-miR-195a-3p	1	mature	mmu-mir-195a
mml-miR-652	6	mature	mml-mir-652
mml-miR-191-5p	1	mature	mml-mir-191
hsa-miR-2110	3	mature	hsa-mir-2110
rno-miR-3557-5p	1	mature	rno-mir-3557
cfa-miR-24	39	mature	cfa-mir-24-2
ola-miR-132	1	mature	ola-mir-132
hsa-miR-455-3p	3	mature	hsa-mir-455
ola-miR-100	54	mature	ola-mir-100-2
efu-miR-320	1	mature	efu-mir-320
dwi-miR-10	6	mature	dwi-mir-10
tca-let-7-5p	85	mature	tca-let-7
ola-miR-182	9	mature	ola-mir-182
cfa-miR-191	1	mature	cfa-mir-191
mml-miR-99b-5p	114	mature	mml-mir-99b
mdo-miR-181b-5p	1	mature	mdo-mir-181b-3
aca-miR-30c-5p	5	mature	aca-mir-30c
mml-miR-33a	2	mature	mml-mir-33a
ola-miR-222	1	mature	ola-mir-222
ccr-miR-20a-5p	8	mature	ccr-mir-20a
ssc-miR-21	3635	mature	ssc-mir-21
bdi-miR166e-3p	2	mature	bdi-MIR166e
cpa-miR319	3	mature	cpa-MIR319
ggo-miR-22	1	mature	ggo-mir-22
ggo-miR-584	1	mature	ggo-mir-584
rno-miR-3596d	1	mature	rno-mir-3596d
ipu-miR-24	1	mature	ipu-mir-24-3
ggo-miR-128	3	mature	ggo-mir-128
age-miR-15a	4	mature	age-mir-15a
dre-miR-23b	7	mature	dre-mir-23b
chi-miR-30e-3p	4	mature	chi-mir-30e
oan-miR-30d-5p	28	mature	oan-mir-30d
ccr-miR-181b	1	mature	ccr-mir-181b
ath-miR399f	1	mature	ath-MIR399f
ggo-miR-342	1	mature	ggo-mir-342
sha-miR-25	5	mature	sha-mir-25
rno-miR-30d-5p	3	mature	rno-mir-30d
hsa-miR-3200-3p	1	mature	hsa-mir-3200
htu-miR162a	12	mature	htu-MIR162a
cgr-miR-222-3p	9	mature	cgr-mir-222
mml-miR-146a-5p	19	mature	mml-mir-146a
ggo-let-7f	129	mature	ggo-let-7f
ssc-let-7i	21	mature	ssc-let-7i
cfa-miR-328	1	mature	cfa-mir-328
prd-let-7-5p	1	mature	prd-let-7
mmu-miR-200a-3p	1	mature	mmu-mir-200a
ggo-miR-577	1	mature	ggo-mir-577
ppa-miR-93	1	mature	ppa-mir-93
mmu-let-7e-3p	2	mature	mmu-let-7e
mes-miR399b	6	mature	mes-MIR399b
hsa-miR-1292-5p	2	mature	hsa-mir-1292
ggo-miR-197	2	mature	ggo-mir-197
ola-miR-183-5p	1	mature	ola-mir-183-2
ptr-miR-23a	28	mature	ptr-mir-23a
dse-let-7	1	mature	dse-let-7
hsa-miR-1246	1	mature	hsa-mir-1246
cgr-miR-1839-3p	1	mature	cgr-mir-1839
chi-let-7i-5p	1	mature	chi-let-7i
aca-miR-222a-3p	88	mature	aca-mir-222a
hsa-miR-151a-5p	3	mature	hsa-mir-151a
bta-miR-423-5p	2	mature	bta-mir-423
hsa-miR-28-5p	2	mature	hsa-mir-28
hsa-miR-429	1	mature	hsa-mir-429
ppy-miR-4484	1	mature	ppy-mir-4484
oha-miR-7-5p	2	mature	oha-mir-7-3
cgr-miR-30a-3p	1	mature	cgr-mir-30a
hsa-miR-3120-3p	1	mature	hsa-mir-3120
gga-miR-146a-5p	1	mature	gga-mir-146a
mml-miR-99b-3p	4	mature	mml-mir-99b
ggo-miR-423	21	mature	ggo-mir-423
hsa-miR-561-5p	1	mature	hsa-mir-561
hsa-miR-378g	1	mature	hsa-mir-378g
rno-miR-193b-5p	1	mature	rno-mir-193b
lgi-miR-100	1	mature	lgi-mir-100
pta-miR319	2	mature	pta-MIR319
ssc-miR-30b-3p	1	mature	ssc-mir-30b
efu-miR-155	3	mature	efu-mir-155
xtr-miR-22-5p	1	mature	xtr-mir-22
aca-miR-193-5p	3	mature	aca-mir-193
eca-miR-424	1	mature	eca-mir-424
chi-miR-34a	1	mature	chi-mir-34a
ppy-miR-28	1	mature	ppy-mir-28
chi-miR-181b-5p	1	mature	chi-mir-181b
sly-miR167b-5p	6	mature	sly-MIR167b
hsa-miR-1301-3p	1	mature	hsa-mir-1301
tni-miR-194	1	mature	tni-mir-194
sko-miR-92a	1	mature	sko-mir-92a
ola-miR-30e	1	mature	ola-mir-30e
lus-miR167i	1	mature	lus-MIR167i
aca-miR-200b-5p	1	mature	aca-mir-200b
ola-let-7b	1	mature	ola-let-7b-2
hsa-miR-92b-5p	1	mature	hsa-mir-92b
ppy-miR-193b	4	mature	ppy-mir-193b
bta-miR-92a	24	mature	bta-mir-92a-1
ppy-miR-342-3p	1	mature	ppy-mir-342
bta-miR-222	1	mature	bta-mir-222
dre-miR-194a	1	mature	dre-mir-194a
cgr-miR-744-3p	1	mature	cgr-mir-744
ssa-miR-27a-3p	2	mature	ssa-mir-27a-2
efu-miR-181e	4	mature	efu-mir-181e
rno-miR-3556b	35	mature	rno-mir-3556b-2
cfa-miR-503	1	mature	cfa-mir-503
aca-let-7d-5p	1	mature	aca-let-7d
dre-miR-27a-3p	2	mature	dre-mir-27a
gga-let-7i	1	mature	gga-let-7i
hsa-miR-1287-5p	1	mature	hsa-mir-1287
mdo-let-7b	1	mature	mdo-let-7b
ppy-miR-320a	17	mature	ppy-mir-320a
bbe-miR-92c-3p	1	mature	bbe-mir-92c
rno-miR-222-5p	1	mature	rno-mir-222
hhi-miR-26	1	mature	hhi-mir-26-2
efu-miR-151	1	mature	efu-mir-151
ptr-miR-1307	12	mature	ptr-mir-1307
ggo-miR-421	2	mature	ggo-mir-421
mtr-miR396b-3p	1	mature	mtr-MIR396b
xtr-miR-133d	1	mature	xtr-mir-133d
ccr-miR-200a	3	mature	ccr-mir-200a
oha-miR-23b-3p	5	mature	oha-mir-23b
mml-miR-374b-5p	1	mature	mml-mir-374b
gma-miR166m	3	mature	gma-MIR166m
mmu-miR-99b-3p	2	mature	mmu-mir-99b
ggo-miR-1180	11	mature	ggo-mir-1180
rno-miR-425-5p	10	mature	rno-mir-425
aly-miR827-3p	1	mature	aly-MIR827
ppy-miR-660	1	mature	ppy-mir-660
eca-miR-378	1	mature	eca-mir-378
ggo-miR-155	1	mature	ggo-mir-155
mmu-miR-877-5p	1	mature	mmu-mir-877
tch-miR-27a-3p	36	mature	tch-mir-27a
mdo-miR-191-5p	2	mature	mdo-mir-191
ptc-miR396f	8	mature	ptc-MIR396f
efu-miR-93	1	mature	efu-mir-93
hsa-miR-3529-3p	1	mature	hsa-mir-3529
nvi-miR-10	2	mature	nvi-mir-10
gga-miR-155	13	mature	gga-mir-155
eca-miR-212	1	mature	eca-mir-212
xbo-miR-92a	1	mature	xbo-mir-92a
hsa-miR-744-5p	1	mature	hsa-mir-744
ggo-miR-532	32	mature	ggo-mir-532
chi-miR-24-3p	14	mature	chi-mir-24
oar-miR-200b	7	mature	oar-mir-200b
hsa-miR-31-3p	2	mature	hsa-mir-31
dmo-let-7	1	mature	dmo-let-7
smo-miR171a	1	mature	smo-MIR171a
oar-miR-103	8	mature	oar-mir-103
ppy-miR-155	1	mature	ppy-mir-155
ola-miR-455-3p	1	mature	ola-mir-455
ggo-miR-429	41	mature	ggo-mir-429
ppy-miR-24-3p	1	mature	ppy-mir-24-2
oan-miR-196b-5p	3	mature	oan-mir-196b
cfa-miR-454	1	mature	cfa-mir-454
rno-miR-195-5p	1	mature	rno-mir-195
ggo-miR-324	1	mature	ggo-mir-324
ssc-miR-3613	1	mature	ssc-mir-3613
oar-miR-10a	47	mature	oar-mir-10a
ptr-miR-660	1	mature	ptr-mir-660
chi-miR-22-3p	1	mature	chi-mir-22
mdo-miR-30d-5p	4	mature	mdo-mir-30d
bta-miR-574	1	mature	bta-mir-574
eca-miR-196b	3	mature	eca-mir-196b
ggo-miR-191	83	mature	ggo-mir-191
pab-miR3711	4	mature	pab-MIR3711
rno-miR-193b-3p	2	mature	rno-mir-193b
xtr-miR-92b	28	mature	xtr-mir-92b
hsa-miR-5001-3p	1	mature	hsa-mir-5001
mmu-miR-185-5p	3	mature	mmu-mir-185
ptr-miR-92	16	mature	ptr-mir-92-2
efu-miR-138a	3	mature	efu-mir-138a
bta-miR-191	2	mature	bta-mir-191
xtr-miR-222	1	mature	xtr-mir-222
zma-miR159f-3p	1	mature	zma-MIR159f
eca-miR-99b	1	mature	eca-mir-99b
hsa-miR-484	3	mature	hsa-mir-484
cgr-miR-378-3p	1	mature	cgr-mir-378
bta-miR-345-5p	3	mature	bta-mir-345
ath-miR858b	410	mature	ath-MIR858b
mmu-miR-191-5p	1	mature	mmu-mir-191
ppa-miR-139	1	mature	ppa-mir-139
bta-miR-200b	3	mature	bta-mir-200b
hsa-miR-625-5p	2	mature	hsa-mir-625
rno-miR-21-5p	3	mature	rno-mir-21
chi-miR-106b-3p	1	mature	chi-mir-106b
tca-miR-3885-5p	1	mature	tca-mir-3885
ptc-miR403b	6	mature	ptc-MIR403b
ppy-miR-16	1	mature	ppy-mir-16-2
dre-miR-138-5p	9	mature	dre-mir-138
hsa-miR-21-5p	2	mature	hsa-mir-21
gga-miR-21-5p	14	mature	gga-mir-21
mdo-miR-10a-5p	14	mature	mdo-mir-10a
hsa-miR-34a-5p	9	mature	hsa-mir-34a
RF00622	1	Rfam other sncRNA	Mammalian CPEB3 ribozyme
RF02475	44	snoRNA	Small nucleolar RNA GlsR6
RF01370	12	Rfam other sncRNA	CRISPR RNA direct repeat element
RF01184	755	snoRNA	Small nucleolar RNA snR79
RF01304	8	snoRNA	Small nucleolar RNA sR5
RF01335	2	Rfam other sncRNA	CRISPR RNA direct repeat element
RF00018	5	Rfam other sncRNA	CsrB/RsmB RNA family
RF00608	1	snoRNA	Small nucleolar RNA SNORD99
RF01118	5	rRNA	Pseudoknot of the domain G(G12) of 23S ribosomal RNA
RF00702	1	precursor	microRNA mir-182
RF00335	117	snoRNA	Small nucleolar RNA Z13/snr52
RF01768	1	Rfam other sncRNA	ribosomal frameshift site
RF00658	4	precursor	microRNA mir-21
RF02401	4	Rfam other sncRNA	ClpQY promoter
RF00571	1	snoRNA	Small nucleolar RNA SNORD65
RF01648	5	snoRNA	Caenorhabditis snoRNA ceN65
RF00478	1	snoRNA	Small Cajal body specific RNA 6
RF00498	3	Rfam other sncRNA	Equine arteritis virus leader TRS hairpin (LTH)
RF01833	1	Rfam other sncRNA	ribosomal frameshift site
RF00638	1	precursor	microRNA MIR159
RF01322	1	Rfam other sncRNA	CRISPR RNA direct repeat element
RF01737	2	Rfam other sncRNA	flpD RNA
RF01850	1061	Rfam other sncRNA	Betaproteobacteria transfer-messenger RNA
RF01106	31	Rfam other sncRNA	Pseudoknot of upstream pseudoknot domain (UPD) of the 3'UTR
RF00016	12	snoRNA	Small nucleolar RNA SNORD14
RF00237	1	precursor	mir-9/mir-79 microRNA precursor family
RF00441	1	snoRNA	Small nucleolar RNA Z242
RF02182	2	Rfam other sncRNA	ST7 antisense RNA 2 conserved region 2
RF01792	2	Rfam other sncRNA	ribosomal frameshift site
RF02129	1	Rfam other sncRNA	GNAS antisense RNA 1 conserved region 3
RF01847	1	snoRNA	Plant small nucleolar RNA U3
RF01687	1	Rfam other sncRNA	Acido-Lenti-1 RNA
RF01762	3	Rfam other sncRNA	Whalefall-1 RNA
RF00677	3	precursor	microRNA MIR168
RF00249	1	precursor	mir-46/mir-47/mir-281 microRNA precursor family
RF01143	6	snoRNA	Small nucleolar RNA sR16
RF00153	1	snoRNA	Small nucleolar RNA SNORD62
RF00517	2	Rfam other sncRNA	serC leader
RF00005	5054	tRNA	tRNA
RF00691	3	precursor	microRNA mir-146
RF01072	143	Rfam other sncRNA	Pseudoknot of upstream pseudoknot domain (UPD) of the 3'UTR
RF01707	1	Rfam other sncRNA	JUMPstart RNA
RF01656	1	Rfam other sncRNA	Nematode sRNA ceN72-3_ceN74-2
RF00209	1	Rfam other sncRNA	Pestivirus internal ribosome entry site (IRES)
RF00217	1	snoRNA	Small nucleolar RNA SNORD20
RF01497	40	Rfam other sncRNA	ALIL pseudoknot
RF00424	1	snoRNA	Small Cajal body specific RNA 16
RF00180	2	Rfam other sncRNA	Renin stability regulatory element (REN-SRE)
RF00309	80	snoRNA	Small nucleolar RNA snR60/Z15/Z230/Z193/J17
RF00027	2	precursor	let-7 microRNA precursor
RF00556	1	Rfam other sncRNA	Ribosomal protein L19 leader
RF00476	1	snoRNA	Small nucleolar RNA snR61/Z1/Z11
RF01959	4	rRNA	Archaeal small subunit ribosomal RNA
RF01108	16	Rfam other sncRNA	Pseudoknot of upstream pseudoknot domain (UPD) of the 3'UTR
RF02224	26	Rfam other sncRNA	Xanthomonadaceae sRNA sX5
RF00871	1	precursor	microRNA mir-689
RF01785	1	Rfam other sncRNA	ribosomal frameshift site
RF01756	1	Rfam other sncRNA	rne-II RNA
RF01346	15	Rfam other sncRNA	CRISPR RNA direct repeat element
RF01130	1	snoRNA	Small nucleolar RNA sR46
RF00075	5	precursor	mir-166 microRNA precursor
RF02359	1	Rfam other sncRNA	Bacteriophage MS2 operator hairpin
RF02098	1	Rfam other sncRNA	DiGeorge syndrome critical region gene 5 conserved region
RF01275	25	snoRNA	Small nucleolar RNA sR22
RF01127	1	snoRNA	Small nucleolar RNA sR42
RF01684	208	Rfam other sncRNA	MALAT1-associated small cytoplasmic RNA/MEN beta RNA
RF00390	1	Rfam other sncRNA	UPSK RNA
RF01972	7	Rfam other sncRNA	H19 conserved region 1
RF00385	8	Rfam other sncRNA	Infectious bronchitis virus D-RNA
RF00287	8	snoRNA	Small nucleolar RNA SNORD44
RF02541	750	rRNA	Bacterial large subunit ribosomal RNA
RF00175	2	Rfam other sncRNA	Human immunodeficiency virus type 1 dimerisation initiation site
RF00572	1	snoRNA	Small nucleolar RNA SNORD66
RF02470	1	Rfam other sncRNA	Mycobacterium sRNA Ms_IGR-8
RF01277	1	snoRNA	Small nucleolar RNA U54
RF01543	7	snoRNA	Trypanosomatid snoRNA TB11Cs5H2
RF01843	2	Rfam other sncRNA	neiserria ribosomal frameshift element
RF02223	1	Rfam other sncRNA	Proteobacterial sRNA sX4
RF00140	1	Rfam other sncRNA	Alpha operon ribosome binding site
RF02467	7	Rfam other sncRNA	Mycobacterium sRNA Ms_IGR-2
RF01177	30	snoRNA	Small nucleolar RNA snR67
RF00252	4	Rfam other sncRNA	Alfalfa mosaic virus coat protein binding (CPB) RNA
RF01990	10	Rfam other sncRNA	Selenocysteine insertion sequence 4
RF02162	515	Rfam other sncRNA	XIST RNA A repeat
RF00619	5	snRNA	U6atac minor spliceosomal RNA
RF02444	1	Rfam other sncRNA	Streptococcus sRNA SpR10
RF00250	1	precursor	Trans-activation response element (TAR)
RF00001	3	rRNA	5S ribosomal RNA
RF01381	1	Rfam other sncRNA	HIV-1 stem-loop 3 Psi packaging signal
RF02448	3176	Rfam other sncRNA	Streptococcus sRNA SpR20
RF01895	1	precursor	microRNA mir-193
RF02194	2	Rfam other sncRNA	Bacterial antisense RNA HPnc0260
RF00157	1	snoRNA	Small nucleolar RNA SNORD55/SNORD39
RF01704	2	Rfam other sncRNA	Downstream peptide RNA
RF01804	3	Rfam other sncRNA	Lambda phage CIII thermoregulator element
RF02543	270290	rRNA	Eukaryotic large subunit ribosomal RNA
RF01727	1	Rfam other sncRNA	SAM/SAH riboswitch
RF01122	2	snoRNA	Small nucleolar RNA sR39
RF02273	1	Rfam other sncRNA	FsrA
RF01987	1	Rfam other sncRNA	ZEB2 antisense RNA 1 conserved region 4
RF01394	1	Rfam other sncRNA	isrK Hfq binding RNA
RF00100	1	Rfam other sncRNA	7SK RNA
RF02476	3	snoRNA	Small nucleolar RNA GlsR7
RF00245	1	precursor	mir-19 microRNA precursor family
RF00177	105	rRNA	Bacterial small subunit ribosomal RNA
RF01851	423	Rfam other sncRNA	Cyanobacteria transfer-messenger RNA
RF00004	287	snRNA	U2 spliceosomal RNA
RF01345	1	Rfam other sncRNA	CRISPR RNA direct repeat element
RF01134	2	snoRNA	Small nucleolar RNA sR30
RF00651	9	precursor	microRNA mir-221
RF00002	100691	rRNA	5.8S ribosomal RNA
RF01022	1	precursor	microRNA mir-611
RF01716	7	Rfam other sncRNA	PhotoRC-I RNA
RF00643	3	precursor	microRNA MIR171_1
RF00284	5	snoRNA	Small nucleolar RNA SNORD74
RF00019	94	Rfam other sncRNA	Y RNA
RF00358	1	snoRNA	Small nucleolar RNA Z101
RF01308	1	snoRNA	Small nucleolar RNA sR58
RF00030	7	Rfam other sncRNA	RNase MRP
RF00006	1	Rfam other sncRNA	Vault RNA
RF01849	1	Rfam other sncRNA	Alphaproteobacteria transfer-messenger RNA
RF02278	2	Rfam other sncRNA	Betaproteobacteria toxic small RNA
RF01274	2	snoRNA	Small nucleolar RNA sR45
RF00270	1	snoRNA	Small nucleolar RNA SNORD61
RF02540	54	rRNA	Archaeal large subunit ribosomal RNA
RF01140	1	snoRNA	Small nucleolar RNA sR20
RF01753	6	Rfam other sncRNA	psbNH RNA
RF00277	14	snoRNA	Small nucleolar RNA SNORD49
RF00292	2	snoRNA	Small nucleolar RNA TBR5
RF02523	1	Rfam other sncRNA	Repression of heat shock gene expression (ROSE) element
RF01128	11	snoRNA	Small nucleolar RNA sR42
RF01306	21	snoRNA	Small nucleolar RNA sR52
RF00289	5	snoRNA	Small nucleolar RNA SNORD104
RF01835	1	Rfam other sncRNA	ribosomal frameshift site
RF01139	2	snoRNA	Small nucleolar RNA sR2
RF00274	4037	snoRNA	Small nucleolar RNA SNORD57
RF01135	3	snoRNA	Small nucleolar RNA sR24
RF02456	1	Rfam other sncRNA	Dianthovirus RNA2 3'UTR stem loops
RF00032	3	Rfam other sncRNA	Histone 3' UTR stem-loop
RF01100	8	Rfam other sncRNA	3'-terminal pseudoknot in BYV
RF01123	1	snoRNA	Small nucleolar RNA sR35
RF00074	2	precursor	mir-29 microRNA precursor
RF00736	1	precursor	microRNA mir-320
RF00381	1	Rfam other sncRNA	Antizyme RNA frameshifting stimulation element
RF00026	152	snRNA	U6 spliceosomal RNA
RF02117	102	Rfam other sncRNA	FMR1 antisense RNA 1 conserved region 1
RF02542	333	rRNA	Microsporidia small subunit ribosomal RNA
RF01380	1	Rfam other sncRNA	Human immunodeficiency virus type 1 major splice donor
RF00023	48615	Rfam other sncRNA	transfer-messenger RNA
RF00039	1	Rfam other sncRNA	DicF RNA
RF01313	1	Rfam other sncRNA	Avian HBV RNA encapsidation signal epsilon
RF02553	1	Rfam other sncRNA	Y RNA-like
RF00020	15	snRNA	U5 spliceosomal RNA
RF00089	1	snoRNA	Small nucleolar RNA SNORD31
RF01414	3	Rfam other sncRNA	Class I RNA
RF00469	6	Rfam other sncRNA	Hepatitis C stem-loop IV
RF00628	7	Rfam other sncRNA	Pseudomonas sRNA P16
RF00689	1	precursor	microRNA MIR390
RF00644	11	precursor	microRNA mir-27
RF00104	1	precursor	mir-10 microRNA precursor family
RF01151	7	snoRNA	Small nucleolar RNA U82P
RF01960	773088	rRNA	Eukaryotic small subunit ribosomal RNA
RF01276	3	snoRNA	Small nucleolar RNA sR53
RF01309	1	snoRNA	Small nucleolar RNA sR60
RF00017	1	Rfam other sncRNA	Metazoan signal recognition particle RNA
RF01131	5	snoRNA	Small nucleolar RNA sR47
RF01232	11	snoRNA	Small nucleolar RNA R442
RF00464	10	precursor	mir-92 microRNA precursor family
RF01119	1	snoRNA	Small nucleolar RNA sR32
RF01506	209	snoRNA	A. fumigatus snoRNA Afu_294
RF01382	4	Rfam other sncRNA	HIV-1 stem-loop 4 packaging signal
RF01320	2	Rfam other sncRNA	CRISPR RNA direct repeat element
intron	156409	intron	-
exon	2371503	exon	-
intergenic	22610129	intergenic	-
unmap	1041360	unmap	-
