# Supplementary material for: Transcriptomic Analysis of Extracellular RNA Governed by the Endocytic Adaptor Protein Cin1 of Cryptococcus deneoformans
Source: Front Cell Infect Microbiol. 2020 Jun 23;10:256. doi: 10.3389/fcimb.2020.00256 (PMC7324655; doi:10.3389/fcimb.2020.00256)
Supplement: Table S1 — Differential expression of secreted mRNA between C. deneoformans JEC21 and cin1 strains revealed by RNA-Seq. [file Data_Sheet_1.zip › Table S4.xls]

## Sheet: Table S4
sRNA id	Count	Type	Description
ctr-miR171	2	mature	ctr-MIR171
hsa-miR-4787-3p	1	mature	hsa-mir-4787
mmu-miR-181b-5p	49	mature	mmu-mir-181b-2
tch-miR-491-5p	1	mature	tch-mir-491
ppy-miR-181b	1	mature	ppy-mir-181b-2
hsa-miR-629-5p	1	mature	hsa-mir-629
ggo-miR-374a	1	mature	ggo-mir-374a
bta-miR-877	5	mature	bta-mir-877
tgu-let-7d-5p	6	mature	tgu-let-7d
chi-miR-30a-3p	3	mature	chi-mir-30a
ssc-miR-935	2	mature	ssc-mir-935
mmu-miR-6240	1	mature	mmu-mir-6240
rno-miR-423-3p	1	mature	rno-mir-423
age-miR-106b	1	mature	age-mir-106b
hsa-miR-1275	1	mature	hsa-mir-1275
cfa-miR-29a	5	mature	cfa-mir-29a
cfa-miR-138b	1	mature	cfa-mir-138b
ppa-miR-21	2	mature	ppa-mir-21
dvi-miR-125-5p	3	mature	dvi-mir-125
ptr-miR-497	1	mature	ptr-mir-497
ptr-miR-652	18	mature	ptr-mir-652
cfa-miR-15b	7	mature	cfa-mir-15b
aja-miR-22	4	mature	aja-mir-22
cgr-miR-744-5p	14	mature	cgr-mir-744
ccr-miR-221	8	mature	ccr-mir-221
ppy-miR-423-3p	2	mature	ppy-mir-423
sha-miR-7	1	mature	sha-mir-7
sha-miR-21	5	mature	sha-mir-21
gga-miR-92-3p	1	mature	gga-mir-92-1
oar-miR-221	29	mature	oar-mir-221
ola-miR-218b	1	mature	ola-mir-218b
sla-miR-183	9	mature	sla-mir-183
ssc-miR-27a	5	mature	ssc-mir-27a
gma-miR171o-5p	2	mature	gma-MIR171o
hsa-miR-4677-5p	1	mature	hsa-mir-4677
mmu-miR-26b-5p	23	mature	mmu-mir-26b
chi-miR-125a-5p	10	mature	chi-mir-125a
tch-miR-191-5p	1	mature	tch-mir-191
cgr-miR-139-5p	1	mature	cgr-mir-139
aly-miR165b-3p	2	mature	aly-MIR165b
hsa-miR-7854-3p	1	mature	hsa-mir-7854
oar-let-7d	34	mature	oar-let-7d
mmu-miR-99b-5p	1	mature	mmu-mir-99b
hsa-miR-152-3p	1	mature	hsa-mir-152
bdi-miR159a-3p	4	mature	bdi-MIR159a
mmu-miR-3963	1	mature	mmu-mir-3963
ggo-miR-149	1	mature	ggo-mir-149
mdo-miR-146a-5p	1	mature	mdo-mir-146a
mmu-let-7a-2-3p	2	mature	mmu-let-7a-2
xtr-miR-92a	11	mature	xtr-mir-92a-1
tgu-miR-29a-3p	2	mature	tgu-mir-29a-2
hsa-miR-501-3p	1	mature	hsa-mir-501
bta-miR-151-3p	2	mature	bta-mir-151
mdm-miR159b	1	mature	mdm-MIR159b
gma-miR168b	1	mature	gma-MIR168b
mmu-miR-25-5p	2	mature	mmu-mir-25
dre-miR-23a-3p	9	mature	dre-mir-23a-4
sha-miR-221	1	mature	sha-mir-221
tni-let-7a	23	mature	tni-let-7a-1
ppy-miR-1307	10	mature	ppy-mir-1307
aly-miR171b-3p	1	mature	aly-MIR171b
hsa-miR-193b-3p	4	mature	hsa-mir-193b
rno-miR-652-3p	1	mature	rno-mir-652
ggo-miR-30a-5p	2	mature	ggo-mir-30a
ppe-miR399a	1	mature	ppe-MIR399a
rno-miR-1843b-3p	1	mature	rno-mir-1843b
ipu-let-7b	1	mature	ipu-let-7b-1
mdo-miR-21-5p	4	mature	mdo-mir-21
aca-miR-130b-3p	1	mature	aca-mir-130b
prd-miR-5359-5p	1	mature	prd-mir-5359
ata-miR393-5p	1	mature	ata-MIR393
sha-miR-93	9	mature	sha-mir-93
aca-miR-425-5p	6	mature	aca-mir-425
bta-miR-362-5p	2	mature	bta-mir-362
dre-miR-126a-3p	1	mature	dre-mir-126a
chi-miR-151-3p	4	mature	chi-mir-151
ipu-miR-107b	2	mature	ipu-mir-107b
ggo-miR-454	2	mature	ggo-mir-454
ppe-miR858	7	mature	ppe-MIR858
ccr-miR-182-5p	1	mature	ccr-mir-182
ppy-miR-652	2	mature	ppy-mir-652
ggo-miR-20a	7	mature	ggo-mir-20a
oha-let-7g-5p	2	mature	oha-let-7g
cfa-miR-7	62	mature	cfa-mir-7-3
ssa-miR-19c-3p	31	mature	ssa-mir-19c-4
hbr-miR396a	1	mature	hbr-MIR396a
ssc-miR-196b-5p	23	mature	ssc-mir-196b-2
ptr-miR-1292	1	mature	ptr-mir-1292
chi-miR-424-3p	4	mature	chi-mir-424
sof-miR159a	54	mature	sof-MIR159a
ptr-miR-3200	1	mature	ptr-mir-3200
eca-miR-497	6	mature	eca-mir-497
sla-miR-100	2	mature	sla-mir-100
eca-miR-93	12	mature	eca-mir-93
aca-let-7f-1-3p	1	mature	aca-let-7f-1
aly-miR824-3p	1	mature	aly-MIR824
bta-miR-760-3p	1	mature	bta-mir-760
ssa-miR-454-3p	1	mature	ssa-mir-454
age-miR-92	1	mature	age-mir-92-2
mes-miR390	2	mature	mes-MIR390
cfa-miR-590	1	mature	cfa-mir-590
rno-miR-30c-2-3p	2	mature	rno-mir-30c-2
mne-miR-21	22	mature	mne-mir-21
ppy-miR-425	1	mature	ppy-mir-425
chi-miR-451-5p	1	mature	chi-mir-451
mmu-miR-221-3p	3	mature	mmu-mir-221
cqu-miR-932-5p	1	mature	cqu-mir-932
tgu-miR-7-1-3p	1	mature	tgu-mir-7-1
hsa-miR-1249-5p	1	mature	hsa-mir-1249
bta-miR-27a-3p	3	mature	bta-mir-27a
ssc-miR-1285	1	mature	ssc-mir-1285
ggo-miR-130a	4	mature	ggo-mir-130a
sha-miR-23b	9	mature	sha-mir-23b
oar-miR-23b	7	mature	oar-mir-23b
gma-miR390e	1	mature	gma-MIR390e
ola-miR-130c	1	mature	ola-mir-130c
oar-miR-26a	9	mature	oar-mir-26a
ptr-miR-21	15	mature	ptr-mir-21
mml-miR-152-3p	1	mature	mml-mir-152
oar-miR-16b	2	mature	oar-mir-16b
cgr-miR-532-5p	4	mature	cgr-mir-532
mmu-miR-425-3p	1	mature	mmu-mir-425
ggo-miR-222	126	mature	ggo-mir-222
bta-miR-26c	1	mature	bta-mir-26c
cgr-miR-92a-3p	6	mature	cgr-mir-92a
tch-let-7g-5p	1	mature	tch-let-7g
dpe-miR-34	1	mature	dpe-mir-34
hsa-miR-301a-3p	1	mature	hsa-mir-301a
aca-miR-200b-3p	43	mature	aca-mir-200b
osa-miR166i-5p	1	mature	osa-MIR166i
nta-miR6155	1	mature	nta-MIR6155
efu-miR-532	2	mature	efu-mir-532
ptr-miR-1226	2	mature	ptr-mir-1226
bta-miR-3596	2	mature	bta-mir-3596
ggo-miR-7	14	mature	ggo-mir-7-3
cgr-miR-149-5p	40	mature	cgr-mir-149
rno-miR-128-1-5p	1	mature	rno-mir-128-1
ptr-miR-320d	26	mature	ptr-mir-320d-3
cqu-miR-8-3p	5	mature	cqu-mir-8
mml-miR-92b-5p	1	mature	mml-mir-92b
ssa-miR-24a-3p	11	mature	ssa-mir-24a-1
rno-miR-200b-5p	1	mature	rno-mir-200b
rno-miR-3596c	47	mature	rno-mir-3596c
hsa-miR-196b-5p	1	mature	hsa-mir-196b
ola-miR-23b	1	mature	ola-mir-23b
mml-miR-151-5p	1	mature	mml-mir-151
sha-miR-193	27	mature	sha-mir-193
cgr-miR-183	11	mature	cgr-mir-183
hsa-miR-199a-3p	1	mature	hsa-mir-199a-2
ola-miR-16	1	mature	ola-mir-16
dre-miR-181a-5p	48	mature	dre-mir-181a-2
cgr-miR-671-5p	1	mature	cgr-mir-671
aca-miR-34b-5p	52	mature	aca-mir-34b
ssc-miR-769-5p	1	mature	ssc-mir-769
dre-miR-301a	1	mature	dre-mir-301a
ggo-miR-146a	74	mature	ggo-mir-146a
bta-miR-10b	1	mature	bta-mir-10b
ccr-miR-17-5p	3	mature	ccr-mir-17
ppa-miR-7	1	mature	ppa-mir-7-3
hhi-miR-183	1	mature	hhi-mir-183
dre-miR-140-5p	2	mature	dre-mir-140
ppy-miR-191	1	mature	ppy-mir-191
lus-miR399c	6	mature	lus-MIR399c
mmu-miR-378b	4	mature	mmu-mir-378b
mml-miR-339-3p	1	mature	mml-mir-339
ipu-miR-124a	4	mature	ipu-mir-124a-3
tch-miR-200a-3p	6	mature	tch-mir-200a
rno-miR-204-5p	1	mature	rno-mir-204
gma-miR394g	3	mature	gma-MIR394g
hsa-miR-342-3p	4	mature	hsa-mir-342
oan-miR-15b-5p	7	mature	oan-mir-15b
tgu-miR-181b-5p	2	mature	tgu-mir-181b-2
mml-let-7e-3p	1	mature	mml-let-7e
tch-miR-221-3p	28	mature	tch-mir-221
bta-miR-93	2	mature	bta-mir-93
gma-miR166u	23	mature	gma-MIR166u
hsa-miR-21-3p	17	mature	hsa-mir-21
tgu-miR-222-3p	2	mature	tgu-mir-222-2
mml-miR-21-5p	1	mature	mml-mir-21
bta-miR-181a	34	mature	bta-mir-181a-1
mmu-miR-93-5p	1	mature	mmu-mir-93
sla-miR-96	12	mature	sla-mir-96
ssc-miR-744	1	mature	ssc-mir-744
ola-miR-92a	1	mature	ola-mir-92a-1
mmu-miR-324-3p	1	mature	mmu-mir-324
cin-miR-200-3p	1	mature	cin-mir-200
efu-miR-7c	2	mature	efu-mir-7c
mml-let-7e-5p	1	mature	mml-let-7e
mmu-miR-29b-1-5p	3	mature	mmu-mir-29b-1
aca-miR-26-5p	13	mature	aca-mir-26-2
hsa-miR-4521	9	mature	hsa-mir-4521
mmu-miR-1895	2	mature	mmu-mir-1895
cgr-miR-423-3p	2	mature	cgr-mir-423
mmu-miR-151-5p	7	mature	mmu-mir-151
ccr-miR-138	1	mature	ccr-mir-138
tgu-miR-30d-3p	1	mature	tgu-mir-30d
ppy-miR-342-5p	1	mature	ppy-mir-342
hsa-miR-103a-3p	3	mature	hsa-mir-103a-1
ptr-miR-34a	8	mature	ptr-mir-34a
hsa-miR-1908-5p	1	mature	hsa-mir-1908
gga-let-7a-5p	2	mature	gga-let-7a-2
gma-miR169v	1	mature	gma-MIR169v
chi-miR-27a-5p	5	mature	chi-mir-27a
hsa-miR-191-3p	1	mature	hsa-mir-191
rno-miR-330-5p	2	mature	rno-mir-330
hsa-miR-320c	1	mature	hsa-mir-320c-2
bta-miR-652	1	mature	bta-mir-652
efu-miR-138b	1	mature	efu-mir-138b
zma-miR160f-5p	4	mature	zma-MIR160f
mml-miR-151-3p	1	mature	mml-mir-151
oar-miR-23a	9	mature	oar-mir-23a
ola-miR-140-3p	1	mature	ola-mir-140
bta-miR-3600	1	mature	bta-mir-3600
chi-miR-182	2	mature	chi-mir-182
hsa-miR-629-3p	1	mature	hsa-mir-629
hbr-miR166a	5	mature	hbr-MIR166a
ssa-miR-222b-3p	2	mature	ssa-mir-222b
oar-miR-200c	3	mature	oar-mir-200c
sha-miR-23a	15	mature	sha-mir-23a
bta-miR-126-3p	5	mature	bta-mir-126
efu-miR-16	2	mature	efu-mir-16-2
chi-miR-33b-3p	1	mature	chi-mir-33b
ptr-miR-137	5	mature	ptr-mir-137
mml-miR-320a	3	mature	mml-mir-320a
tch-miR-93-5p	1	mature	tch-mir-93
oan-miR-21-5p	6129	mature	oan-mir-21
dre-miR-200a-3p	63	mature	dre-mir-200a
chi-miR-450-5p	1	mature	chi-mir-450
ppy-miR-21	13	mature	ppy-mir-21
rno-miR-203a-3p	1	mature	rno-mir-203a
ggo-miR-200b	31	mature	ggo-mir-200b
cin-miR-375-3p	1	mature	cin-mir-375
ola-miR-27d-3p	28	mature	ola-mir-27d
hsa-miR-149-5p	2	mature	hsa-mir-149
cgr-miR-28-3p	2	mature	cgr-mir-28
bfl-miR-10a-5p	1	mature	bfl-mir-10a
ola-miR-21	9	mature	ola-mir-21-2
tcc-miR399e	1	mature	tcc-MIR399e
cfa-miR-23b	1	mature	cfa-mir-23b
smo-miR396	1	mature	smo-MIR396
mml-miR-21-3p	1	mature	mml-mir-21
mmu-miR-192-5p	4	mature	mmu-mir-192
chi-miR-33a-5p	7	mature	chi-mir-33a
xtr-miR-137	8	mature	xtr-mir-137-3
prd-miR-235-3p	8	mature	prd-mir-235
gma-miR398c	4	mature	gma-MIR398c
oan-miR-20a-5p	2	mature	oan-mir-20a-2
dre-miR-27b-3p	1	mature	dre-mir-27b
tni-miR-222	15	mature	tni-mir-222
mml-miR-769-3p	5	mature	mml-mir-769
ggo-miR-574	8	mature	ggo-mir-574
oha-miR-21-5p	1	mature	oha-mir-21
ssc-miR-191	5	mature	ssc-mir-191
hsa-miR-424-3p	8	mature	hsa-mir-424
ppy-miR-30a-3p	1	mature	ppy-mir-30a
hsa-miR-4731-5p	1	mature	hsa-mir-4731
cgr-miR-21-5p	3	mature	cgr-mir-21
cfa-miR-155	1	mature	cfa-mir-155
chi-miR-532-3p	1	mature	chi-mir-532
oar-miR-191	1	mature	oar-mir-191
nvi-miR-13a	1	mature	nvi-mir-13a
mse-let-7a	11	mature	mse-let-7a
ola-miR-128	8	mature	ola-mir-128
ppa-miR-30d	8	mature	ppa-mir-30d
chi-miR-425-3p	1	mature	chi-mir-425
mml-miR-378a	15	mature	mml-mir-378a
tni-miR-26	1	mature	tni-mir-26
mdo-miR-23b-3p	1	mature	mdo-mir-23b
ssc-miR-125a	13	mature	ssc-mir-125a
ptr-miR-23b	1	mature	ptr-mir-23b
eca-miR-21	2	mature	eca-mir-21
mmu-miR-181b-1-3p	1	mature	mmu-mir-181b-1
mdo-miR-26-5p	1	mature	mdo-mir-26-1
cgr-miR-200b	2	mature	cgr-mir-200b
ssa-miR-30c-3p	2	mature	ssa-mir-30c-2
bta-miR-378	11	mature	bta-mir-378-2
ptr-miR-93	1	mature	ptr-mir-93
ptr-miR-29a	22	mature	ptr-mir-29a
ssl-miR171a	118	mature	ssl-MIR171a
ssc-miR-1296-5p	2	mature	ssc-mir-1296
htu-miR171a	86	mature	htu-MIR171a
mdo-miR-23a-3p	58	mature	mdo-mir-23a
mml-miR-23a-3p	60	mature	mml-mir-23a
tch-miR-185-5p	2	mature	tch-mir-185
lja-miR167a	40	mature	lja-MIR167a
sbi-miR166h	1	mature	sbi-MIR166h
sko-miR-100	513	mature	sko-mir-100
cgr-miR-23b-5p	1	mature	cgr-mir-23b
gma-miR166j-3p	1	mature	gma-MIR166j
ola-miR-181a-3p	2	mature	ola-mir-181a-1
hsa-miR-769-5p	1	mature	hsa-mir-769
cgr-miR-155	12	mature	cgr-mir-155
eca-miR-151-5p	113	mature	eca-mir-151
lla-miR-28	7	mature	lla-mir-28
hsa-miR-146a-5p	4	mature	hsa-mir-146a
ggo-miR-877	4	mature	ggo-mir-877
aly-miR164c-5p	9	mature	aly-MIR164c
efu-miR-103a	1	mature	efu-mir-103a
rno-miR-99b-5p	2	mature	rno-mir-99b
oha-miR-138-5p	1	mature	oha-mir-138-2
ptr-miR-423	106	mature	ptr-mir-423
ath-miR171b-3p	2	mature	ath-MIR171b
zma-miR166f	1	mature	zma-MIR166f
rno-miR-15a-5p	7	mature	rno-mir-15a
hsa-miR-3187-3p	1	mature	hsa-mir-3187
ppy-miR-1301	1	mature	ppy-mir-1301
gga-miR-26a-5p	181	mature	gga-mir-26a
ptr-miR-378a	1	mature	ptr-mir-378a
xtr-miR-191	1	mature	xtr-mir-191
nta-miR162a	12	mature	nta-MIR162a
tcc-miR166b	569	mature	tcc-MIR166b
ssa-miR-130b-3p	3	mature	ssa-mir-130b-2
chi-miR-27a-3p	55	mature	chi-mir-27a
ssc-miR-320	54	mature	ssc-mir-320
oha-miR-181b-5p	1	mature	oha-mir-181b
ccr-miR-181a	1	mature	ccr-mir-181a
hsa-miR-7851-3p	1	mature	hsa-mir-7851
oar-miR-374a	1	mature	oar-mir-374a
mmu-miR-21a-5p	16	mature	mmu-mir-21a
aly-miR166d-5p	1	mature	aly-MIR166d
cgr-miR-322-5p	20	mature	cgr-mir-322
mmu-miR-340-3p	1	mature	mmu-mir-340
oan-miR-192-5p	2	mature	oan-mir-192
ggo-miR-484	14	mature	ggo-mir-484
hsa-miR-1307-3p	1	mature	hsa-mir-1307
cgr-miR-324-5p	1	mature	cgr-mir-324
sla-miR-20	7	mature	sla-mir-20
ipu-miR-155	23	mature	ipu-mir-155
cfa-miR-21	1	mature	cfa-mir-21
oha-miR-182-5p	1	mature	oha-mir-182
mml-miR-133c-3p	1	mature	mml-mir-133c
ssc-miR-574	1	mature	ssc-mir-574
efu-miR-9226	1	mature	efu-mir-9226
hhi-miR-182	12	mature	hhi-mir-182
chi-miR-92a-3p	1	mature	chi-mir-92a
ipu-miR-181c	1	mature	ipu-mir-181c
cgr-miR-425-5p	14	mature	cgr-mir-425
mdo-miR-135b-5p	7	mature	mdo-mir-135b
hhi-miR-181b	7	mature	hhi-mir-181b
ssc-miR-615	2	mature	ssc-mir-615
mtr-miR168c-3p	1	mature	mtr-MIR168c
oar-miR-21	5	mature	oar-mir-21
mmu-miR-1983	10	mature	mmu-mir-1983
mmu-miR-92a-3p	1	mature	mmu-mir-92a-1
mml-miR-197-3p	4	mature	mml-mir-197
ssc-miR-98	3	mature	ssc-mir-98
rno-miR-200a-5p	5	mature	rno-mir-200a
ola-miR-181a-5p	1	mature	ola-mir-181a-2
eca-miR-27b	1	mature	eca-mir-27b
tch-miR-21-5p	1	mature	tch-mir-21
gga-miR-222a	215	mature	gga-mir-222a
lus-miR390c	14	mature	lus-MIR390c
oar-miR-125b	1	mature	oar-mir-125b
ccr-miR-206	1	mature	ccr-mir-206
tgu-miR-455-3p	2	mature	tgu-mir-455
mmu-miR-466i-5p	1	mature	mmu-mir-466i
bma-miR-92	3	mature	bma-mir-92
oar-miR-30d	1	mature	oar-mir-30d
cfa-miR-137	1	mature	cfa-mir-137
aca-miR-454-3p	1	mature	aca-mir-454
oar-miR-30a-3p	15	mature	oar-mir-30a
chi-let-7d-3p	6	mature	chi-let-7d
gso-miR482b	1	mature	gso-MIR482b
rno-miR-16-3p	1	mature	rno-mir-16
ghr-miR482b	2	mature	ghr-MIR482b
ppy-miR-345	1	mature	ppy-mir-345
tca-miR-1000-5p	1	mature	tca-mir-1000
hsa-miR-330-5p	1	mature	hsa-mir-330
hsa-miR-6724-5p	2	mature	hsa-mir-6724-4
cgr-miR-205	1	mature	cgr-mir-205
ggo-miR-365a	1	mature	ggo-mir-365a
cgr-miR-191-5p	257	mature	cgr-mir-191
rno-miR-3556a	95	mature	rno-mir-3556a
efu-miR-23a	1	mature	efu-mir-23a
hsa-miR-579-5p	1	mature	hsa-mir-579
ggo-miR-652	1	mature	ggo-mir-652
ppy-let-7e	6	mature	ppy-let-7e
mmu-miR-3965	1	mature	mmu-mir-3965
mml-miR-301b	1	mature	mml-mir-301b
cfa-miR-200a	1	mature	cfa-mir-200a
bta-miR-22-3p	1	mature	bta-mir-22
rno-miR-31b	1	mature	rno-mir-31b
oha-miR-425-5p	3	mature	oha-mir-425
aca-miR-191-5p	1	mature	aca-mir-191
ssc-miR-455-5p	4	mature	ssc-mir-455
tgu-miR-30b-3p	11	mature	tgu-mir-30b
ssa-miR-99-5p	3	mature	ssa-mir-99-2
oan-miR-106-5p	1	mature	oan-mir-106
cgr-miR-342-3p	2	mature	cgr-mir-342
gma-miR166t	1	mature	gma-MIR166t
cgr-let-7i	1	mature	cgr-let-7i
hsa-miR-222-3p	1	mature	hsa-mir-222
hsa-miR-941	10	mature	hsa-mir-941-5
chi-miR-96	10	mature	chi-mir-96
rno-miR-28-3p	2	mature	rno-mir-28
cgr-miR-192	6	mature	cgr-mir-192
sha-miR-181a-5p	2	mature	sha-mir-181a-1
ptc-miR6478	16	mature	ptc-MIR6478
hsa-miR-877-5p	2	mature	hsa-mir-877
mmu-miR-212-3p	2	mature	mmu-mir-212
hsa-miR-99a-5p	1	mature	hsa-mir-99a
cpa-miR390b	1	hairpin	cpa-MIR390b
hsa-miR-10b-5p	4	mature	hsa-mir-10b
rno-miR-3586-3p	2	mature	rno-mir-3586
tgu-miR-155-5p	1	mature	tgu-mir-155
rno-miR-501-3p	2	mature	rno-mir-501
mdo-miR-29b-3p	6	mature	mdo-mir-29b-2
hsa-miR-3909	1	mature	hsa-mir-3909
bta-miR-99b	1	mature	bta-mir-99b
hsa-miR-181a-5p	1	mature	hsa-mir-181a-1
bta-miR-151-5p	2	mature	bta-mir-151
aca-miR-98-5p	49	mature	aca-mir-98
oan-miR-30e-5p	1	mature	oan-mir-30e
str-miR-34c-5p	1	mature	str-mir-34c
bta-miR-1246	1	mature	bta-mir-1246
chi-miR-10a-3p	1	mature	chi-mir-10a
oar-miR-17-5p	12	mature	oar-mir-17
ssc-miR-31	2	mature	ssc-mir-31
csi-miR171a	2	mature	csi-MIR171a
sha-miR-10b	1	mature	sha-mir-10b
ggo-miR-21	2	mature	ggo-mir-21
cme-miR168	25	mature	cme-MIR168
ssc-miR-1307	1	mature	ssc-mir-1307
sha-miR-222	33	mature	sha-mir-222
efu-miR-99b	3	mature	efu-mir-99b
sly-miR159	2	mature	sly-MIR159
tch-let-7f-5p	14	mature	tch-let-7f
bta-miR-196b	4	mature	bta-mir-196b
sha-miR-24	18	mature	sha-mir-24-1
cgr-miR-30d	1	mature	cgr-mir-30d
mml-miR-362-5p	4	mature	mml-mir-362
chi-miR-99b-5p	55	mature	chi-mir-99b
tch-miR-99b-5p	3	mature	tch-mir-99b
age-miR-30b	2	mature	age-mir-30b
bta-miR-1343-5p	1	mature	bta-mir-1343
gga-miR-301b-3p	1	mature	gga-mir-301b
hsa-miR-576-5p	1	mature	hsa-mir-576
oar-let-7f	209	mature	oar-let-7f
ptr-miR-33a	6	mature	ptr-mir-33a
tch-miR-146a-5p	38	mature	tch-mir-146a
zma-miR168b-3p	3	mature	zma-MIR168b
osa-miR5532	1	mature	osa-MIR5532
pol-miR-21-5p	309	mature	pol-mir-21
aae-miR-281-5p	1	mature	aae-mir-281
ppy-miR-200a	1	mature	ppy-mir-200a
ssc-miR-140-5p	5	mature	ssc-mir-140
hsa-miR-3615	6	mature	hsa-mir-3615
ssa-miR-222a-3p	1	mature	ssa-mir-222a-2
mdm-miR396f	3	mature	mdm-MIR396f
ppy-miR-1275	1	mature	ppy-mir-1275
ggo-miR-26a	2	mature	ggo-mir-26a
tgu-miR-29b-3p	1	mature	tgu-mir-29b-2
nta-miR6149a	2	mature	nta-MIR6149a
hsa-miR-708-5p	1	mature	hsa-mir-708
lus-miR166h	3	mature	lus-MIR166h
oar-miR-99a	5	mature	oar-mir-99a
ola-miR-218a	4	mature	ola-mir-218a-2
ola-miR-200b	6	mature	ola-mir-200b
hsa-miR-181a-2-3p	3	mature	hsa-mir-181a-2
ggo-miR-497	1	mature	ggo-mir-497
ggo-miR-340	6	mature	ggo-mir-340
aca-miR-140-5p	1	mature	aca-mir-140
ptr-miR-196a	1	mature	ptr-mir-196a-1
vvi-miR403f	5	mature	vvi-MIR403f
efu-miR-221	2	mature	efu-mir-221
bta-miR-320a	2	mature	bta-mir-320a-1
rno-miR-320-3p	35	mature	rno-mir-320
ggo-miR-887	1	mature	ggo-mir-887
oha-miR-181a-5p	6	mature	oha-mir-181a-2
ptr-miR-744	1	mature	ptr-mir-744
cfa-miR-107	10	mature	cfa-mir-107
cgr-miR-320a	2	mature	cgr-mir-320a
cgr-miR-27a-3p	30	mature	cgr-mir-27a
ipu-let-7i	1	mature	ipu-let-7i
sha-miR-92a	2	mature	sha-mir-92a
sla-miR-16	189	mature	sla-mir-16
chi-miR-455-5p	2	mature	chi-mir-455
sly-miR319a	2	mature	sly-MIR319a
bta-miR-425-5p	1	mature	bta-mir-425
tni-miR-20	1	mature	tni-mir-20
tch-miR-361-5p	5	mature	tch-mir-361
pmi-miR-92a-3p	1	mature	pmi-mir-92a
aca-miR-137a	5	mature	aca-mir-137a
ola-miR-18	2	mature	ola-mir-18-2
ola-miR-125c	1	mature	ola-mir-125c
aja-miR-3596	1	mature	aja-mir-3596
sha-let-7g	2	mature	sha-let-7g
cqu-miR-92	2	mature	cqu-mir-92
ssc-miR-99b	1	mature	ssc-mir-99b
lla-miR-92	40	mature	lla-mir-92-2
ola-let-7g	49	mature	ola-let-7g
sha-miR-181a-3p	1	mature	sha-mir-181a-1
mne-miR-16	1	mature	mne-mir-16
aca-miR-27a-3p	1	mature	aca-mir-27a
sha-let-7i	1	mature	sha-let-7i
ptr-miR-320b	1	mature	ptr-mir-320b-2
hsa-miR-193b-5p	1	mature	hsa-mir-193b
cfa-miR-181b	1	mature	cfa-mir-181b-2
xtr-miR-30a-5p	5	mature	xtr-mir-30a
ola-miR-204	1	mature	ola-mir-204
aae-miR-276-3p	1	mature	aae-mir-276-2
spu-miR-92b-3p	1	mature	spu-mir-92b
oha-miR-191-5p	1	mature	oha-mir-191
xtr-miR-24a-3p	49	mature	xtr-mir-24a
ptr-miR-579	1	mature	ptr-mir-579
mml-miR-423-3p	5	mature	mml-mir-423
mdo-miR-196a-5p	8	mature	mdo-mir-196a
rno-miR-137-5p	1	mature	rno-mir-137
ggo-miR-503	2	mature	ggo-mir-503
cgr-miR-30a-5p	1	mature	cgr-mir-30a
bta-miR-423-3p	7	mature	bta-mir-423
tgu-miR-27-5p	1	mature	tgu-mir-27
mml-miR-26b-5p	1	mature	mml-mir-26b
ggo-miR-151a	66	mature	ggo-mir-151a
hsa-miR-212-3p	2	mature	hsa-mir-212
mmu-miR-574-5p	2	mature	mmu-mir-574
mmu-let-7k	23	mature	mmu-let-7k
rno-miR-93-5p	46	mature	rno-mir-93
ptr-miR-424	8	mature	ptr-mir-424
oan-miR-24-3p	6	mature	oan-mir-24-2
hsa-miR-6837-3p	1	mature	hsa-mir-6837
ppy-miR-23b	5	mature	ppy-mir-23b
oan-miR-126-3p	13	mature	oan-mir-126
ggo-miR-548a	1	mature	ggo-mir-548a
ptr-miR-182	17	mature	ptr-mir-182
sha-miR-10a	4	mature	sha-mir-10a
oan-miR-181b-5p	3	mature	oan-mir-181b-2
oar-miR-22-3p	215	mature	oar-mir-22
cgr-miR-196a-5p	1	mature	cgr-mir-196a
ola-miR-27a	2	mature	ola-mir-27a
oan-miR-30c-1-3p	1	mature	oan-mir-30c-1
chi-miR-330-5p	1	mature	chi-mir-330
sof-miR159d	1	mature	sof-MIR159d
ipu-miR-181a	1	mature	ipu-mir-181a-5
mml-miR-29c-5p	1	mature	mml-mir-29c
bta-miR-330	1	mature	bta-mir-330
gma-miR4414-5p	7	mature	gma-MIR4414
bmo-miR-100	3	mature	bmo-mir-100
hsa-miR-185-5p	2	mature	hsa-mir-185
dre-miR-128-3p	1	mature	dre-mir-128-2
rno-miR-92a-3p	2	mature	rno-mir-92a-2
ssa-miR-181c-5p	5	mature	ssa-mir-181c
chi-miR-320-3p	1	mature	chi-mir-320
cfa-miR-27a	244	mature	cfa-mir-27a
bta-let-7e	1	mature	bta-let-7e
dre-miR-181b-5p	1	mature	dre-mir-181b-2
aly-miR166c-5p	4	mature	aly-MIR166c
rno-miR-183-3p	2	mature	rno-mir-183
chi-miR-200a	4	mature	chi-mir-200a
ggo-miR-125a	8	mature	ggo-mir-125a
vvi-miR845b	1	mature	vvi-MIR845b
mml-miR-130a-3p	1	mature	mml-mir-130a
oha-miR-301a-3p	1	mature	oha-mir-301a
hsa-miR-550b-3p	1	mature	hsa-mir-550b-2
ccr-let-7i	1	mature	ccr-let-7i
cfa-miR-320	1	mature	cfa-mir-320
ipu-miR-18a	1	mature	ipu-mir-18a
ssa-miR-155-5p	1	mature	ssa-mir-155-2
ssc-miR-24-3p	1	mature	ssc-mir-24-2
rno-miR-3557-5p	1	mature	rno-mir-3557
hsa-miR-2110	2	mature	hsa-mir-2110
ssc-miR-151-3p	1	mature	ssc-mir-151
rno-miR-133c	1	mature	rno-mir-133c
ola-miR-100	108	mature	ola-mir-100-2
gga-miR-15a	3	mature	gga-mir-15a
hsa-miR-3944-5p	1	mature	hsa-mir-3944
efu-miR-320	1	mature	efu-mir-320
cgr-miR-151-5p	2	mature	cgr-mir-151
tca-let-7-5p	164	mature	tca-let-7
cte-miR-153	1	mature	cte-mir-153
stu-miR156f-5p	1	mature	stu-MIR156f
ola-miR-182	14	mature	ola-mir-182
oha-miR-92a	37	mature	oha-mir-92a-2
mml-miR-99b-5p	1	mature	mml-mir-99b
aca-miR-30c-5p	1	mature	aca-mir-30c
ola-miR-222	11	mature	ola-mir-222
rno-miR-3574	1	mature	rno-mir-3574
hsa-miR-31-5p	3	mature	hsa-mir-31
bta-let-7i	13	mature	bta-let-7i
xla-miR-92a	359	mature	xla-mir-92a-2
cpa-miR319	1	mature	cpa-MIR319
hsa-let-7a-3p	1	mature	hsa-let-7a-3
ggo-let-7g	101	mature	ggo-let-7g
hsa-miR-3074-5p	1	mature	hsa-mir-3074
ppy-miR-320c	7	mature	ppy-mir-320c-2
rno-miR-3596d	73	mature	rno-mir-3596d
lla-miR-100	1	mature	lla-mir-100
ipu-miR-24	46	mature	ipu-mir-24-3
ggo-miR-128	3	mature	ggo-mir-128
tae-miR399	1	mature	tae-MIR399
dan-let-7	2	mature	dan-let-7
chi-miR-30e-3p	3	mature	chi-mir-30e
ggo-miR-424	19	mature	ggo-mir-424
oan-miR-30d-5p	23	mature	oan-mir-30d
mml-miR-664	1	mature	mml-mir-664
ggo-miR-342	1	mature	ggo-mir-342
csi-miR399e	1	mature	csi-MIR399e
ppt-miR319e	15	mature	ppt-MIR319e
mdo-miR-212-3p	1	mature	mdo-mir-212
sha-miR-140	1	mature	sha-mir-140
dpr-miR396	2	mature	dpr-MIR396
sha-miR-25	8	mature	sha-mir-25
rno-miR-30d-5p	3	mature	rno-mir-30d
gma-miR166p	1	mature	gma-MIR166p
cgr-miR-222-3p	11	mature	cgr-mir-222
mml-miR-146a-5p	3	mature	mml-mir-146a
ggo-let-7f	2	mature	ggo-let-7f
ssc-let-7i	33	mature	ssc-let-7i
oan-miR-191-5p	1	mature	oan-mir-191
prd-let-7-5p	2	mature	prd-let-7
cgr-miR-15b-3p	7	mature	cgr-mir-15b
xtr-miR-181b	34	mature	xtr-mir-181b-2
ccr-miR-454b	2	mature	ccr-mir-454b
oan-miR-200b-5p	1	mature	oan-mir-200b
cte-miR-1	1	mature	cte-mir-1
ptr-miR-455	16	mature	ptr-mir-455
chi-miR-107-3p	14	mature	chi-mir-107
ola-miR-183-5p	4	mature	ola-mir-183-2
gga-miR-1a-3p	7	mature	gga-mir-1a-1
ppy-miR-186	1	mature	ppy-mir-186
efu-miR-181d	1	mature	efu-mir-181d
mdo-let-7i-5p	239	mature	mdo-let-7i
mmu-miR-181d-5p	1	mature	mmu-mir-181d
sko-miR-10	1	mature	sko-mir-10
mes-miR171b	2	mature	mes-MIR171b
ccr-miR-30d	1	mature	ccr-mir-30d
dgr-let-7	6	mature	dgr-let-7-2
cgr-miR-132-5p	2	mature	cgr-mir-132
oan-miR-16b-5p	1	mature	oan-mir-16b
hsa-miR-1246	2	mature	hsa-mir-1246
ppy-miR-1226	1	mature	ppy-mir-1226
dmo-miR-133	1	mature	dmo-mir-133
hsa-miR-28-5p	2	mature	hsa-mir-28
bta-miR-423-5p	3	mature	bta-mir-423
hsa-miR-429	1	mature	hsa-mir-429
bta-miR-7	5	mature	bta-mir-7-1
mml-miR-320b	1	mature	mml-mir-320b
xtr-miR-23a	2	mature	xtr-mir-23a-1
ppa-miR-29a	70	mature	ppa-mir-29a
hvu-miR159b	201	mature	hvu-MIR159b
ssa-miR-19a-3p	1	mature	ssa-mir-19a-2
cgr-miR-30a-3p	1	mature	cgr-mir-30a
ggo-let-7i	1	mature	ggo-let-7i
gga-miR-146a-5p	1	mature	gga-mir-146a
mml-miR-99b-3p	11	mature	mml-mir-99b
tcc-miR399a	5	mature	tcc-MIR399a
ggo-miR-423	29	mature	ggo-mir-423
cfa-miR-181a	68	mature	cfa-mir-181a-2
pta-miR319	2	mature	pta-MIR319
rno-miR-193b-5p	1	mature	rno-mir-193b
efu-miR-155	3	mature	efu-mir-155
ola-miR-29c	2	mature	ola-mir-29c
stu-miR482d-3p	1	mature	stu-MIR482d
xtr-miR-22-5p	3	mature	xtr-mir-22
sly-miR167b-5p	9	mature	sly-MIR167b
ola-miR-30e	1	mature	ola-mir-30e
tgu-miR-18a	1	mature	tgu-mir-18a
mml-miR-1277	1	mature	mml-mir-1277
aca-miR-200b-5p	2	mature	aca-mir-200b
ssc-miR-23b	7	mature	ssc-mir-23b
ola-let-7b	103	mature	ola-let-7b-2
eca-miR-92b	5	mature	eca-mir-92b
chi-miR-140-3p	1	mature	chi-mir-140
aca-miR-138-5p	16	mature	aca-mir-138-2
bta-miR-222	1	mature	bta-mir-222
ccr-miR-205	1	mature	ccr-mir-205
ggo-miR-200a	1	mature	ggo-mir-200a
cgr-miR-744-3p	2	mature	cgr-mir-744
ssa-miR-27a-3p	2	mature	ssa-mir-27a-2
efu-miR-181e	6	mature	efu-mir-181e
rno-miR-3556b	2	mature	rno-mir-3556b-2
cfa-miR-503	2	mature	cfa-mir-503
eca-miR-660	9	mature	eca-mir-660
aca-let-7d-5p	81	mature	aca-let-7d
eca-miR-196a	1	mature	eca-mir-196a
dre-miR-27a-3p	10	mature	dre-mir-27a
cfa-miR-505	1	mature	cfa-mir-505
mmu-miR-7689-3p	1	mature	mmu-mir-7689
gga-let-7i	1	mature	gga-let-7i
ptr-miR-222	459	mature	ptr-mir-222
ptr-miR-1307	6	mature	ptr-mir-1307
tgu-miR-30d-5p	2	mature	tgu-mir-30d
mtr-miR396b-3p	1	mature	mtr-MIR396b
cgr-miR-92b-5p	4	mature	cgr-mir-92b
ggo-miR-421	2	mature	ggo-mir-421
mtr-miR319a-3p	6	mature	mtr-MIR319a
oha-miR-23b-3p	1	mature	oha-mir-23b
mml-miR-30c-5p	17	mature	mml-mir-30c-2
hsa-miR-16-5p	133	mature	hsa-mir-16-2
hsa-miR-29a-3p	10	mature	hsa-mir-29a
mml-miR-342-5p	1	mature	mml-mir-342
ggo-miR-1180	25	mature	ggo-mir-1180
lla-miR-93	1	mature	lla-mir-93
ssp-miR159a	1	mature	ssp-MIR159a
aly-miR827-3p	2	mature	aly-MIR827
ipu-miR-138	31	mature	ipu-mir-138-2
hsa-miR-99b-5p	155	mature	hsa-mir-99b
eca-miR-378	88	mature	eca-mir-378
gga-let-7b	1	mature	gga-let-7b
ptr-miR-584	2	mature	ptr-mir-584
ath-miR169a-3p	1	mature	ath-MIR169a
mes-miR319a	1	mature	mes-MIR319a
ssc-miR-92b-3p	2	mature	ssc-mir-92b
ssa-miR-16a-5p	1	mature	ssa-mir-16a-2
mtr-miR160f	2	mature	mtr-MIR160f
ola-let-7c	1	mature	ola-let-7c
ppy-miR-130a	1	mature	ppy-mir-130a
aca-miR-130a-1-5p	1	mature	aca-mir-130a-1
pma-miR-100a-5p	128	mature	pma-mir-100a
dre-miR-182-5p	1	mature	dre-mir-182
ggo-miR-376b	1	mature	ggo-mir-376b
tch-miR-27a-3p	23	mature	tch-mir-27a
cgr-miR-324-3p	3	mature	cgr-mir-324
mne-miR-206	3	mature	mne-mir-206
cfa-miR-30a	17	mature	cfa-mir-30a
chi-miR-30c-3p	1	mature	chi-mir-30c
efu-miR-93	1	mature	efu-mir-93
nvi-miR-10	1	mature	nvi-mir-10
der-miR-10	6	mature	der-mir-10
tca-miR-10-5p	15	mature	tca-mir-10
chi-miR-26b-5p	3	mature	chi-mir-26b
chi-miR-21-5p	375	mature	chi-mir-21
gga-miR-155	1	mature	gga-mir-155
hsa-miR-574-5p	7	mature	hsa-mir-574
ggo-miR-532	45	mature	ggo-mir-532
hsa-miR-31-3p	1	mature	hsa-mir-31
oar-miR-200b	7	mature	oar-mir-200b
hsa-miR-196a-5p	15	mature	hsa-mir-196a-2
ppy-miR-155	39	mature	ppy-mir-155
ggo-miR-429	63	mature	ggo-mir-429
ola-miR-455-3p	1	mature	ola-mir-455
xtr-miR-100	1	mature	xtr-mir-100
fru-miR-194	2	mature	fru-mir-194
rno-miR-191a-5p	2	mature	rno-mir-191a
oan-miR-196b-5p	5	mature	oan-mir-196b
hsa-miR-590-3p	1	mature	hsa-mir-590
gma-miR399h	2	mature	gma-MIR399h
bta-miR-30b-3p	1	mature	bta-mir-30b
ggo-miR-324	1	mature	ggo-mir-324
ssc-miR-3613	9	mature	ssc-mir-3613
zma-miR167j-5p	2	mature	zma-MIR167j
ppt-miR319b	30	mature	ppt-MIR319b
oar-miR-10a	52	mature	oar-mir-10a
tgu-let-7b-5p	32	mature	tgu-let-7b
cqu-miR-2	1	mature	cqu-mir-2
ptr-miR-660	2	mature	ptr-mir-660
aca-miR-29b	2	mature	aca-mir-29b-2
mtr-miR396a-3p	1	mature	mtr-MIR396a
bta-miR-29a	1	mature	bta-mir-29a
chi-miR-22-3p	7	mature	chi-mir-22
aca-miR-30c-3p	1	mature	aca-mir-30c
ppy-miR-331-3p	1	mature	ppy-mir-331
cgr-miR-1260	1	mature	cgr-mir-1260
pab-miR3711	2	mature	pab-MIR3711
ggo-miR-191	89	mature	ggo-mir-191
dya-let-7	335	mature	dya-let-7
rno-miR-193b-3p	6	mature	rno-mir-193b
tch-miR-423-3p	5	mature	tch-mir-423
xtr-miR-92b	32	mature	xtr-mir-92b
hsa-miR-128-3p	3	mature	hsa-mir-128-2
oar-miR-374b	3	mature	oar-mir-374b
efu-miR-138a	1	mature	efu-mir-138a
bta-miR-191	23	mature	bta-mir-191
mes-miR319h	1	mature	mes-MIR319h
efu-miR-200b	1	mature	efu-mir-200b
tur-miR-263a-5p	9	mature	tur-mir-263a
xtr-miR-222	5	mature	xtr-mir-222
eca-miR-99b	2	mature	eca-mir-99b
hsa-miR-484	3	mature	hsa-mir-484
dpe-let-7	1	mature	dpe-let-7-2
eca-miR-221	1	mature	eca-mir-221
bta-miR-345-5p	4	mature	bta-mir-345
ath-miR858b	329	mature	ath-MIR858b
chi-miR-28-3p	1	mature	chi-mir-28
pmi-miR-92d-3p	1	mature	pmi-mir-92d
chi-miR-106b-3p	1	mature	chi-mir-106b
chi-miR-411a-5p	1	mature	chi-mir-411a
hsa-miR-625-5p	2	mature	hsa-mir-625
rno-miR-21-5p	7	mature	rno-mir-21
dre-miR-140-3p	1	mature	dre-mir-140
ppy-miR-16	3	mature	ppy-mir-16-2
hsa-miR-21-5p	5	mature	hsa-mir-21
ipu-miR-210	1	mature	ipu-mir-210
dre-miR-30c-5p	6	mature	dre-mir-30c
oan-miR-27b-3p	10	mature	oan-mir-27b
gga-miR-21-5p	15	mature	gga-mir-21
ola-miR-19b	1	mature	ola-mir-19b-1
bta-miR-2898	1	mature	bta-mir-2898
RF00612	1	snoRNA	Small nucleolar RNA SNORD75
RF00174	1	Rfam other sncRNA	Cobalamin riboswitch
RF02475	10	snoRNA	Small nucleolar RNA GlsR6
RF01184	756	snoRNA	Small nucleolar RNA snR79
RF01082	1	Rfam other sncRNA	Pseudoknot of upstream pseudoknot domain (UPD) of the 3'UTR
RF01304	9	snoRNA	Small nucleolar RNA sR5
RF01118	8	rRNA	Pseudoknot of the domain G(G12) of 23S ribosomal RNA
RF00335	87	snoRNA	Small nucleolar RNA Z13/snr52
RF01768	3	Rfam other sncRNA	ribosomal frameshift site
RF00658	6	precursor	microRNA mir-21
RF02401	6	Rfam other sncRNA	ClpQY promoter
RF01365	1	Rfam other sncRNA	CRISPR RNA direct repeat element
RF01648	4	snoRNA	Caenorhabditis snoRNA ceN65
RF01833	1	Rfam other sncRNA	ribosomal frameshift site
RF00003	3	snRNA	U1 spliceosomal RNA
RF00498	1	Rfam other sncRNA	Equine arteritis virus leader TRS hairpin (LTH)
RF01322	3	Rfam other sncRNA	CRISPR RNA direct repeat element
RF00638	3	precursor	microRNA MIR159
RF02225	1	Rfam other sncRNA	Proteobacterial sRNA sX6
RF00254	1	precursor	mir-16 microRNA precursor family
RF00342	1	snoRNA	Small nucleolar RNA Z40
RF01850	1953	Rfam other sncRNA	Betaproteobacteria transfer-messenger RNA
RF01106	49	Rfam other sncRNA	Pseudoknot of upstream pseudoknot domain (UPD) of the 3'UTR
RF00016	17	snoRNA	Small nucleolar RNA SNORD14
RF00090	1	snoRNA	Small nucleolar RNA SNORA74
RF02129	1	Rfam other sncRNA	GNAS antisense RNA 1 conserved region 3
RF01792	2	Rfam other sncRNA	ribosomal frameshift site
RF00283	1	snoRNA	small Cajal body-specific RNA 18
RF01847	1	snoRNA	Plant small nucleolar RNA U3
RF00912	1	precursor	microRNA mir-877
RF01675	2	Rfam other sncRNA	Pseudomonas sRNA CrcZ
RF00244	3	precursor	mir-26 microRNA precursor family
RF01762	2	Rfam other sncRNA	Whalefall-1 RNA
RF01143	6	snoRNA	Small nucleolar RNA sR16
RF00647	1	precursor	microRNA MIR164
RF00005	5915	tRNA	tRNA
RF00226	1	Rfam other sncRNA	n-myc internal ribosome entry site (IRES)
RF00691	5	precursor	microRNA mir-146
RF01072	164	Rfam other sncRNA	Pseudoknot of upstream pseudoknot domain (UPD) of the 3'UTR
RF00591	1	snoRNA	Small nucleolar RNA SNORD77
RF01707	2	Rfam other sncRNA	JUMPstart RNA
RF00502	1	Rfam other sncRNA	Turnip crinkle virus (TCV) core promoter hairpin (Pr)
RF00163	1	Rfam other sncRNA	Hammerhead ribozyme (type I)
RF01550	1	snoRNA	Trypanosomatid snoRNA TB8Cs3H1
RF00180	5	Rfam other sncRNA	Renin stability regulatory element (REN-SRE)
RF00309	40	snoRNA	Small nucleolar RNA snR60/Z15/Z230/Z193/J17
RF00027	1	precursor	let-7 microRNA precursor
RF01686	1	Rfam other sncRNA	Acido-1 RNA
RF00476	1	snoRNA	Small nucleolar RNA snR61/Z1/Z11
RF00129	1	precursor	mir-103/107 microRNA precursor
RF01519	2	Rfam other sncRNA	Caulobacter sRNA CC0196
RF01613	3	snoRNA	Nematode snoRNA ceN109
RF02224	10	Rfam other sncRNA	Xanthomonadaceae sRNA sX5
RF01959	7	rRNA	Archaeal small subunit ribosomal RNA
RF01108	17	Rfam other sncRNA	Pseudoknot of upstream pseudoknot domain (UPD) of the 3'UTR
RF01756	1	Rfam other sncRNA	rne-II RNA
RF01346	6	Rfam other sncRNA	CRISPR RNA direct repeat element
RF01130	11	snoRNA	Small nucleolar RNA sR46
RF00379	1	Rfam other sncRNA	ydaO/yuaA leader
RF00075	2	precursor	mir-166 microRNA precursor
RF02359	3	Rfam other sncRNA	Bacteriophage MS2 operator hairpin
RF01275	3	snoRNA	Small nucleolar RNA sR22
RF01127	1	snoRNA	Small nucleolar RNA sR42
RF01684	232	Rfam other sncRNA	MALAT1-associated small cytoplasmic RNA/MEN beta RNA
RF00645	2	precursor	microRNA MIR169_2
RF01736	1	Rfam other sncRNA	flg-Rhizobiales RNA
RF02300	1	snoRNA	Tetrahymena snoRNA TtnuCD24
RF00385	1	Rfam other sncRNA	Infectious bronchitis virus D-RNA
RF00287	5	snoRNA	Small nucleolar RNA SNORD44
RF00518	3	Rfam other sncRNA	speF leader
RF02541	989	rRNA	Bacterial large subunit ribosomal RNA
RF00662	1	precursor	microRNA mir-132
RF00572	1	snoRNA	Small nucleolar RNA SNORD66
RF02470	1	Rfam other sncRNA	Mycobacterium sRNA Ms_IGR-8
RF00468	1	Rfam other sncRNA	Hepatitis C virus stem-loop VII
RF01543	4	snoRNA	Trypanosomatid snoRNA TB11Cs5H2
RF01843	2	Rfam other sncRNA	neiserria ribosomal frameshift element
RF00140	1	Rfam other sncRNA	Alpha operon ribosome binding site
RF02467	14	Rfam other sncRNA	Mycobacterium sRNA Ms_IGR-2
RF01111	2	Rfam other sncRNA	Pseudoknot of upstream pseudoknot domain (UPD) of the 3'UTR
RF01177	40	snoRNA	Small nucleolar RNA snR67
RF00619	8	snRNA	U6atac minor spliceosomal RNA
RF02162	541	Rfam other sncRNA	XIST RNA A repeat
RF01990	7	Rfam other sncRNA	Selenocysteine insertion sequence 4
RF00001	10	rRNA	5S ribosomal RNA
RF01296	1	snoRNA	Small nucleolar RNA U85
RF01381	2	Rfam other sncRNA	HIV-1 stem-loop 3 Psi packaging signal
RF01046	1	Rfam other sncRNA	Wingless localisation element 3 (WLE3)
RF01516	1	snoRNA	Human herpesvirus 1 small nucleolar RNA
RF02448	5625	Rfam other sncRNA	Streptococcus sRNA SpR20
RF01895	2	precursor	microRNA mir-193
RF02194	1	Rfam other sncRNA	Bacterial antisense RNA HPnc0260
RF01704	2	Rfam other sncRNA	Downstream peptide RNA
RF01834	3	Rfam other sncRNA	ribosomal frameshift site
RF01804	3	Rfam other sncRNA	Lambda phage CIII thermoregulator element
RF02543	373125	rRNA	Eukaryotic large subunit ribosomal RNA
RF00296	1	snoRNA	Small nucleolar RNA R16
RF01791	1	Rfam other sncRNA	F6 TB sRNA
RF01122	4	snoRNA	Small nucleolar RNA sR39
RF01727	3	Rfam other sncRNA	SAM/SAH riboswitch
RF00592	6	snoRNA	Small nucleolar RNA SNORD78
RF02273	1	Rfam other sncRNA	FsrA
RF00363	1	precursor	mir-BART1 microRNA precursor family
RF00014	1	Rfam other sncRNA	DsrA RNA
RF00741	3	precursor	microRNA mir-378
RF01433	1	snoRNA	small nucleolar RNA snoR137
RF01394	1	Rfam other sncRNA	isrK Hfq binding RNA
RF00573	1	snoRNA	Small nucleolar RNA SNORD67
RF00100	1	Rfam other sncRNA	7SK RNA
RF00015	1	snRNA	U4 spliceosomal RNA
RF02476	4	snoRNA	Small nucleolar RNA GlsR7
RF00446	2	precursor	mir-133 microRNA precursor family
RF00177	151	rRNA	Bacterial small subunit ribosomal RNA
RF00192	2	Rfam other sncRNA	Bovine leukaemia virus RNA packaging signal
RF01851	384	Rfam other sncRNA	Cyanobacteria transfer-messenger RNA
RF01618	1	snoRNA	Nematode snoRNA ceN114
RF00004	213	snRNA	U2 spliceosomal RNA
RF01134	3	snoRNA	Small nucleolar RNA sR30
RF00651	19	precursor	microRNA mir-221
RF00164	2	Rfam other sncRNA	Coronavirus 3' stem-loop II-like motif (s2m)
RF00002	131722	rRNA	5.8S ribosomal RNA
RF01022	2	precursor	microRNA mir-611
RF01716	7	Rfam other sncRNA	PhotoRC-I RNA
RF00284	8	snoRNA	Small nucleolar RNA SNORD74
RF00019	147	Rfam other sncRNA	Y RNA
RF00358	10	snoRNA	Small nucleolar RNA Z101
RF00653	7	precursor	microRNA mir-22
RF00030	6	Rfam other sncRNA	RNase MRP
RF02516	1	precursor	mir-393 microRNA precursor family
RF01274	3	snoRNA	Small nucleolar RNA sR45
RF01849	4	Rfam other sncRNA	Alphaproteobacteria transfer-messenger RNA
RF00006	4	Rfam other sncRNA	Vault RNA
RF02540	100	rRNA	Archaeal large subunit ribosomal RNA
RF01696	1	Rfam other sncRNA	Chlorobi-1 RNA
RF00053	1	precursor	mir-7 microRNA precursor
RF01140	4	snoRNA	Small nucleolar RNA sR20
RF01753	3	Rfam other sncRNA	psbNH RNA
RF01104	1	Rfam other sncRNA	Pseudoknot of upstream pseudoknot domain (UPD) of the 3'UTR
RF00277	27	snoRNA	Small nucleolar RNA SNORD49
RF01128	2	snoRNA	Small nucleolar RNA sR42
RF01306	18	snoRNA	Small nucleolar RNA sR52
RF00282	3	snoRNA	Small nucleolar RNA SNORD48
RF00289	2	snoRNA	Small nucleolar RNA SNORD104
RF01294	1	snoRNA	Small nucleolar RNA U89
RF00274	5670	snoRNA	Small nucleolar RNA SNORD57
RF00032	1	Rfam other sncRNA	Histone 3' UTR stem-loop
RF01100	2	Rfam other sncRNA	3'-terminal pseudoknot in BYV
RF00010	1	Rfam other sncRNA	Bacterial RNase P class A
RF00074	2	precursor	mir-29 microRNA precursor
RF00052	1	precursor	lin-4 microRNA precursor
RF01467	1	Rfam other sncRNA	Listeria sRNA rli36
RF01668	1	Rfam other sncRNA	Pseudomonas sRNA P10
RF01536	1	snoRNA	Trypanosomatid snoRNA TB10Cs5H3
RF02125	1	Rfam other sncRNA	JPX transcript, XIST activator conserved region 2
RF00381	2	Rfam other sncRNA	Antizyme RNA frameshifting stimulation element
RF00026	236	snRNA	U6 spliceosomal RNA
RF00494	3	snoRNA	Small nucleolar RNA U2-19
RF02117	127	Rfam other sncRNA	FMR1 antisense RNA 1 conserved region 1
RF02542	11	rRNA	Microsporidia small subunit ribosomal RNA
RF00039	2	Rfam other sncRNA	DicF RNA
RF00023	48968	Rfam other sncRNA	transfer-messenger RNA
RF00020	18	snRNA	U5 spliceosomal RNA
RF01866	2	snoRNA	C. elegans snoRNA ceN33
RF02186	1	Rfam other sncRNA	ST7 overlapping transcript 3 conserved region 4
RF01145	2	snoRNA	Small nucleolar RNA sR14
RF00642	7	precursor	microRNA mir-23
RF01414	3	Rfam other sncRNA	Class I RNA
RF00469	6	Rfam other sncRNA	Hepatitis C stem-loop IV
RF00628	4	Rfam other sncRNA	Pseudomonas sRNA P16
RF02139	1	Rfam other sncRNA	HOXA11 antisense RNA 1 conserved region 3
RF00644	10	precursor	microRNA mir-27
RF01210	1	snoRNA	Small nucleolar RNA U13
RF00104	1	precursor	mir-10 microRNA precursor family
RF00045	4	snoRNA	Small nucleolar RNA SNORA73 family
RF01151	7	snoRNA	Small nucleolar RNA U82P
RF00118	1	Rfam other sncRNA	rydB RNA
RF01960	1032799	rRNA	Eukaryotic small subunit ribosomal RNA
RF02534	1	Rfam other sncRNA	Norovirus cis-acting replication element (CRE)
RF00440	1	snoRNA	Small nucleolar RNA SNORD37
RF01167	1	snoRNA	Small nucleolar RNA sn2429
RF01790	1	Rfam other sncRNA	ribosomal frameshift site
RF01309	1	snoRNA	Small nucleolar RNA sR60
RF00223	1	Rfam other sncRNA	bip internal ribosome entry site (IRES)
RF01131	5	snoRNA	Small nucleolar RNA sR47
RF00017	2	Rfam other sncRNA	Metazoan signal recognition particle RNA
RF00464	9	precursor	mir-92 microRNA precursor family
RF01232	5	snoRNA	Small nucleolar RNA R442
RF01119	1	snoRNA	Small nucleolar RNA sR32
RF01506	432	snoRNA	A. fumigatus snoRNA Afu_294
RF00184	1	Rfam other sncRNA	Potato virus X cis-acting regulatory element
RF01320	2	Rfam other sncRNA	CRISPR RNA direct repeat element
intron	123214	intron	-
exon	1840333	exon	-
intergenic	22437757	intergenic	-
unmap	1053896	unmap	-
