# Supplementary material for: Transcriptomic Analysis of Extracellular RNA Governed by the Endocytic Adaptor Protein Cin1 of Cryptococcus deneoformans
Source: Front Cell Infect Microbiol. 2020 Jun 23;10:256. doi: 10.3389/fcimb.2020.00256 (PMC7324655; doi:10.3389/fcimb.2020.00256)
Supplement: Table S1 — Differential expression of secreted mRNA between C. deneoformans JEC21 and cin1 strains revealed by RNA-Seq. [file Data_Sheet_1.zip › Table S5.xls]

## Sheet: Table S5
miRNA id	Chromosome	Strand	Sequence(mature)	Sequence(star)	Start	End	Sequence(precursor)	Tag info
novel_mir1	NC_006679.1	+	GTAGCGGTAGCGGGAGAGCTCGG	TCTTGGCCTTCTTCACCGCCTCTGG	830709	830937	CGGCAGGCCTAGGGAACATATCCTGTGAGTCCTCAGACCAAGCAAAGGTCCTCGGCGAGTAGTCACAGTAGTACCCCATGGCCCTCAAGTTGGCGAGAGCCTCAGACCTATAGGCCTTCCCATACTTGGCGGCCCAAGTCTTGGCCTTCTTCACCGCCTCTGGGGAAGCATCCCGGTGAGCGTGCCAGTAGCGGTAGCGGGAGAGCTCGGGGTGCTCCTGGCTTTCCA	tag81507_11,tag82903_211,tag25211_13,tag51707_108,tag11606_78,tag18522_1401,tag53440_24,tag47196_597,tag4806_15,tag32638_107,tag17907_139,tag46754_51,tag80247_93,tag39339_93,tag69187_12,tag59371_47,tag23438_221,tag45506_130,tag19551_121,tag9645_624,tag9957_143,tag37914_31,tag26929_177,tag77524_488,tag68577_37,tag18187_52,tag14291_2434,tag16595_86,tag24937_50,tag62093_113,tag58707_30,tag4706_1409,…
novel_mir2	NC_006681.1	+	GGGGCTTCGTGATGATCTCATTTGACGT	TGAGTGAGATCGGACCGCGGTGCGTG	388633	388988	TCTGATTTGGTTGCCTGTCCTTCTTGTCTCGCCCGCTCATCCTTAACCTCTAGTCCGTTGAGTTGCCTGTCTGATTATCTTTGGAGAAAAGACGAGTACTCTCTTCGCGCGATGACGAGGTTTAGGTTTGACTCTTGGGGCTTCGTGATGATCTCATTTGACGTTCTGTTGAGTGAGATCGGACCGCGGTGCGTGGTGTGGACGAGTCGTGACGGGTTGCCAAGCGTGCTTACCCGGCTTCTATGATCCTCTCTGTTCCCTTTTTGCATTGTTTACGGATTATTATTCGATGCATCTGTTGACACGAGCTTTAGTTTTAGGCCCTATTCGCCATGTCTCAAGTTTCATTATCAGC	tag45104_84,tag55804_10,tag20495_10,tag66940_144,tag34708_56,tag57834_44,tag18245_45,tag65260_30,tag62974_312,tag57883_45,tag20520_17,tag70035_43,tag26248_12,tag75591_11,tag28941_127,tag7777_390,tag82804_10,tag16249_27,tag82243_12,tag12516_24,tag30230_71,tag9525_27,tag13578_104,tag28991_385,tag50142_24,tag15446_22,tag31767_19,tag26857_53,tag43565_11,tag6053_78,tag78209_479,tag16552_52,tag20330_57…
novel_mir3	NC_006682.1	+	GCAATCGGTAGCGCGCACGACTC	TCGTGCGGTTGCGGGTTCGAGCCCCGC	679217	679506	GTGCATGTAAGAAGTTAAACTTTCATCCGAACTCTCCGTAGTTTAGTGTGGTTTAGAGCGTCAGACTGTAATTGGTTTCCAAAATCACATCTGAAAGTCGTGCGTTCGACTCGCACCGGGGAGATTCAAATTTGCCCCCGTGGCGCAATCGGTAGCGCGCACGACTCTTAACGAGTCTATTTGAGCCGATTATGGGCCATCAATCATTTCTTCGTCATCGTGCGGTTGCGGGTTCGAGCCCCGCCGGAGGCTTTTTTTTAATCTTTTTCCTTATCTTCTGACCATGTAA	tag53100_60,tag50293_45,tag7605_57,tag55510_11,tag79352_413,tag76500_52,tag58566_8844,tag20281_53,tag30448_58,tag36820_117,tag5481_16,tag82212_52,tag42452_160,tag25112_34,tag37785_40,tag871_54,tag59324_111,tag58397_61,tag43371_89,tag54008_3126,tag67906_26,tag40279_166,tag41031_48,tag40306_61,tag62424_31,tag30396_437,tag16805_65,tag13321_23,tag5027_426,tag72305_667,tag1334_46,tag991_23,tag12835_18…
novel_mir4	NC_006683.1	+	CATTCCGATTGGATTCTCATCC	TGCTTGTCTAGTCCTCGTGTGAATGGGAA	229742	229989	TAGCCCAGAGCAGAGCTAGGATGATACCGATGACGAGACCTAGCCTCTTCCGCTTTTCGTCTCTTTTCTCTTTGTTGCCCATTCCGATTGGATTCTCATCCTTCGTTTTGAAGAATGCTTGTCTAGTCCTCGTGTGAATGGGAATTACAATGAGGCAGGAGGGAGATGTCTGAGTGTGTTGAGTCGGTGCCGAGTCTTTCACTAGTTTGGCGACTTTATTTCTGAGCTTATACATTGCTCTGGGCTT	tag53786_10,tag20445_48,tag69402_11,tag51440_53,tag4857_79,tag49692_38,tag9051_252,tag78724_41,tag14116_111,tag30918_12,tag2792_100,tag52351_61,tag28563_10,tag40605_15,tag44191_11,tag8202_39,tag78483_71,tag52227_18,tag55232_82,tag20383_68,tag15325_14,tag45131_181,tag9912_60,tag41367_13,tag26521_47,tag48043_20,tag64700_130,tag157_81,tag3690_106,tag70463_14,tag70986_27,tag74552_10,tag22841_29,tag20…
novel_mir5	NC_006683.1	-	ATCTCAATCGTGCGGTTGCGGGTT	CGGTAGCGCGCACGACTCTTAGAGTCTGCT	376544	376678	AAAAAAGACACCGAAAGCCCCCGTGGCGCAATCGGTAGCGCGCACGACTCTTAGAGTCTGCTTGAACCGGTTACGGGCCATCATCTCAATCGTGCGGTTGCGGGTTCGAGCCCCGCCGGAGGCTTCTCTTTTTA	tag26310_174,tag2398_101,tag16616_77,tag73170_76,tag44221_41,tag36289_12,tag7642_24,tag60712_22,tag40209_42,tag81004_10,tag57023_195,tag55590_68,tag47598_177,tag55886_43,tag51563_16,tag3923_81,tag18563_13,tag70639_55,tag60958_95,tag82097_40,tag7083_44,tag48356_68,tag81206_48,tag38393_141,tag12207_3610,tag60304_168,tag51246_59,tag5817_42,tag29634_79,tag48576_51,tag4003_110,tag18564_16,tag67331_10,…
novel_mir6	NC_006683.1	+	AGTTGGTGGGAGTAGCTCAGTTTTG	TTGGTTAGAGCAACCGATTGC	460943	461231	ACGACATTCGCTAGGCCTATTAGTTATGTTGCATATGAAAATCCGGTTGACAGTTGGTGGGAGTAGCTCAGTTTTGGTTAGAGCAACCGATTGCAATTATTTGTAATCATCGGTAGGTCGTGGGTTCGAATCCCACTTCCCACTTTCTTTTTCATGGGGTGGGAATCGGCAATAGGTTACATGATTTTGCTAAGATTTACCACAACTATGCTGTGGGAGTAGCTCAGTTTTGGTTAGAGCAACCGATTGCAATTTTATATCGCAAATATCGGTAGGTCGTGGGTTCGA	tag64568_927,tag23521_46,tag78474_51,tag41165_27,tag41075_12,tag8887_15129,tag73777_6343,tag55393_16591,tag66886_472,tag74971_590,tag26940_285,tag29017_568,tag32620_199,tag27248_19816,tag33172_2429,tag65738_22,tag6303_25,tag56186_328,tag27632_23,tag69266_10,tag79957_611,tag23497_31,tag24412_12,tag31250_147,tag22618_234
novel_mir7	NC_006683.1	+	TACATCCTTTTGCGTTGCCGAAACCC	GTGGCGAGGAAGGTGTCGGAG	643040	643093	GCTCTACATCCTTTTGCGTTGCCGAAACCCGGTGGCGAGGAAGGTGTCGGAGG	tag33900_24,tag48091_120,tag70512_53,tag52485_117,tag49840_115,tag7040_10,tag20990_11,tag61821_875,tag12535_12,tag13561_16,tag65373_120,tag4024_27,tag76315_150,tag81349_86,tag36351_21,tag24454_98,tag48121_93,tag57300_98,tag75202_70,tag44989_10,tag73945_210,tag4471_53,tag58388_719,tag28639_531,tag27384_392,tag67275_13,tag70210_19,tag45263_24
novel_mir8	NC_006683.1	+	TTGGTCGGAGGGTGATCGAGAAGAAGAGAG	TGACCGCCGCTGCCATCTCG	762147	762413	GAGCGCTTGCGTTGATGGACCTAACGATTGGCTGAGGGCATTCAAGGTTGGTCGGAGGGTGATCGAGAAGAAGAGAGGGCCGAAAGGGTCACCCTGTCGAACGCCTTGAGAGGATTGAAGGACTTTGTCGCCACACACGAGGTCGGATGAGTCGCCATAGGCCCATTTGCAGGTCCTCCAAAGCGTCGGCGCATGGGTCTTGACCGCCGCTGCCATCTCGGCCCTATCTACACGGTTGAAAGCGTTAGAAGCATCGAGCGAGGCTA	tag16227_133,tag36572_463,tag65701_60,tag44399_107,tag81790_34,tag24417_13,tag28243_20,tag47486_214,tag5001_264,tag74918_224,tag77158_28,tag57188_174,tag62042_222,tag14350_189,tag66178_47,tag82848_493,tag9997_79,tag14204_84,tag41163_11,tag82360_1403,tag3216_12,tag52822_61,tag20608_73,tag36560_311,tag67145_37,tag14360_60,tag28263_827,tag75930_23,tag75267_49,tag21258_91,tag23812_47,tag56906_87,tag7…
novel_mir9	NC_006686.1	+	CGCAATCGGTAGCGCGCACGACTC	TCGTGCGGTTGCGGGTTCGAGCCCCGCCG	439456	439589	CAGCATCAAGAAGCCCCCGTGGCGCAATCGGTAGCGCGCACGACTCTTAGAGTCTGCTTGAACCGGTTACGGGCCATCATCTCAATCGTGCGGTTGCGGGTTCGAGCCCCGCCGGAGGCTTTCTTTTTTGCTT	tag80408_43,tag80332_35,tag3794_13
novel_mir10	NC_006686.1	-	TTCGATCCCCACCGTTGGTTT	TCAGCCGGTAGCGGGAGATTGTGG	1471107	1471158	CGAATCAGCCGGTAGCGGGAGATTGTGGGTTCGATCCCCACCGTTGGTTTA	tag29667_906,tag23640_20081,tag70148_30,tag32958_30,tag1385_21,tag47817_13,tag47272_94,tag18308_139,tag60650_10,tag11082_8591,tag55988_74,tag12891_11,tag761_11,tag77094_41,tag28518_91,tag66308_71,tag62094_78,tag5359_12
novel_mir11	NC_006687.1	+	CGCAATCGGTAGCGCGCACGACTCTT	ATCGTGCGGTTGCGGGTTCGAGCCCCGCCG	38003	38116	CAAGCCCCCGTGGCGCAATCGGTAGCGCGCACGACTCTTAGAGTCTGCTTGAACTGGTTACGGGCCATCATCTCAATCGTGCGGTTGCGGGTTCGAGCCCCGCCGGAGGCTTT	tag5185_32,tag30962_40
novel_mir12	NC_006693.1	-	ATCTTCGGCATCATGATTGAGATGGGGGTC	TTCCTCTGAGTCGTCATGGAGATTAAATAA	421856	422122	CGGTGGCCGCTCCTACTTACTGCATCTGTCTCGATATCCTATGCCTACTAAGGGACTTCCTCTGAGTCGTCATGGAGATTAAATAATGGTTCGGGGCATGCTTTGGTGAGTTCTTTTCAACGTCTAAGTTATTTGCAATCAAATCATGCTGATATGATATCATGGTCTGTCGTTGTTAGTGCTACCCATGAGTCTGCTTGATCTTCGGCATCATGATTGAGATGGGGGTCCTGGATATTCGTACTTATGCATTGGATCGGTTGCCA	tag73653_15,tag17616_74,tag73033_90,tag36336_21,tag50639_58,tag3292_15,tag17527_24,tag9252_21,tag36945_10,tag48368_55,tag66616_48,tag18550_55,tag54428_84,tag48943_55,tag44478_43,tag65123_56,tag56065_37,tag58523_32,tag68623_32,tag15403_83,tag55486_10,tag83060_12,tag67965_51,tag47525_48,tag63735_23,tag11997_10,tag52099_55,tag69519_10,tag43442_16,tag9377_23
