# Supplementary material for: Transcriptomic Analysis of Extracellular RNA Governed by the Endocytic Adaptor Protein Cin1 of Cryptococcus deneoformans
Source: Front Cell Infect Microbiol. 2020 Jun 23;10:256. doi: 10.3389/fcimb.2020.00256 (PMC7324655; doi:10.3389/fcimb.2020.00256)
Supplement: Table S1 — Differential expression of secreted mRNA between C. deneoformans JEC21 and cin1 strains revealed by RNA-Seq. [file Data_Sheet_1.zip › Table S6.xls]

## Sheet: Table S6
siRNA id	Guide sequence	Passenger sequence	Tag info
novel_sir1	CGAATCGGATGACCTTGGCTC	TCGCTTAGCCTACTGGAACCG	tag45369
novel_sir2	TTCGTTGCAGCGATACTTGCG	GCAACGTCGCTATGAACGCTT	tag42380
novel_sir3	GAAGAGCGCTCGGTTAGTACC	GACTTCTCGCGAGCCAATCAT	tag40841
novel_sir4	TTCTGCCGAGATCAGGGTCAT	GACGGCTCTAGTCCCAGTATC	tag2268
novel_sir5	TACGGTGCCTCCTGGTCTATC	AGATGCCACGGAGGACCAGAT	tag51151
novel_sir6	TAAACGAGCAGCTAGACTAAC	AGATTTGCTCGTCGATCTGAT	tag30897
novel_sir7	GACGCGGCCGTGAGCGATATC	TGCTGCGCCGGCACTCGCTAT	tag40161
novel_sir8	GATAAGTCGACGGGCAATAGC	GCCTATTCAGCTGCCCGTTAT	tag63165
novel_sir9	TAATTCCTTGATCTGATCACT	TAAGGAACTAGACTAGTGAAC	tag12425
novel_sir10	AGAGTTGGCACCGTGGAACCT	TCAACCGTGGCACCTTGGATT	tag53247
novel_sir11	TACCTGGCCACGCGTGGGATT	TCATGGACCGGTGCGCACCCT	tag8798
novel_sir12	CTATTATCGGTTCCGTCGCCT	TAATAGCCAAGGCAGCGGAGG	tag21292
novel_sir13	ACATAAACTGAAGCCACTCCT	TATTTGACTTCGGTGAGGACC	tag4866
novel_sir14	CTCCATTTGTCGCACAGCGCT	GGTAAACAGCGTGTCGCGATC	tag17245
novel_sir15	TCACCATGGAAGAGCGCGAGC	GGAGTGGTACCTTCTCGCGCT	tag291
novel_sir16	TAGACAAATGGCGAGCCGAAG	GTATCTGTTTACCGCTCGGCT	tag3365
novel_sir17	AGATGCTCTGACAAACATGCT	TACGAGACTGTTTGTACGAAG	tag8776
novel_sir18	CCATCTAGGACTGCTGAATCT	TAGATCCTGACGACTTAGACG	tag78100
novel_sir19	CGCTCTCCGGTCCAGTAGATG	CCGCGAGAGGCCAGGTCATCT	tag73119
novel_sir20	TAAGGCAGCAGTCAGGAGATG	GCATTCCGTCGTCAGTCCTCT	tag30278
novel_sir21	TAAGCGAGTTCCAGTCAGACG	CAATTCGCTCAAGGTCAGTCT	tag59327
novel_sir22	CTATACAGTCTGCCGGCGTCT	TATGTCAGACGGCCGCAGACT	tag81177
novel_sir23	TCTTGGGTACGATTGTTCACC	GCAGAACCCATGCTAACAAGT	tag894
novel_sir24	GTTTCTGACACGCGCACAAGT	AAGACTGTGCGCGTGTTCAAG	tag8492
novel_sir25	GTGATGGCGGAAGACTACAGT	CTACCGCCTTCTGATGTCAGG	tag72631
novel_sir26	GAAGTAGTTATATGAGGCAGT	TCATCAATATACTCCGTCATG	tag7911
novel_sir27	TATCTTTTGGCCAAAGTCAAC	TTATAGAAAACCGGTTTCAGT	tag61700
novel_sir28	GATCCGATCGGCTGACTCAGC	TCCTAGGCTAGCCGACTGAGT	tag7300
novel_sir29	TTATGTGACCGGGAGGAACGT	TACACTGGCCCTCCTTGCAGA	tag4784
novel_sir30	GTATTAGGTGGCACCGGACGT	TAATCCACCGTGGCCTGCAGA	tag29144
novel_sir31	TTATTAGGTGGCACCGGACGT	TAATCCACCGTGGCCTGCAGA	tag75770
novel_sir32	TCTTCTGTCTTCACCTGCATT	TGAGAAGACAGAAGTGGACGT	tag76123
novel_sir33	ATATGCCAGAGACCCGTACGT	TACGGTCTCTGGGCATGCAGT	tag79
novel_sir34	TCATAATCCGTCGCATGCAGC	CCAGTATTAGGCAGCGTACGT	tag15227
novel_sir35	GAGTGCTGCGAATGGGCCCGT	CACGACGCTTACCCGGGCAAA	tag78622
novel_sir36	GGAGCGGTGGCCCAAAGCCGT	TCGCCACCGGGTTTCGGCATC	tag70512
novel_sir37	ACCACATCCAAGGAAGGCAGC	GATGGTGTAGGTTCCTTCCGT	tag44905
novel_sir38	AAAGATGGTCGAGCTTCGCGT	TCTACCAGCTCGAAGCGCATC	tag54374
novel_sir39	TACTTGTCGAGGTGCCGCATC	GGATGAACAGCTCCACGGCGT	tag3172
novel_sir40	GGATGCCGGTTCTCACATCGT	TACGGCCAAGAGTGTAGCATT	tag11956
novel_sir41	CTATGCTGGTCGGGAGCTCGT	TACGACCAGCCCTCGAGCAAG	tag81435
novel_sir42	GTAGTCGTCAGTCCTATTCGT	TCAGCAGTCAGGATAAGCATC	tag40012
novel_sir43	GGAGGGTATCGTAGCACAGGT	TCCCATAGCATCGTGTCCAGC	tag23569
novel_sir44	TCTGCCAAGGGTGCGTCCAAG	GCAGACGGTTCCCACGCAGGT	tag8559
novel_sir45	TGCGATGCGACGTTCTCCACC	AGACGCTACGCTGCAAGAGGT	tag28868
novel_sir46	TGATGTATCTGGGGTGCCAAC	TGACTACATAGACCCCACGGT	tag33644
novel_sir47	CTAGGTCCGTCTTCAGCCGGT	TCCAGGCAGAAGTCGGCCAGC	tag82180
novel_sir48	GTAGCTGCTCCAGACGCCGGT	TCGACGAGGTCTGCGGCCATC	tag18771
novel_sir49	GTAGCTGCTCCAGACGCCGGT	TCGACGAGGTCTGCGGCCATT	tag18771
novel_sir50	TATTCCACCTCGAAGGCCAGC	GCATAAGGTGGAGCTTCCGGT	tag71520
novel_sir51	CAACCTTCAAAGGACCGCGGT	TGGAAGTTTCCTGGCGCCAGA	tag21681
novel_sir52	TACCCTCGACTACCAGCCATC	TCATGGGAGCTGATGGTCGGT	tag5763
novel_sir53	GTACGGCGCCACCGGGAGGGT	TGCCGCGGTGGCCCTCCCAAG	tag27157
novel_sir54	TCATCAGTGTCATCATAGGGT	TAGTCACAGTAGTATCCCAAG	tag61850
novel_sir55	TCATCAGTGTCATCATAGGGT	TAGTCACAGTAGTATCCCATG	tag61850
novel_sir56	GAAGTGCAACAAGGACCGGGT	TCACGTTGTTCCTGGCCCACT	tag12195
novel_sir57	CCGTTTCGAGCAGCACTGGGT	CAAAGCTCGTCGTGACCCAAA	tag47847
novel_sir58	GTACTCTCGGCTCCACATGGT	TGAGAGCCGAGGTGTACCAAC	tag74692
novel_sir59	TGAGCAAGCAGAGAGCATGGT	TCGTTCGTCTCTCGTACCACC	tag2735
novel_sir60	GAGCGCTCGGTTAGTACCACG	TTCTCGCGAGCCAATCATGGT	tag47085
novel_sir61	GAGCGCTCGGTTAGTACCAAG	TTCTCGCGAGCCAATCATGGT	tag47085
novel_sir62	TCCGTGTAGTACTCCACCAAG	CGAGGCACATCATGAGGTGGT	tag58347
novel_sir63	TGAAGACAAAGAGTAACCAGT	GCACTTCTGTTTCTCATTGGT	tag50244
novel_sir64	TGCTTCCGAGTGTTCTACATC	TAACGAAGGCTCACAAGATGT	tag27341
novel_sir65	TCTTCCGCCCTTTGATACACC	GGAGAAGGCGGGAAACTATGT	tag59043
novel_sir66	CTCTTGTCGCTCCGGTACTGT	GAACAGCGAGGCCATGACAGG	tag33081
novel_sir67	CGACCACGGTAGGAAGCCTGT	TGGTGCCATCCTTCGGACAGC	tag44237
novel_sir68	TGCGTGAACTGGCTCGACAAG	CCACGCACTTGACCGAGCTGT	tag49392
novel_sir69	TTACCCTAGTGCCCGCTCTGT	TGGGATCACGGGCGAGACAAT	tag57387
novel_sir70	TTACTCTAGTGCCCGCTCTGT	TGAGATCACGGGCGAGACAGT	tag67118
novel_sir71	CAGCAGCAGGTCGGTCACAGT	GTGTCGTCGTCCAGCCAGTGT	tag63643
novel_sir72	CTACCAGTAGCAGCGCAACTT	TGGTCATCGTCGCGTTGAAAC	tag72866
novel_sir73	CGACTGTGGCTGACGACACTT	TGACACCGACTGCTGTGAATG	tag29129
novel_sir74	GTATCTCCCTCTACGACACTT	TAGAGGGAGATGCTGTGAATC	tag32841
novel_sir75	CTCCGTTAGAGCTGCAACCTT	GGCAATCTCGACGTTGGAAAG	tag75247
novel_sir76	CTACCGGCTACTAAGGACCTT	TGGCCGATGATTCCTGGAATG	tag2548
novel_sir77	TGGAGACTGTGGAAGGGAAAC	CCACCTCTGACACCTTCCCTT	tag33708
novel_sir78	GCATTTAACGTGTGGCAGCTT	TAAATTGCACACCGTCGAAGC	tag19630
novel_sir79	TCAGGTCGTAGTCTGCGAAGG	GAAGTCCAGCATCAGACGCTT	tag38180
novel_sir80	TCAGACCTGGTGTAGCCGCTT	TCTGGACCACATCGGCGAAGT	tag58176
novel_sir81	CCAGCTAGTCCCAGAGTGCTT	TCGATCAGGGTCTCACGAATG	tag75564
novel_sir82	TGACCGCAAGAACTAGTTCTT	TGGCGTTCTTGATCAAGAAGG	tag73232
novel_sir83	TCGCTATCTGGGACAAGAACT	GTAGCGATAGACCCTGTTCTT	tag59888
novel_sir84	CTAGACGTCTCAGCCACAGTT	TCTGCAGAGTCGGTGTCAACC	tag79493
novel_sir85	TGGTCCTCACCGAAGTCAAAT	GAACCAGGAGTGGCTTCAGTT	tag1803
novel_sir86	GCACGTCCGGCGGTTTGAGTT	TGCAGGCCGCCAAACTCAAGC	tag19752
novel_sir87	CGAGGTATAGGGCGCGACGTT	TCCATATCCCGCGCTGCAATG	tag3214
novel_sir88	TGATATGCACCCTTACCGGTT	TATACGTGGGAATGGCCAAGC	tag17487
novel_sir89	CGTTTCGAGCAGCACTGGGTT	AAAGCTCGTCGTGACCCAAAG	tag18798
novel_sir90	GCACGTCACCGAGCAAATGTT	TGCAGTGGCTCGTTTACAAAA	tag69080
novel_sir91	GCACCGAGGCTTTTAGCTGTT	TGGCTCCGAAAATCGACAATG	tag8204
novel_sir92	ACACCGAGGCTTTTAGCTGTT	TGGCTCCGAAAATCGACAATG	tag63553
novel_sir93	GAAACGTTTCCGAGATCTGTT	TTGCAAAGGCTCTAGACAATG	tag32331
novel_sir94	TGCAAACGAACGAGCACAAGC	CGACGTTTGCTTGCTCGTGTT	tag74523
novel_sir95	TGCGGCCGACGACCAGAAAGG	GTACGCCGGCTGCTGGTCTTT	tag77927
novel_sir96	CCACAGTCGGTGAAAAGGTTT	TGTCAGCCACTTTTCCAAAGA	tag80228
novel_sir97	GTTTCGAGCAGCACTGGGTTT	AAGCTCGTCGTGACCCAAAGG	tag22572
novel_sir98	CCAGACGGCGTTCAGAGTTTT	TCTGCCGCAAGTCTCAAAAGA	tag66580
novel_sir99	CGAGACGGCGTTCAGAGTTTT	TCTGCCGCAAGTCTCAAAAGA	tag74404
novel_sir100	GCAGAGCTTCCCAGCTGTTTT	TCTCGAAGGGTCGACAAAAAC	tag36232
