# Supplementary material for: Transcriptomic Analysis of Extracellular RNA Governed by the Endocytic Adaptor Protein Cin1 of Cryptococcus deneoformans
Source: Front Cell Infect Microbiol. 2020 Jun 23;10:256. doi: 10.3389/fcimb.2020.00256 (PMC7324655; doi:10.3389/fcimb.2020.00256)
Supplement: Table S1 — Differential expression of secreted mRNA between C. deneoformans JEC21 and cin1 strains revealed by RNA-Seq. [file Data_Sheet_1.zip › Table S7.xls]

ID	CPC_judge	CPC_score(0)	txCdsPredict_judge	txCdsPredict_score(500)	CNCI_judge	CNCI_score(0)	pfam_judge	pfam_evalue	Final_judge
TCONS_00002803	noncoding	-116.074	noncoding	336	noncoding	-0.16384	noncoding	NA	clear_noncoding
TCONS_00001761	noncoding	-115.393	noncoding	366	noncoding	-0.208896	noncoding	NA	clear_noncoding
TCONS_00002818	coding	11.59	coding	1442	coding	0.323	coding	3.20E-82	clear_coding
TCONS_00009964	coding	544.853	noncoding	395	coding	0.179	noncoding	NA	unclear
TCONS_00007655	coding	274.178	coding	794	coding	0.161	noncoding	NA	clear_coding
TCONS_00007393	noncoding	-122.493	noncoding	366	noncoding	-0.06144	noncoding	NA	clear_noncoding
TCONS_00000268	coding	107.401	noncoding	314	noncoding	-0.032768	noncoding	NA	clear_noncoding
TCONS_00001004	coding	0.612809	noncoding	294	noncoding	-0.0098304	noncoding	NA	clear_noncoding
TCONS_00000363	coding	0.7118	noncoding	363	NA	NA	noncoding	NA	unclear
TCONS_00006563	noncoding	-10.085	noncoding	424	noncoding	-0.065536	noncoding	NA	clear_noncoding
TCONS_00005660	coding	581.973	coding	1243	coding	0.222	coding	2.40E-14	clear_coding
TCONS_00000065	coding	284.507	coding	1114	coding	0.132	coding	2.10E-14	clear_coding
TCONS_00000686	coding	108.094	coding	3819	coding	0.121	coding	5.20E-23	clear_coding
TCONS_00001625	coding	382.119	coding	2297	coding	0.222	noncoding	NA	clear_coding
TCONS_00006977	coding	140.468	noncoding	311	coding	0.097	noncoding	NA	unclear
TCONS_00004911	coding	434.625	coding	870	coding	0.382	coding	6.40E-22	clear_coding
TCONS_00002417	noncoding	-0.0475626	noncoding	329	noncoding	-0.024576	noncoding	NA	clear_noncoding
TCONS_00007743	coding	149.106	noncoding	482	coding	0.126	coding	1.00E-10	clear_coding
TCONS_00005712	coding	210.232	noncoding	216	noncoding	-0.024576	noncoding	NA	clear_noncoding
TCONS_00002976	noncoding	-131.852	noncoding	350	noncoding	-0.024576	noncoding	NA	clear_noncoding
TCONS_00002795	coding	805.266	coding	1001	coding	0.176	coding	9.70E-28	clear_coding
TCONS_00007880	coding	226.629	coding	1286	coding	0.131	coding	5.70E-30	clear_coding
TCONS_00006099	coding	100.502	coding	508	coding	0.174	noncoding	NA	clear_coding
TCONS_00003906	coding	473.101	coding	575.5	coding	0.094	coding	8.20E-30	clear_coding
TCONS_00003166	coding	233.573	coding	554	coding	0.223	coding	4.40E-11	clear_coding
TCONS_00006517	noncoding	-105.436	noncoding	329	noncoding	-0.04096	noncoding	NA	clear_noncoding
TCONS_00009209	coding	484.124	coding	2271	coding	0.16	coding	4.10E-06	clear_coding
TCONS_00002740	coding	84.428	coding	1112	coding	0.111	coding	2.10E-18	clear_coding
TCONS_00006604	coding	128.259	coding	1942.5	coding	0.105	coding	8.60E-19	clear_coding
TCONS_00003426	coding	455.136	coding	869	coding	0.17	coding	2.60E-10	clear_coding
TCONS_00009585	coding	111.198	coding	1353	coding	0.13	coding	4.20E-39	clear_coding
TCONS_00004139	coding	370.046	noncoding	332.5	noncoding	-0.0405504	noncoding	NA	clear_noncoding
TCONS_00007263	coding	918.469	coding	1862	coding	0.094	coding	1.20E-12	clear_coding
TCONS_00003852	coding	113.528	coding	1274	coding	0.125	coding	4.00E-22	clear_coding
TCONS_00004304	noncoding	-0.994889	noncoding	395	noncoding	-0.0012288	noncoding	NA	clear_noncoding
TCONS_00004117	coding	133.124	coding	2222	coding	0.063	coding	2.40E-41	clear_coding
TCONS_00007594	coding	834.523	coding	997	coding	0.231	noncoding	NA	clear_coding
TCONS_00005208	coding	790.566	coding	1886	coding	0.138	coding	4.90E-35	clear_coding
TCONS_00007387	coding	130.206	coding	1120	coding	0.151	coding	3.70E-70	clear_coding
TCONS_00006622	coding	773.433	coding	938	coding	0.155	coding	1.10E-22	clear_coding
TCONS_00009235	coding	309.272	coding	798.5	coding	0.196	noncoding	NA	clear_coding
TCONS_00004898	coding	393.224	coding	836	coding	0.11	coding	5.40E-08	clear_coding
TCONS_00004951	coding	996.491	coding	2498	coding	0.311	coding	1.80E-15	clear_coding
TCONS_00002326	coding	613.048	coding	1354	coding	0.147	noncoding	NA	clear_coding
TCONS_00008630	coding	912.398	coding	1154	coding	0.128	coding	1.50E-45	clear_coding
TCONS_00007553	coding	37.743	coding	968	coding	0.115	coding	4.10E-20	clear_coding
TCONS_00009178	coding	440.344	coding	992.5	coding	0.275	coding	8.70E-15	clear_coding
TCONS_00005097	coding	379.059	noncoding	362	coding	0.319	noncoding	NA	unclear
TCONS_00000852	coding	0.891915	coding	2202.5	coding	0.08	coding	4.90E-09	clear_coding
TCONS_00000034	coding	113.952	coding	1033	coding	0.086	noncoding	NA	clear_coding
TCONS_00010036	coding	185.096	noncoding	411.5	noncoding	-0.0700416	noncoding	NA	clear_noncoding
TCONS_00009630	coding	110.023	coding	1229	coding	0.192	coding	5.10E-07	clear_coding
TCONS_00007885	coding	190.135	coding	515	noncoding	-0.028672	coding	4.90E-35	clear_coding
TCONS_00000406	coding	202.621	noncoding	273.5	coding	0.171	noncoding	NA	unclear
TCONS_00001498	coding	0.915911	noncoding	338	noncoding	-0.0319488	noncoding	NA	clear_noncoding
TCONS_00000136	coding	107.826	coding	1150	coding	0.203	coding	3.20E-114	clear_coding
TCONS_00007226	noncoding	-0.993828	noncoding	279	noncoding	-0.09216	noncoding	NA	clear_noncoding
TCONS_00001428	coding	290.801	coding	783	coding	0.169	coding	1.30E-11	clear_coding
TCONS_00009581	coding	0.622697	coding	1483.5	coding	0.052	noncoding	NA	clear_coding
TCONS_00003243	coding	813.257	coding	2316	coding	0.079	noncoding	NA	clear_coding
TCONS_00001550	coding	131.051	coding	1934	coding	0.192	coding	5.50E-73	clear_coding
TCONS_00004010	coding	275.107	noncoding	252.5	coding	0.269	noncoding	NA	unclear
TCONS_00004992	coding	112.149	coding	797	coding	0.188	coding	1.60E-44	clear_coding
TCONS_00003758	coding	221.757	coding	6521	coding	0.332	coding	3.50E-46	clear_coding
TCONS_00009461	coding	769.234	coding	643	coding	0.163	noncoding	NA	clear_coding
TCONS_00009775	coding	101.089	coding	2354	coding	0.165	coding	5.80E-42	clear_coding
TCONS_00008814	noncoding	-114.391	noncoding	273.5	noncoding	-0.0229376	noncoding	NA	clear_noncoding
TCONS_00003868	coding	606.907	coding	1329	coding	0.094	coding	3.50E-19	clear_coding
TCONS_00002666	coding	707.116	coding	818	coding	0.163	noncoding	NA	clear_coding
TCONS_00000827	coding	104.655	coding	2098	coding	0.335	coding	1.10E-23	clear_coding
TCONS_00009069	coding	129.585	coding	2489	coding	0.124	noncoding	NA	clear_coding
TCONS_00007032	coding	797.043	coding	743	coding	0.099	coding	2.80E-21	clear_coding
TCONS_00003940	coding	156.869	coding	1550	coding	0.42	coding	2.50E-74	clear_coding
TCONS_00003617	noncoding	-131.013	noncoding	374	coding	0.12	noncoding	NA	clear_noncoding
TCONS_00009090	coding	888.864	coding	732.5	coding	0.332	coding	1.90E-27	clear_coding
TCONS_00007245	coding	704.891	coding	1091	coding	0.306	noncoding	NA	clear_coding
TCONS_00007786	coding	233.604	coding	986	coding	0.116	coding	3.30E-51	clear_coding
TCONS_00007274	coding	141.234	coding	5196.5	coding	0.163	noncoding	NA	clear_coding
TCONS_00003649	coding	146.157	coding	4445	coding	0.142	coding	4.20E-49	clear_coding
TCONS_00000267	noncoding	-108.413	noncoding	254.5	noncoding	-0.0028672	noncoding	NA	clear_noncoding
TCONS_00002807	coding	37.095	coding	1787.5	coding	0.124	noncoding	NA	clear_coding
TCONS_00002763	coding	418.421	coding	1057.5	coding	0.122	coding	1.60E-05	clear_coding
TCONS_00000519	coding	563.518	coding	3499	coding	0.184	coding	2.80E-62	clear_coding
TCONS_00006342	coding	109.272	coding	3342.5	coding	0.166	coding	4.60E-14	clear_coding
TCONS_00007983	coding	104.302	coding	2930	coding	0.11	coding	7.60E-07	clear_coding
TCONS_00006704	coding	141.078	coding	1142	coding	0.173	coding	2.10E-36	clear_coding
TCONS_00001454	coding	450.214	coding	1394	coding	0.271	coding	1.20E-10	clear_coding
TCONS_00009622	coding	711.041	coding	1488	coding	0.451	coding	4.30E-20	clear_coding
TCONS_00008508	noncoding	-0.902171	noncoding	318	coding	0.25	noncoding	NA	clear_noncoding
TCONS_00009593	coding	174.754	coding	518	noncoding	-0.0438272	coding	2.30E-45	clear_coding
TCONS_00006954	coding	115.318	coding	2855	coding	0.3	coding	1.40E-16	clear_coding
TCONS_00004072	coding	820.372	coding	3088.5	coding	0.108	coding	4.10E-07	clear_coding
TCONS_00004154	coding	168.827	coding	4339	coding	0.195	coding	4.70E-17	clear_coding
TCONS_00007361	coding	112.066	coding	1383	coding	0.138	coding	7.10E-47	clear_coding
TCONS_00006824	coding	429.255	coding	587	noncoding	-0.1880064	noncoding	NA	unclear
TCONS_00006139	noncoding	-123.538	noncoding	335.5	noncoding	-0.057344	noncoding	NA	clear_noncoding
TCONS_00003590	coding	106.298	noncoding	426.5	noncoding	-0.1200128	noncoding	NA	clear_noncoding
TCONS_00007207	coding	253.535	coding	676	coding	0.176	coding	2.00E-26	clear_coding
TCONS_00000917	coding	405.723	coding	809	coding	0.225	coding	1.20E-30	clear_coding
TCONS_00007389	coding	11.793	coding	1862	coding	0.061	coding	9.60E-38	clear_coding
TCONS_00003401	coding	797.242	coding	4493	coding	0.278	coding	1.40E-68	clear_coding
TCONS_00006414	coding	0.634089	noncoding	422	noncoding	-0.0241664	coding	1.50E-16	unclear
TCONS_00003259	noncoding	-0.0478533	noncoding	289	noncoding	-0.1323008	noncoding	NA	clear_noncoding
TCONS_00007244	coding	212.775	noncoding	252	coding	0.225	noncoding	NA	unclear
TCONS_00005301	coding	870.107	coding	1119.5	coding	0.13	coding	1.70E-70	clear_coding
TCONS_00003583	coding	559.042	coding	855	coding	0.147	coding	5.70E-28	clear_coding
TCONS_00005873	coding	838.843	coding	949	coding	0.214	coding	3.70E-60	clear_coding
TCONS_00002154	coding	39.849	coding	3782	coding	0.339	coding	0.11	clear_coding
TCONS_00009250	coding	40.039	coding	748	coding	0.195	coding	5.80E-36	clear_coding
TCONS_00002969	coding	296.128	noncoding	276	coding	0.256	noncoding	NA	unclear
TCONS_00001542	coding	0.0597305	noncoding	299	noncoding	-0.012288	noncoding	NA	clear_noncoding
TCONS_00005339	noncoding	-0.927139	noncoding	379.5	coding	0.112	noncoding	NA	clear_noncoding
TCONS_00003204	coding	0.963432	coding	755	coding	0.093	noncoding	NA	clear_coding
TCONS_00004187	coding	114.861	coding	1775.5	coding	0.125	coding	4.40E-10	clear_coding
TCONS_00002086	coding	0.596478	noncoding	402	coding	0.031	noncoding	NA	unclear
TCONS_00000373	coding	0.805927	noncoding	311	noncoding	-0.0217088	noncoding	NA	clear_noncoding
TCONS_00003330	coding	193.354	coding	7697	coding	0.134	coding	3.30E-108	clear_coding
TCONS_00002760	coding	189.676	coding	997	coding	0.2	coding	2.60E-70	clear_coding
TCONS_00009753	coding	259.648	coding	590	noncoding	-0.0372736	noncoding	NA	unclear
TCONS_00005703	noncoding	-144.435	noncoding	212	noncoding	-0.057344	noncoding	NA	clear_noncoding
TCONS_00002570	coding	193.624	coding	824	noncoding	-0.0806912	noncoding	NA	unclear
TCONS_00009598	coding	14.967	coding	1816	coding	0.184	coding	3.00E-83	clear_coding
TCONS_00008788	coding	107.374	coding	2327	coding	0.106	coding	1.50E-26	clear_coding
TCONS_00003043	coding	110.916	coding	991.5	coding	0.142	noncoding	NA	clear_coding
TCONS_00001369	coding	375.812	coding	1529	coding	0.028	noncoding	NA	clear_coding
TCONS_00003173	coding	0.202991	noncoding	378	noncoding	-0.012288	noncoding	NA	clear_noncoding
TCONS_00002281	noncoding	-0.914463	noncoding	298	noncoding	-0.0278528	noncoding	NA	clear_noncoding
TCONS_00000661	coding	214.913	noncoding	358	coding	0.271	coding	3.40E-06	clear_coding
TCONS_00009831	coding	107.148	coding	982	coding	0.14	coding	1.90E-07	clear_coding
TCONS_00009487	noncoding	-134.985	noncoding	254	NA	NA	noncoding	NA	clear_noncoding
TCONS_00005162	coding	127.113	coding	1823	coding	0.207	coding	4.10E-16	clear_coding
TCONS_00004522	coding	256.619	coding	1145	coding	0.161	coding	1.20E-47	clear_coding
TCONS_00004469	coding	149.552	coding	4054	coding	0.198	coding	0.26	clear_coding
TCONS_00004143	coding	0.636574	noncoding	263	noncoding	-0.053248	noncoding	NA	clear_noncoding
TCONS_00001137	noncoding	-0.686944	noncoding	341	coding	0.081	noncoding	NA	clear_noncoding
TCONS_00002212	coding	120.557	coding	1700.5	coding	0.104	noncoding	NA	clear_coding
TCONS_00009840	coding	670.358	coding	877	coding	0.17	coding	1.20E-20	clear_coding
TCONS_00009434	coding	789.414	coding	5018	coding	0.124	coding	5.20E-27	clear_coding
TCONS_00009137	coding	505.162	coding	872	coding	0.074	coding	3.80E-20	clear_coding
TCONS_00002453	coding	403.342	coding	566	noncoding	-0.0663552	noncoding	NA	unclear
TCONS_00005827	coding	151.926	coding	2095	coding	0.233	coding	3.60E-06	clear_coding
TCONS_00002514	coding	165.425	coding	3455	coding	0.282	noncoding	NA	clear_coding
TCONS_00008596	coding	129.257	coding	1730	coding	0.27	coding	1.00E-10	clear_coding
TCONS_00003627	coding	456.876	coding	764	coding	0.217	coding	9.60E-53	clear_coding
TCONS_00003127	coding	508.121	coding	4211	coding	0.11	noncoding	NA	clear_coding
TCONS_00008774	coding	124.842	coding	3645.5	coding	0.161	coding	3.20E-33	clear_coding
TCONS_00006471	coding	918.485	coding	2258	coding	0.21	noncoding	NA	clear_coding
TCONS_00003663	noncoding	-0.0573496	noncoding	303.5	coding	0.187	noncoding	NA	clear_noncoding
TCONS_00007962	coding	0.897859	noncoding	358.5	coding	0.083	noncoding	NA	unclear
TCONS_00002007	coding	121.521	coding	946.5	coding	0.268	coding	3.60E-19	clear_coding
TCONS_00007795	noncoding	-130.274	noncoding	239	noncoding	-0.0004096	noncoding	NA	clear_noncoding
TCONS_00008541	coding	867.708	coding	1565	coding	0.163	noncoding	NA	clear_coding
TCONS_00002675	coding	1.553	coding	2009	coding	0.099	coding	6.80E-20	clear_coding
TCONS_00004931	coding	267.949	coding	1032.5	coding	0.172	coding	8.80E-41	clear_coding
TCONS_00004346	coding	456.763	coding	688	noncoding	-0.0581632	coding	1.80E-18	clear_coding
TCONS_00008322	coding	627.852	coding	1421	coding	0.223	coding	3.50E-40	clear_coding
TCONS_00005605	noncoding	-135.148	noncoding	227	noncoding	-0.1519616	noncoding	NA	clear_noncoding
TCONS_00005615	coding	0.375494	noncoding	223.5	noncoding	-0.012288	noncoding	NA	clear_noncoding
TCONS_00007161	noncoding	-0.182737	noncoding	434	coding	0.174	noncoding	NA	clear_noncoding
TCONS_00002528	coding	119.089	coding	2840	coding	0.213	coding	6.00E-167	clear_coding
TCONS_00009629	noncoding	-121.832	noncoding	263	noncoding	-0.090112	noncoding	NA	clear_noncoding
TCONS_00005562	coding	101.279	coding	3680	coding	0.129	coding	2.50E-07	clear_coding
TCONS_00002895	coding	566.716	coding	1040	coding	0.173	coding	3.30E-14	clear_coding
TCONS_00000150	noncoding	-143.872	noncoding	266	noncoding	-0.1245184	noncoding	NA	clear_noncoding
TCONS_00003732	coding	931.597	coding	2900	coding	0.135	noncoding	NA	clear_coding
TCONS_00003496	coding	285.933	coding	1727	coding	0.154	coding	5.00E-93	clear_coding
TCONS_00003107	coding	470.854	coding	683	coding	0.319	coding	3.30E-14	clear_coding
TCONS_00007681	coding	699.256	coding	751	coding	0.149	noncoding	NA	clear_coding
TCONS_00006050	coding	0.974877	coding	1454.5	coding	0.073	noncoding	NA	clear_coding
TCONS_00002833	coding	197.422	noncoding	494	noncoding	-0.0753664	coding	6.60E-19	unclear
TCONS_00008862	coding	129.082	coding	3615	coding	0.196	noncoding	NA	clear_coding
TCONS_00002449	coding	847.244	coding	1707.5	coding	0.177	coding	2.70E-150	clear_coding
TCONS_00000459	coding	138.128	coding	4176.5	coding	0.115	coding	3.50E-16	clear_coding
TCONS_00000250	coding	676.729	coding	1391	coding	0.105	coding	4.00E-06	clear_coding
TCONS_00009194	coding	838.028	coding	1754	coding	0.252	noncoding	NA	clear_coding
TCONS_00007938	coding	113.345	coding	1601	coding	0.194	coding	7.10E-83	clear_coding
TCONS_00006122	coding	0.862495	noncoding	431	noncoding	-0.0258048	coding	3.00E-19	unclear
TCONS_00009318	coding	44.054	coding	2264	coding	0.123	coding	1.80E-20	clear_coding
TCONS_00005742	coding	415.644	coding	1628	coding	0.163	coding	6.90E-30	clear_coding
TCONS_00003360	noncoding	-121.595	noncoding	347	noncoding	-0.200704	noncoding	NA	clear_noncoding
TCONS_00007442	coding	363.321	coding	1352	coding	0.195	coding	4.10E-46	clear_coding
TCONS_00002238	coding	0.57653	coding	581	coding	0.236	coding	5.50E-72	clear_coding
TCONS_00008155	coding	275.599	coding	2197	coding	0.108	noncoding	NA	clear_coding
TCONS_00003734	coding	100.756	coding	3999	coding	0.141	coding	9.80E-15	clear_coding
TCONS_00005210	noncoding	-0.875568	noncoding	281	noncoding	-0.032768	noncoding	NA	clear_noncoding
TCONS_00008435	coding	124.279	coding	2783	coding	0.128	noncoding	NA	clear_coding
TCONS_00004107	coding	642.839	coding	1399	coding	0.106	coding	6.50E-21	clear_coding
TCONS_00002246	coding	107.379	noncoding	284	noncoding	-0.0487424	noncoding	NA	clear_noncoding
TCONS_00008794	coding	412.851	coding	2216	coding	0.051	coding	9.60E-10	clear_coding
TCONS_00009240	coding	109.587	coding	2520.5	coding	0.056	coding	5.20E-13	clear_coding
TCONS_00005038	coding	106.067	coding	2454.5	coding	0.097	coding	8.20E-15	clear_coding
TCONS_00004394	coding	945.989	coding	2084	coding	0.193	noncoding	NA	clear_coding
TCONS_00003319	coding	193.291	coding	4148	coding	0.284	coding	5.50E-33	clear_coding
TCONS_00004204	coding	117.969	coding	1421	coding	0.164	coding	0.88	clear_coding
TCONS_00006153	coding	210.276	noncoding	436	coding	0.178	noncoding	NA	unclear
TCONS_00005021	coding	196.153	noncoding	280	coding	0.168	noncoding	NA	unclear
TCONS_00009472	coding	29.448	coding	3185	coding	0.136	coding	1.80E-27	clear_coding
TCONS_00000295	coding	980.498	coding	1314	coding	0.134	coding	7.80E-06	clear_coding
TCONS_00001569	coding	117.951	coding	1653.5	coding	0.167	coding	2.00E-43	clear_coding
TCONS_00008262	coding	136.377	coding	1937	coding	0.236	coding	6.70E-46	clear_coding
TCONS_00006478	coding	917.457	coding	801.5	coding	0.204	noncoding	NA	clear_coding
TCONS_00009507	coding	181.426	coding	2564	coding	0.229	coding	9.60E-23	clear_coding
TCONS_00007624	coding	135.654	coding	1855	coding	0.222	noncoding	NA	clear_coding
TCONS_00001437	coding	111.291	coding	1603	coding	0.25	coding	2.80E-11	clear_coding
TCONS_00005089	coding	130.134	coding	1157	coding	0.108	coding	4.20E-35	clear_coding
TCONS_00005505	coding	679.242	coding	1922.5	coding	0.249	coding	2.10E-47	clear_coding
TCONS_00008781	noncoding	-0.939089	noncoding	284	noncoding	-0.012288	noncoding	NA	clear_noncoding
TCONS_00007535	coding	121.227	coding	1166	coding	0.196	noncoding	NA	clear_coding
TCONS_00001914	coding	160.865	coding	4278	coding	0.262	coding	0.00041	clear_coding
TCONS_00001774	coding	147.126	noncoding	254	coding	0.181	noncoding	NA	unclear
TCONS_00002935	coding	835.664	coding	1126	coding	0.256	coding	1.70E-106	clear_coding
TCONS_00008924	coding	135.424	coding	2522	coding	0.133	coding	1.70E-05	clear_coding
TCONS_00001316	coding	422.515	coding	1846	noncoding	-0.1036288	coding	1.60E-25	clear_coding
TCONS_00000624	coding	124.308	coding	2426	coding	0.2	noncoding	NA	clear_coding
TCONS_00003191	coding	553.173	coding	763.5	noncoding	-0.088064	noncoding	NA	unclear
TCONS_00002776	coding	919.468	coding	1307	coding	0.194	coding	6.70E-43	clear_coding
TCONS_00000376	coding	512.774	noncoding	374	coding	0.169	noncoding	NA	unclear
TCONS_00003289	coding	851.567	coding	879	coding	0.084	noncoding	NA	clear_coding
TCONS_00000570	noncoding	-0.620746	noncoding	215	noncoding	-0.114688	noncoding	NA	clear_noncoding
TCONS_00000178	coding	0.901871	noncoding	245	coding	0.163	noncoding	NA	unclear
TCONS_00000126	coding	535.471	coding	898.5	coding	0.226	coding	5.20E-05	clear_coding
TCONS_00007377	coding	376.124	coding	1011.5	coding	0.086	coding	1.60E-26	clear_coding
TCONS_00009014	coding	11.668	coding	1562	coding	0.23	coding	7.00E-28	clear_coding
TCONS_00001648	noncoding	-116.657	noncoding	307	noncoding	-0.0212992	noncoding	NA	clear_noncoding
TCONS_00003002	coding	834.019	coding	911	coding	0.098	coding	2.50E-09	clear_coding
TCONS_00010022	coding	131.779	coding	2249	coding	0.241	coding	1.90E-17	clear_coding
TCONS_00009813	noncoding	-118.077	noncoding	323	noncoding	-0.1425408	noncoding	NA	clear_noncoding
TCONS_00005633	coding	398.523	noncoding	345.5	coding	0.164	noncoding	NA	unclear
TCONS_00003454	coding	939.927	noncoding	418.5	coding	0.163	coding	4.60E-12	clear_coding
TCONS_00004083	coding	710.238	coding	1890	coding	0.239	coding	1.40E-62	clear_coding
TCONS_00007379	coding	0.886759	noncoding	392	noncoding	-0.0462848	noncoding	NA	clear_noncoding
TCONS_00003221	coding	154.656	noncoding	341	coding	0.074	noncoding	NA	unclear
TCONS_00009255	coding	129.559	coding	2461	coding	0.137	coding	2.00E-109	clear_coding
TCONS_00005418	coding	124.916	coding	1492.5	coding	0.198	coding	5.20E-68	clear_coding
TCONS_00002962	coding	123.821	coding	1745	coding	0.368	coding	2.20E-153	clear_coding
TCONS_00000213	coding	152.402	coding	5352	coding	0.139	coding	0	clear_coding
TCONS_00001496	coding	436.025	coding	931	coding	0.175	coding	1.00E-07	clear_coding
TCONS_00009110	coding	127.549	coding	3989.5	coding	0.164	noncoding	NA	clear_coding
TCONS_00003033	noncoding	-116.102	noncoding	233	noncoding	-0.028672	noncoding	NA	clear_noncoding
TCONS_00000104	coding	127.314	coding	593	coding	0.288	coding	7.60E-22	clear_coding
TCONS_00006177	coding	95.376	coding	1605.5	coding	0.244	coding	1.50E-07	clear_coding
TCONS_00000232	coding	16.302	coding	1178	coding	0.151	coding	2.80E-45	clear_coding
TCONS_00001142	coding	701.038	coding	815	coding	0.034	coding	2.30E-10	clear_coding
TCONS_00009568	coding	173.018	coding	563	noncoding	-0.0073728	coding	4.50E-23	clear_coding
TCONS_00003300	coding	733.514	coding	1583	coding	0.199	coding	8.40E-20	clear_coding
TCONS_00001325	noncoding	-113.293	noncoding	248	noncoding	-0.0335872	noncoding	NA	clear_noncoding
TCONS_00007910	coding	259.062	coding	713	coding	0.078	noncoding	NA	clear_coding
TCONS_00004813	coding	21.881	noncoding	457	noncoding	-0.002048	coding	5.10E-10	unclear
TCONS_00009747	coding	549.283	coding	1715	coding	0.107	coding	7.40E-37	clear_coding
TCONS_00004455	coding	705.441	coding	1009	coding	0.163	coding	2.80E-82	clear_coding
TCONS_00001382	coding	78.013	coding	3361	coding	0.174	coding	2.20E-21	clear_coding
TCONS_00009294	coding	176.228	coding	6683	coding	0.16	coding	1.10E-59	clear_coding
TCONS_00002708	coding	381.134	coding	1077.5	coding	0.128	noncoding	NA	clear_coding
TCONS_00000935	coding	115.875	coding	607	coding	0.044	coding	3.70E-26	clear_coding
TCONS_00003471	noncoding	-120.101	noncoding	257	noncoding	-0.0172032	noncoding	NA	clear_noncoding
TCONS_00000356	coding	512.716	coding	893	noncoding	-0.0147456	coding	4.50E-07	clear_coding
TCONS_00009222	coding	143.193	coding	2323	coding	0.18	coding	7.60E-16	clear_coding
TCONS_00008575	coding	824.512	coding	1720	coding	0.086	coding	8.70E-70	clear_coding
TCONS_00008724	noncoding	-0.197333	noncoding	282	noncoding	-0.0446464	noncoding	NA	clear_noncoding
TCONS_00008876	coding	186.513	noncoding	416	coding	0.217	noncoding	NA	unclear
TCONS_00002821	coding	105.779	coding	730.5	coding	0.153	coding	2.60E-208	clear_coding
TCONS_00007491	coding	320.277	noncoding	336.5	coding	0.151	noncoding	NA	unclear
TCONS_00004493	noncoding	-109.846	noncoding	278	noncoding	-0.0208896	noncoding	NA	clear_noncoding
TCONS_00002703	coding	122.752	coding	2064	coding	0.151	coding	8.60E-21	clear_coding
TCONS_00000945	noncoding	-0.304576	noncoding	248	noncoding	-0.0405504	noncoding	NA	clear_noncoding
TCONS_00009073	coding	280.398	coding	917	coding	0.109	coding	2.80E-15	clear_coding
TCONS_00000892	coding	346.354	coding	1298	coding	0.19	coding	0.16	clear_coding
TCONS_00005653	coding	117.715	coding	2627	coding	0.139	noncoding	NA	clear_coding
TCONS_00009756	coding	938.046	coding	3318.5	coding	0.111	coding	5.30E-71	clear_coding
TCONS_00008628	coding	11.335	coding	876.5	coding	0.128	noncoding	NA	clear_coding
TCONS_00002980	coding	129.699	coding	2976	coding	0.103	coding	4.20E-28	clear_coding
TCONS_00007406	coding	106.953	coding	4713.5	coding	0.111	noncoding	NA	clear_coding
TCONS_00006549	coding	0.0515906	noncoding	362	noncoding	-0.043008	noncoding	NA	clear_noncoding
TCONS_00007815	coding	226.623	noncoding	473.5	noncoding	-0.0323584	noncoding	NA	clear_noncoding
TCONS_00008601	coding	763.025	coding	618	coding	0.127	noncoding	NA	clear_coding
TCONS_00009374	coding	76.345	coding	2081	coding	0.121	coding	2.00E-55	clear_coding
TCONS_00004294	coding	144.181	coding	4214	coding	0.119	coding	1.50E-15	clear_coding
TCONS_00001240	noncoding	-0.977304	noncoding	307.5	noncoding	-0.004096	noncoding	NA	clear_noncoding
TCONS_00007726	coding	113.303	coding	1550	coding	0.083	coding	3.40E-19	clear_coding
TCONS_00001598	coding	127.097	coding	1576	coding	0.097	coding	2.70E-32	clear_coding
TCONS_00001067	coding	118.519	coding	2168	coding	0.126	noncoding	NA	clear_coding
TCONS_00002723	coding	763.751	coding	741	coding	0.168	noncoding	NA	clear_coding
TCONS_00003017	coding	514.509	coding	782	noncoding	-0.106496	noncoding	NA	unclear
TCONS_00005092	noncoding	-14.535	noncoding	308	noncoding	-0.036864	noncoding	NA	clear_noncoding
TCONS_00001611	coding	109.602	coding	851	coding	0.102	coding	6.20E-17	clear_coding
TCONS_00005102	noncoding	-103.587	noncoding	224	noncoding	-0.0045056	noncoding	NA	clear_noncoding
TCONS_00005196	coding	174.645	coding	1774	coding	0.23	coding	6.50E-20	clear_coding
TCONS_00001227	coding	107.787	coding	2896.5	coding	0.427	coding	3.50E-16	clear_coding
TCONS_00002847	coding	900.968	coding	2205.5	coding	0.086	coding	5.40E-08	clear_coding
TCONS_00004349	coding	0.098559	noncoding	371	noncoding	-0.008192	noncoding	NA	clear_noncoding
TCONS_00003468	coding	371.943	coding	775	coding	0.108	noncoding	NA	clear_coding
TCONS_00006054	coding	129.011	coding	2587	coding	0.156	noncoding	NA	clear_coding
TCONS_00005411	coding	124.746	coding	1909	coding	0.088	coding	2.80E-10	clear_coding
TCONS_00003636	coding	121.851	coding	1682.5	coding	0.311	coding	3.90E-24	clear_coding
TCONS_00005987	coding	11.073	noncoding	494	noncoding	-0.0200704	coding	2.20E-15	unclear
TCONS_00000314	coding	137.751	coding	3541	coding	0.142	noncoding	NA	clear_coding
TCONS_00007481	coding	889.465	coding	1486.5	coding	0.133	coding	3.50E-20	clear_coding
TCONS_00008055	coding	732.756	coding	1921	coding	0.158	coding	1.60E-33	clear_coding
TCONS_00003919	coding	125.987	coding	3709	coding	0.101	noncoding	NA	clear_coding
TCONS_00004877	coding	126.302	noncoding	217	noncoding	-0.0258048	noncoding	NA	clear_noncoding
TCONS_00003447	noncoding	-116.531	noncoding	293	noncoding	-0.2048	noncoding	NA	clear_noncoding
TCONS_00009799	coding	305.128	coding	716	noncoding	-0.0380928	noncoding	NA	unclear
TCONS_00008473	coding	932.243	coding	1559	coding	0.118	coding	7.80E-23	clear_coding
TCONS_00006534	coding	124.509	coding	1076	coding	0.136	coding	1.60E-214	clear_coding
TCONS_00004199	coding	126.062	coding	953.5	coding	0.082	coding	2.80E-58	clear_coding
TCONS_00002366	coding	999.907	coding	1178	coding	0.109	coding	3.60E-51	clear_coding
TCONS_00008139	coding	103.704	coding	1261	coding	0.133	coding	3.90E-11	clear_coding
TCONS_00006062	coding	612.398	coding	738.5	coding	0.055	coding	2.30E-12	clear_coding
TCONS_00004508	coding	142.197	coding	1652.5	coding	0.238	coding	5.10E-67	clear_coding
TCONS_00003374	noncoding	-0.696563	noncoding	497	noncoding	-0.0192512	coding	8.10E-27	clear_noncoding
TCONS_00002108	coding	36.092	noncoding	363	coding	0.188	noncoding	NA	unclear
TCONS_00006336	noncoding	-0.404568	noncoding	230	noncoding	-0.053248	noncoding	NA	clear_noncoding
TCONS_00003797	coding	742.309	coding	842.5	coding	0.191	coding	8.90E-10	clear_coding
TCONS_00006385	coding	103.796	coding	726.5	coding	0.257	coding	5.00E-28	clear_coding
TCONS_00002298	coding	180.067	coding	3162	coding	0.14	coding	1.80E-14	clear_coding
TCONS_00009121	coding	129.958	coding	1529	coding	0.189	coding	1.20E-101	clear_coding
TCONS_00005990	noncoding	-136.375	noncoding	293	noncoding	-0.14336	noncoding	NA	clear_noncoding
TCONS_00003812	coding	630.105	coding	727	noncoding	-0.120832	coding	3.20E-44	clear_coding
TCONS_00007762	coding	999.984	coding	5010	coding	0.152	coding	7.70E-24	clear_coding
TCONS_00007514	coding	103.987	coding	1436	coding	0.076	coding	1.40E-10	clear_coding
TCONS_00000469	coding	102.061	coding	1598	coding	0.149	noncoding	NA	clear_coding
TCONS_00001846	coding	698.116	coding	1052	coding	0.272	coding	3.40E-37	clear_coding
TCONS_00004069	coding	161.233	coding	4217.5	coding	0.204	coding	0.00017	clear_coding
TCONS_00002779	coding	21.598	noncoding	293	coding	0.122	noncoding	NA	unclear
TCONS_00000242	coding	785.314	coding	1691	coding	0.07	noncoding	NA	clear_coding
TCONS_00001908	coding	101.659	coding	1449.5	coding	0.286	coding	5.10E-07	clear_coding
TCONS_00004902	coding	971.002	coding	1241	coding	0.312	coding	3.10E-25	clear_coding
TCONS_00001679	coding	977.884	coding	987	noncoding	-0.0073728	coding	1.40E-05	clear_coding
TCONS_00003537	noncoding	-119.036	noncoding	340.5	noncoding	-0.008192	noncoding	NA	clear_noncoding
TCONS_00004833	coding	179.268	noncoding	386	coding	0.131	noncoding	NA	unclear
TCONS_00004400	coding	23.919	noncoding	303	noncoding	-0.0458752	coding	2.50E-17	unclear
TCONS_00006312	coding	861.649	coding	7390	coding	0.144	coding	2.20E-44	clear_coding
TCONS_00006993	noncoding	-140.643	noncoding	446	noncoding	-0.036864	noncoding	NA	clear_noncoding
TCONS_00001475	coding	993.386	coding	826	coding	0.15	coding	1.60E-16	clear_coding
TCONS_00009993	coding	116.307	coding	1895.5	coding	0.082	coding	3.60E-30	clear_coding
TCONS_00009300	coding	527.158	coding	851	coding	0.13	coding	2.10E-34	clear_coding
TCONS_00005123	coding	112.796	noncoding	254	noncoding	-0.0503808	noncoding	NA	clear_noncoding
TCONS_00007301	coding	751.927	coding	1075	coding	0.104	coding	1.90E-59	clear_coding
TCONS_00002173	coding	111.922	coding	1402	coding	0.149	noncoding	NA	clear_coding
TCONS_00007569	coding	122.886	coding	2418.5	coding	0.067	coding	6.00E-169	clear_coding
TCONS_00006711	coding	237.793	noncoding	303.5	coding	0.224	noncoding	NA	unclear
TCONS_00004647	coding	108.028	coding	1865	coding	0.077	noncoding	NA	clear_coding
TCONS_00005823	coding	157.831	coding	3912.5	coding	0.117	coding	1.20E-265	clear_coding
TCONS_00003509	coding	867.407	coding	1278.5	coding	0.115	coding	3.30E-19	clear_coding
TCONS_00009528	coding	763.805	coding	4332.5	coding	0.238	coding	1.10E-47	clear_coding
TCONS_00004822	coding	619.129	coding	3628.5	coding	0.096	noncoding	NA	clear_coding
TCONS_00007062	coding	950.958	coding	565.5	coding	0.142	coding	1.30E-46	clear_coding
TCONS_00006277	coding	124.587	coding	1447	coding	0.148	coding	7.50E-23	clear_coding
TCONS_00003177	noncoding	-0.0933318	noncoding	355	noncoding	-0.067584	noncoding	NA	clear_noncoding
TCONS_00002851	noncoding	-123.306	noncoding	282.5	noncoding	-0.212992	noncoding	NA	clear_noncoding
TCONS_00009449	noncoding	-0.719376	noncoding	192.5	noncoding	-0.049152	noncoding	NA	clear_noncoding
TCONS_00002019	coding	220.594	coding	1067	coding	0.091	coding	3.20E-22	clear_coding
TCONS_00008445	coding	19.432	coding	923	coding	0.161	coding	3.00E-10	clear_coding
TCONS_00001180	noncoding	-104.151	noncoding	226.5	noncoding	-0.008192	noncoding	NA	clear_noncoding
TCONS_00009027	coding	313.704	noncoding	370	coding	0.134	noncoding	NA	unclear
TCONS_00003228	noncoding	-138.769	noncoding	215.5	noncoding	-0.0004096	noncoding	NA	clear_noncoding
TCONS_00009616	coding	715.432	coding	1148	coding	0.192	noncoding	NA	clear_coding
TCONS_00001537	coding	15.412	coding	1284.5	coding	0.376	noncoding	NA	clear_coding
TCONS_00004617	noncoding	-0.351198	noncoding	242	noncoding	-0.1253376	noncoding	NA	clear_noncoding
TCONS_00009891	coding	803.396	coding	3359	coding	0.168	coding	1.60E-17	clear_coding
TCONS_00000598	coding	122.961	coding	5224.5	coding	0.081	coding	9.90E-09	clear_coding
TCONS_00009978	coding	754.155	coding	1190	coding	0.153	coding	4.50E-20	clear_coding
TCONS_00002171	coding	111.921	coding	1402	coding	0.149	noncoding	NA	clear_coding
TCONS_00006165	coding	100.475	noncoding	455	noncoding	-0.0905216	noncoding	NA	clear_noncoding
TCONS_00005082	coding	734.907	coding	3191	coding	0.075	noncoding	NA	clear_coding
TCONS_00001965	coding	950.514	coding	1688.5	coding	0.12	noncoding	NA	clear_coding
TCONS_00003226	coding	0.00098031	noncoding	359.5	noncoding	-0.004096	noncoding	NA	clear_noncoding
TCONS_00008364	coding	0.227331	coding	512	coding	0.082	coding	9.80E-17	clear_coding
TCONS_00001025	coding	816.567	coding	852	coding	0.135	coding	1.90E-09	clear_coding
TCONS_00004810	coding	118.778	coding	2461	coding	0.212	coding	2.20E-10	clear_coding
TCONS_00005338	noncoding	-120.459	noncoding	276.5	coding	0.05	noncoding	NA	clear_noncoding
TCONS_00009004	coding	108.607	coding	1379	coding	0.094	noncoding	NA	clear_coding
TCONS_00004459	coding	91.838	coding	2012	coding	0.137	noncoding	NA	clear_coding
TCONS_00004854	coding	661.389	coding	1441.5	coding	0.068	coding	5.70E-47	clear_coding
TCONS_00003910	coding	0.678707	noncoding	416	noncoding	-0.0294912	noncoding	NA	clear_noncoding
TCONS_00000797	noncoding	-128.721	noncoding	233	noncoding	-0.049152	noncoding	NA	clear_noncoding
TCONS_00000758	coding	190.319	noncoding	452	coding	0.112	noncoding	NA	unclear
TCONS_00001117	coding	133.986	coding	1621.5	coding	0.24	coding	6.90E-75	clear_coding
TCONS_00001515	noncoding	-0.287402	noncoding	269	noncoding	-0.024576	noncoding	NA	clear_noncoding
TCONS_00005673	coding	126.952	coding	1110	coding	0.381	coding	2.80E-156	clear_coding
TCONS_00006110	noncoding	-14.546	noncoding	457	noncoding	-0.0884736	noncoding	NA	clear_noncoding
TCONS_00003614	coding	289.489	noncoding	299	noncoding	-0.0372736	noncoding	NA	clear_noncoding
TCONS_00007076	noncoding	-125.457	noncoding	237.5	noncoding	-0.004096	noncoding	NA	clear_noncoding
TCONS_00005492	coding	784.106	coding	4398.5	coding	0.148	coding	3.00E-12	clear_coding
TCONS_00005257	coding	134.704	coding	2635	coding	0.156	coding	2.10E-45	clear_coding
TCONS_00002387	coding	137.673	coding	1557.5	coding	0.235	coding	7.90E-51	clear_coding
TCONS_00008233	coding	139.335	coding	2165	coding	0.112	noncoding	NA	clear_coding
TCONS_00006081	coding	160.906	coding	2479	coding	0.357	coding	2.60E-19	clear_coding
TCONS_00008166	noncoding	-143.397	noncoding	228.5	noncoding	-0.0049152	noncoding	NA	clear_noncoding
TCONS_00009734	coding	337.588	coding	650	noncoding	-0.126976	coding	3.70E-37	clear_coding
TCONS_00002602	coding	375.454	coding	2642	coding	0.068	coding	7.70E-08	clear_coding
TCONS_00000145	coding	107.678	coding	1838	coding	0.126	noncoding	NA	clear_coding
TCONS_00000692	noncoding	-132.389	noncoding	299	noncoding	-0.034816	noncoding	NA	clear_noncoding
TCONS_00000550	coding	143.389	coding	1493	coding	0.273	coding	1.50E-26	clear_coding
TCONS_00000093	coding	0.921303	noncoding	313	noncoding	-0.02048	noncoding	NA	clear_noncoding
TCONS_00005094	coding	535.432	coding	746	coding	0.189	noncoding	NA	clear_coding
TCONS_00008942	coding	172.541	noncoding	497	noncoding	-0.0282624	coding	2.30E-07	unclear
TCONS_00006585	coding	13.562	coding	1871	coding	0.189	coding	7.60E-141	clear_coding
TCONS_00005608	noncoding	-104.094	noncoding	410	noncoding	-0.0004096	noncoding	NA	clear_noncoding
TCONS_00001235	noncoding	-125.197	noncoding	352.5	noncoding	-0.0397312	noncoding	NA	clear_noncoding
TCONS_00003587	coding	128.235	coding	3428	coding	0.105	noncoding	NA	clear_coding
TCONS_00001197	coding	383.864	coding	603	coding	0.265	noncoding	NA	clear_coding
TCONS_00004439	coding	898.282	coding	1160.5	coding	0.191	coding	1.20E-63	clear_coding
TCONS_00001943	coding	110.143	noncoding	326	noncoding	-0.028672	noncoding	NA	clear_noncoding
TCONS_00009827	coding	141.678	coding	3056	coding	0.163	coding	2.90E-26	clear_coding
TCONS_00001692	coding	133.627	coding	2252	coding	0.199	coding	6.40E-35	clear_coding
TCONS_00008348	coding	63.534	coding	1988	coding	0.083	coding	1.10E-42	clear_coding
TCONS_00007733	coding	115.258	coding	2657	coding	0.129	coding	1.50E-13	clear_coding
TCONS_00000030	coding	820.829	coding	2315	coding	0.199	coding	5.70E-38	clear_coding
TCONS_00005435	coding	134.047	coding	3818	coding	0.161	coding	8.40E-36	clear_coding
TCONS_00003157	coding	0.709799	noncoding	266	noncoding	-0.0282624	noncoding	NA	clear_noncoding
TCONS_00001794	coding	180.136	noncoding	482	coding	0.16	coding	1.70E-12	clear_coding
TCONS_00001021	noncoding	-118.624	noncoding	235	noncoding	-0.053248	noncoding	NA	clear_noncoding
TCONS_00005518	coding	16.804	coding	4168	coding	0.301	coding	2.00E-82	clear_coding
TCONS_00006240	coding	117.448	coding	2363	coding	0.19	coding	2.30E-10	clear_coding
TCONS_00004452	noncoding	-114.912	noncoding	260	noncoding	-0.0004096	noncoding	NA	clear_noncoding
TCONS_00010049	coding	632.766	coding	1183.5	coding	0.107	coding	8.50E-06	clear_coding
TCONS_00002998	noncoding	-0.497679	noncoding	355	noncoding	-0.012288	noncoding	NA	clear_noncoding
TCONS_00005031	coding	123.953	coding	2152.5	coding	0.194	coding	1.70E-07	clear_coding
TCONS_00009859	coding	135.069	coding	2276.5	coding	0.262	coding	2.20E-10	clear_coding
TCONS_00008858	noncoding	-0.979754	noncoding	260	noncoding	-0.0684032	noncoding	NA	clear_noncoding
TCONS_00006437	coding	0.428013	coding	894	coding	0.127	coding	1.30E-25	clear_coding
TCONS_00003052	coding	256.436	coding	989	coding	0.141	noncoding	NA	clear_coding
TCONS_00004224	coding	99.821	coding	1985	coding	0.121	coding	3.90E-83	clear_coding
TCONS_00002558	coding	116.929	coding	1349	coding	0.188	coding	2.90E-09	clear_coding
TCONS_00001659	noncoding	-118.749	noncoding	227	noncoding	-0.0086016	noncoding	NA	clear_noncoding
TCONS_00004426	coding	504.988	coding	2573	coding	0.095	coding	1.50E-06	clear_coding
TCONS_00002615	coding	10.196	coding	1244	coding	0.137	coding	4.00E-38	clear_coding
TCONS_00003577	coding	697.977	coding	934	coding	0.211	coding	2.00E-53	clear_coding
TCONS_00008522	coding	805.448	coding	758	coding	0.139	coding	5.00E-16	clear_coding
TCONS_00001005	coding	813.872	coding	1580	coding	0.218	coding	3.70E-26	clear_coding
TCONS_00004282	coding	103.707	coding	1910	coding	0.159	coding	7.00E-11	clear_coding
TCONS_00000078	coding	105.718	noncoding	428.5	coding	0.174	coding	1.10E-07	clear_coding
TCONS_00008945	coding	136.417	coding	539	noncoding	-0.0958464	coding	5.70E-09	clear_coding
TCONS_00001583	coding	378.547	coding	939.5	coding	0.13	noncoding	NA	clear_coding
TCONS_00005708	coding	116.272	coding	1813	coding	0.171	noncoding	NA	clear_coding
TCONS_00004243	coding	405.462	noncoding	428.5	noncoding	-0.1089536	coding	1.40E-20	unclear
TCONS_00008535	coding	109.773	coding	4188.5	coding	0.163	noncoding	NA	clear_coding
TCONS_00000239	coding	497.172	coding	2780.5	coding	0.158	coding	4.90E-20	clear_coding
TCONS_00004465	noncoding	-130.062	noncoding	239	noncoding	-0.012288	noncoding	NA	clear_noncoding
TCONS_00008192	coding	0.527305	noncoding	319	noncoding	-0.0507904	noncoding	NA	clear_noncoding
TCONS_00004803	coding	725.976	coding	1094	coding	0.215	coding	1.60E-15	clear_coding
TCONS_00005623	coding	159.453	coding	4757	coding	0.213	coding	2.60E-45	clear_coding
TCONS_00006597	coding	581.862	coding	2722	coding	0.142	noncoding	NA	clear_coding
TCONS_00008646	coding	103.296	coding	1220	coding	0.111	noncoding	NA	clear_coding
TCONS_00005112	coding	210.642	coding	830	coding	0.078	noncoding	NA	clear_coding
TCONS_00003890	coding	91.295	noncoding	433.5	coding	0.092	noncoding	NA	unclear
TCONS_00002185	noncoding	-107.973	noncoding	229	noncoding	-0.0131072	noncoding	NA	clear_noncoding
TCONS_00008135	noncoding	-112.421	noncoding	462	noncoding	-0.139264	noncoding	NA	clear_noncoding
TCONS_00008374	coding	660.722	coding	2445	coding	0.137	noncoding	NA	clear_coding
TCONS_00003699	coding	812.081	coding	3652	coding	0.148	noncoding	NA	clear_coding
TCONS_00006774	coding	993.403	coding	1160	coding	0.203	coding	0.0021	clear_coding
TCONS_00008083	coding	669.782	coding	1194	coding	0.11	coding	2.70E-05	clear_coding
TCONS_00006583	noncoding	-131.376	noncoding	305	noncoding	-0.04096	noncoding	NA	clear_noncoding
TCONS_00002572	coding	192.002	noncoding	311.5	noncoding	-0.0671744	noncoding	NA	clear_noncoding
TCONS_00000762	coding	952.878	coding	3813	coding	0.103	coding	2.80E-18	clear_coding
TCONS_00005009	coding	154.286	coding	3578	coding	0.163	coding	1.80E-15	clear_coding
TCONS_00009536	coding	31.937	coding	1368	coding	0.087	coding	3.70E-28	clear_coding
TCONS_00005808	coding	412.609	coding	504	coding	0.184	coding	1.10E-20	clear_coding
TCONS_00008286	coding	252.414	coding	554	noncoding	-0.0270336	noncoding	NA	unclear
TCONS_00003830	coding	12.943	coding	6293	coding	0.182	coding	2.20E-36	clear_coding
TCONS_00009637	coding	127.287	noncoding	499	coding	0.235	noncoding	NA	unclear
TCONS_00009270	coding	171.313	noncoding	418.5	noncoding	-0.077824	coding	8.50E-31	unclear
TCONS_00006223	coding	173.186	coding	1457	coding	0.141	coding	1.70E-126	clear_coding
TCONS_00008634	coding	910.245	coding	1154	coding	0.128	coding	1.50E-45	clear_coding
TCONS_00007747	coding	796.215	coding	1342	coding	0.12	coding	1.80E-12	clear_coding
TCONS_00004527	coding	823.446	coding	8826.5	coding	0.123	coding	3.80E-13	clear_coding
TCONS_00009000	coding	407.202	coding	1394	coding	0.094	coding	3.00E-11	clear_coding
TCONS_00002579	coding	383.598	coding	881	coding	0.2	coding	5.20E-11	clear_coding
TCONS_00008117	noncoding	-133.065	noncoding	248	noncoding	-0.139264	noncoding	NA	clear_noncoding
TCONS_00002618	coding	65.597	coding	1244	coding	0.114	coding	4.00E-38	clear_coding
TCONS_00002125	coding	331.647	coding	569.5	coding	0.254	coding	1.70E-34	clear_coding
TCONS_00005270	coding	119.901	noncoding	343	noncoding	-0.0069632	noncoding	NA	clear_noncoding
TCONS_00005175	noncoding	-127.659	noncoding	272	noncoding	-0.0004096	noncoding	NA	clear_noncoding
TCONS_00008991	coding	113.384	coding	2032.5	coding	0.1	coding	3.80E-07	clear_coding
TCONS_00007557	noncoding	-0.738404	noncoding	246	coding	0.058	noncoding	NA	clear_noncoding
TCONS_00004334	coding	862.756	coding	671	coding	0.184	coding	3.20E-43	clear_coding
TCONS_00007946	noncoding	-147.186	noncoding	212	noncoding	-0.0004096	noncoding	NA	clear_noncoding
TCONS_00004708	coding	133.257	noncoding	250	coding	0.151	noncoding	NA	unclear
TCONS_00003255	coding	124.326	coding	1467.5	coding	0.186	noncoding	NA	clear_coding
TCONS_00009042	noncoding	-118.244	noncoding	296	noncoding	-0.086016	noncoding	NA	clear_noncoding
TCONS_00002891	coding	0.683662	noncoding	440	coding	0.116	noncoding	NA	unclear
TCONS_00000565	coding	144.329	coding	3313	coding	0.141	coding	2.40E-07	clear_coding
TCONS_00005093	coding	325.385	noncoding	443	noncoding	-0.0311296	noncoding	NA	clear_noncoding
TCONS_00001885	coding	14.533	coding	1786.5	coding	0.167	coding	1.40E-08	clear_coding
TCONS_00005354	coding	694.622	coding	3381	coding	0.137	coding	3.50E-12	clear_coding
TCONS_00007705	coding	14.337	coding	852	noncoding	-0.004096	coding	4.70E-12	clear_coding
TCONS_00005075	coding	295.733	coding	614	coding	0.177	coding	3.20E-55	clear_coding
TCONS_00001064	coding	175.001	noncoding	316	coding	0.116	noncoding	NA	unclear
TCONS_00009113	coding	127.773	coding	4391	coding	0.164	noncoding	NA	clear_coding
TCONS_00008631	coding	90.813	coding	1154	coding	0.128	coding	1.50E-45	clear_coding
TCONS_00003060	coding	130.756	coding	3311	coding	0.231	coding	3.40E-76	clear_coding
TCONS_00006820	coding	739.912	coding	1424	coding	0.154	noncoding	NA	clear_coding
TCONS_00001973	coding	177.535	coding	3833	coding	0.259	coding	9.40E-66	clear_coding
TCONS_00006882	noncoding	-0.687269	noncoding	311	noncoding	-0.0708608	noncoding	NA	clear_noncoding
TCONS_00006254	coding	148.082	noncoding	201	coding	0.1	noncoding	NA	unclear
TCONS_00004436	coding	137.358	coding	2847	coding	0.108	coding	3.10E-53	clear_coding
TCONS_00002048	coding	819.185	coding	1138	coding	0.253	coding	3.90E-18	clear_coding
TCONS_00009169	coding	791.144	coding	1514	coding	0.151	noncoding	NA	clear_coding
TCONS_00006791	coding	112.235	coding	1509.5	coding	0.096	coding	5.50E-100	clear_coding
TCONS_00002322	coding	102.337	coding	1567	coding	0.132	coding	1.80E-36	clear_coding
TCONS_00003152	coding	901.055	coding	2064	coding	0.209	noncoding	NA	clear_coding
TCONS_00001756	coding	283.089	coding	1328	coding	0.255	noncoding	NA	clear_coding
TCONS_00007817	coding	162.809	coding	567.5	coding	0.112	noncoding	NA	clear_coding
TCONS_00005149	coding	311.716	noncoding	484	coding	0.518	coding	4.10E-19	clear_coding
TCONS_00009843	coding	992.277	coding	1063	coding	0.119	noncoding	NA	clear_coding
TCONS_00005285	noncoding	-134.863	noncoding	287	noncoding	-0.0004096	noncoding	NA	clear_noncoding
TCONS_00007765	noncoding	-0.155013	noncoding	479	noncoding	-0.0495616	noncoding	NA	clear_noncoding
TCONS_00007080	coding	149.525	coding	2819	coding	0.2	coding	9.90E-08	clear_coding
TCONS_00002941	coding	906.354	coding	1599.5	coding	0.122	coding	1.40E-05	clear_coding
TCONS_00009216	noncoding	-105.075	noncoding	341	noncoding	-0.036864	noncoding	NA	clear_noncoding
TCONS_00009848	coding	0.678197	noncoding	422	noncoding	-0.0323584	noncoding	NA	clear_noncoding
TCONS_00004466	coding	766.542	coding	1990.5	coding	0.158	coding	1.20E-164	clear_coding
TCONS_00003729	coding	161.423	coding	7014	coding	0.109	coding	8.40E-78	clear_coding
TCONS_00003779	coding	640.385	noncoding	438	coding	0.102	noncoding	NA	unclear
TCONS_00002603	coding	358.148	coding	2270.5	coding	0.068	coding	7.80E-08	clear_coding
TCONS_00006936	noncoding	-106.941	coding	506	noncoding	-0.0831488	noncoding	NA	clear_noncoding
TCONS_00000523	coding	102.861	coding	676	coding	0.229	coding	4.40E-19	clear_coding
TCONS_00006876	coding	462.238	coding	638	coding	0.185	coding	6.60E-15	clear_coding
TCONS_00007659	coding	145.537	coding	1590.5	coding	0.304	coding	5.60E-46	clear_coding
TCONS_00008176	coding	134.618	coding	3818	coding	0.119	noncoding	NA	clear_coding
TCONS_00008339	coding	387.519	coding	533	coding	0.343	coding	4.40E-30	clear_coding
TCONS_00005401	coding	576.569	coding	2046	coding	0.231	coding	9.90E-176	clear_coding
TCONS_00002956	coding	443.853	coding	2503.5	coding	0.135	coding	2.90E-06	clear_coding
TCONS_00003954	coding	0.647127	noncoding	319	noncoding	-0.04096	coding	5.90E-18	unclear
TCONS_00008185	noncoding	-120.019	noncoding	273.5	noncoding	-0.045056	noncoding	NA	clear_noncoding
TCONS_00001205	coding	353.166	noncoding	397	coding	0.172	noncoding	NA	unclear
TCONS_00008567	coding	739.685	coding	3467	coding	0.204	coding	7.50E-109	clear_coding
TCONS_00007691	noncoding	-0.149353	noncoding	272	noncoding	-0.03072	noncoding	NA	clear_noncoding
TCONS_00008880	noncoding	-113.552	noncoding	460	noncoding	-0.0229376	noncoding	NA	clear_noncoding
TCONS_00004967	coding	627.728	coding	1210	coding	0.186	noncoding	NA	clear_coding
TCONS_00006361	coding	203.916	coding	503	noncoding	-0.0094208	noncoding	NA	unclear
TCONS_00001861	noncoding	-144.636	noncoding	350	noncoding	-0.1970176	noncoding	NA	clear_noncoding
TCONS_00004899	coding	209.757	coding	589	coding	0.087	noncoding	NA	clear_coding
TCONS_00001101	coding	125.932	coding	3271	coding	0.14	coding	1.20E-54	clear_coding
TCONS_00007384	noncoding	-12.396	noncoding	314	noncoding	-0.004096	noncoding	NA	clear_noncoding
TCONS_00005533	coding	144.284	coding	2029	coding	0.094	coding	3.60E-10	clear_coding
TCONS_00004054	coding	301.878	coding	1070	noncoding	-0.1998848	noncoding	NA	unclear
TCONS_00000399	coding	408.347	coding	941	coding	0.076	coding	6.70E-39	clear_coding
TCONS_00006600	noncoding	-117.121	noncoding	317	noncoding	-0.036864	noncoding	NA	clear_noncoding
TCONS_00002901	coding	421.648	coding	944	coding	0.038	coding	5.00E-58	clear_coding
TCONS_00009897	coding	141.202	coding	1626	coding	0.213	coding	2.90E-125	clear_coding
TCONS_00004919	coding	363.394	coding	778	noncoding	-0.0364544	coding	8.20E-18	clear_coding
TCONS_00001203	coding	155.791	noncoding	349	coding	0.185	noncoding	NA	unclear
TCONS_00009796	noncoding	-142.555	noncoding	216	noncoding	-0.0831488	noncoding	NA	clear_noncoding
TCONS_00005610	noncoding	-126.511	noncoding	163.5	noncoding	-0.0339968	noncoding	NA	clear_noncoding
TCONS_00001349	noncoding	-105.883	noncoding	257	noncoding	-0.004096	noncoding	NA	clear_noncoding
TCONS_00007789	coding	73.575	coding	992	noncoding	-0.0221184	coding	3.70E-43	clear_coding
TCONS_00006950	coding	846.547	coding	1888.5	coding	0.096	noncoding	NA	clear_coding
TCONS_00007144	noncoding	-118.065	noncoding	248	noncoding	-0.0339968	noncoding	NA	clear_noncoding
TCONS_00005217	coding	479.152	noncoding	395	coding	0.083	noncoding	NA	unclear
TCONS_00005956	coding	184.095	coding	4010	coding	0.202	coding	1.60E-19	clear_coding
TCONS_00005443	coding	861.402	noncoding	440	coding	0.071	noncoding	NA	unclear
TCONS_00004410	coding	328.707	coding	599.5	coding	0.138	coding	6.30E-05	clear_coding
TCONS_00006368	coding	255.775	coding	539	coding	0.36	coding	2.10E-09	clear_coding
TCONS_00001468	coding	221.597	coding	579	noncoding	-0.0782336	noncoding	NA	unclear
TCONS_00006673	coding	145.151	coding	3011	coding	0.138	coding	4.70E-19	clear_coding
TCONS_00006351	coding	266.474	coding	1463	coding	0.26	coding	7.60E-109	clear_coding
TCONS_00008664	coding	668.551	noncoding	404.5	coding	0.074	noncoding	NA	unclear
TCONS_00003065	coding	9.968	coding	1166	coding	0.179	coding	1.60E-11	clear_coding
TCONS_00001187	coding	193.916	coding	4268.5	coding	0.199	coding	1.50E-33	clear_coding
TCONS_00007006	coding	406.882	coding	2196	coding	0.06	coding	3.90E-30	clear_coding
TCONS_00001910	coding	13.911	coding	3725	coding	0.191	coding	3.60E-198	clear_coding
TCONS_00001784	noncoding	-129.298	noncoding	378.5	noncoding	-0.016384	noncoding	NA	clear_noncoding
TCONS_00009625	coding	667.759	coding	1307	coding	0.137	noncoding	NA	clear_coding
TCONS_00000488	coding	996.686	coding	1215.5	noncoding	-0.0036864	coding	7.30E-09	clear_coding
TCONS_00008471	noncoding	-111.151	noncoding	270	noncoding	-0.0069632	noncoding	NA	clear_noncoding
TCONS_00006894	coding	108.472	coding	1415	coding	0.191	coding	2.00E-24	clear_coding
TCONS_00003809	coding	586.009	coding	2039.5	coding	0.167	coding	1.60E-16	clear_coding
TCONS_00002826	coding	130.776	coding	1841	coding	0.156	coding	3.10E-95	clear_coding
TCONS_00003877	coding	460.036	coding	502	coding	0.123	coding	6.50E-18	clear_coding
TCONS_00007019	coding	146.252	coding	4114	coding	0.12	coding	2.30E-119	clear_coding
TCONS_00000670	coding	328.862	coding	1110.5	coding	0.135	coding	4.00E-77	clear_coding
TCONS_00007009	noncoding	-124.281	noncoding	243.5	noncoding	-0.49152	noncoding	NA	clear_noncoding
TCONS_00002359	coding	0.978485	noncoding	316	noncoding	-0.043008	noncoding	NA	clear_noncoding
TCONS_00004982	coding	195.326	coding	4838	coding	0.253	coding	4.10E-256	clear_coding
TCONS_00005281	noncoding	-0.26169	noncoding	217.5	noncoding	-0.0098304	noncoding	NA	clear_noncoding
TCONS_00004075	coding	10.185	coding	6113	coding	0.18	coding	4.00E-13	clear_coding
TCONS_00009427	noncoding	-125.706	noncoding	290	noncoding	-0.012288	noncoding	NA	clear_noncoding
TCONS_00007620	coding	593.016	noncoding	452	noncoding	-0.024576	noncoding	NA	clear_noncoding
TCONS_00005288	coding	15.227	coding	560	noncoding	-0.0679936	coding	4.50E-33	clear_coding
TCONS_00002470	coding	983.603	coding	1122.5	coding	0.11	coding	1.70E-09	clear_coding
TCONS_00006788	coding	570.298	noncoding	375	coding	0.157	noncoding	NA	unclear
TCONS_00008896	coding	140.065	noncoding	217	noncoding	-0.1339392	noncoding	NA	clear_noncoding
TCONS_00007632	coding	179.977	coding	5129	coding	0.215	coding	3.00E-18	clear_coding
TCONS_00005398	coding	119.239	coding	1340	coding	0.242	coding	7.50E-50	clear_coding
TCONS_00004492	noncoding	-1.258	noncoding	312	noncoding	-0.01024	noncoding	NA	clear_noncoding
TCONS_00002161	coding	17.932	coding	1755.5	coding	0.14	coding	3.10E-05	clear_coding
TCONS_00007367	coding	0.669827	noncoding	302	noncoding	-0.0520192	noncoding	NA	clear_noncoding
TCONS_00000489	coding	987.856	coding	1218	noncoding	-0.0036864	coding	7.30E-09	clear_coding
TCONS_00004308	coding	143.666	coding	3854	coding	0.216	coding	2.00E-30	clear_coding
TCONS_00001600	coding	126.729	coding	1576	coding	0.102	coding	4.20E-32	clear_coding
TCONS_00003115	coding	122.894	coding	1478	coding	0.143	coding	2.30E-31	clear_coding
TCONS_00003478	coding	137.625	coding	1664	coding	0.195	coding	6.00E-34	clear_coding
TCONS_00001001	coding	657.483	coding	1502	coding	0.157	coding	3.80E-17	clear_coding
TCONS_00005688	coding	168.969	noncoding	287.5	noncoding	-0.0729088	noncoding	NA	clear_noncoding
TCONS_00003594	coding	149.948	coding	1845	coding	0.217	noncoding	NA	clear_coding
TCONS_00000422	coding	419.667	coding	788.5	noncoding	-0.0299008	noncoding	NA	unclear
TCONS_00007133	coding	782.536	coding	3487	coding	0.14	coding	4.60E-10	clear_coding
TCONS_00006400	coding	509.148	coding	806.5	coding	0.103	noncoding	NA	clear_coding
TCONS_00000927	coding	123.422	coding	1349	coding	0.155	coding	0.00044	clear_coding
TCONS_00003296	coding	161.233	coding	7087	coding	0.11	noncoding	NA	clear_coding
TCONS_00006403	coding	309.862	coding	1904	coding	0.087	coding	4.60E-06	clear_coding
TCONS_00002523	noncoding	-0.0310962	noncoding	455	noncoding	-0.028672	noncoding	NA	clear_noncoding
TCONS_00008310	coding	840.328	coding	1437	coding	0.239	coding	9.70E-130	clear_coding
TCONS_00001978	coding	232.244	coding	860	noncoding	-0.0331776	coding	2.70E-25	clear_coding
TCONS_00004537	coding	2.527	coding	652	coding	0.113	coding	1.90E-20	clear_coding
TCONS_00004085	coding	809.601	noncoding	296	coding	0.208	noncoding	NA	unclear
TCONS_00003135	coding	173.421	coding	4787	coding	0.164	coding	2.80E-19	clear_coding
TCONS_00000986	coding	149.006	coding	2474	coding	0.176	coding	1.70E-05	clear_coding
TCONS_00007017	coding	710.356	coding	1070	coding	0.19	coding	7.30E-17	clear_coding
TCONS_00000007	noncoding	-139.224	noncoding	236	noncoding	-0.172032	noncoding	NA	clear_noncoding
TCONS_00004130	coding	556.576	coding	842	coding	0.224	coding	5.20E-39	clear_coding
TCONS_00003604	coding	133.397	coding	1718.5	coding	0.108	coding	1.50E-91	clear_coding
TCONS_00006905	coding	186.694	coding	571	coding	0.045	noncoding	NA	clear_coding
TCONS_00008517	coding	152.908	coding	3344	coding	0.188	coding	6.00E-39	clear_coding
TCONS_00004263	coding	0.972902	noncoding	450.5	noncoding	-0.0442368	coding	5.70E-15	unclear
TCONS_00007987	coding	678.647	coding	5135	coding	0.132	coding	1.30E-65	clear_coding
TCONS_00007238	coding	8.189	coding	3554	coding	0.226	coding	1.10E-76	clear_coding
TCONS_00001241	noncoding	-122.528	noncoding	360.5	noncoding	-0.024576	noncoding	NA	clear_noncoding
TCONS_00006146	coding	302.412	coding	505	coding	0.128	coding	5.90E-16	clear_coding
TCONS_00002563	coding	104.329	coding	1283	coding	0.074	coding	2.20E-39	clear_coding
TCONS_00005320	coding	984.076	coding	2368.5	coding	0.109	coding	9.40E-50	clear_coding
TCONS_00003123	coding	13.584	coding	2252	noncoding	-0.1982464	coding	3.20E-221	clear_coding
TCONS_00003707	coding	0.204778	noncoding	291.5	noncoding	-0.12288	noncoding	NA	clear_noncoding
TCONS_00009974	coding	36.016	coding	3805.5	coding	0.202	coding	2.10E-122	clear_coding
TCONS_00003450	coding	13.776	coding	2090	coding	0.263	coding	3.40E-06	clear_coding
TCONS_00001139	coding	147.142	coding	1484	coding	0.139	coding	6.60E-54	clear_coding
TCONS_00004035	coding	268.357	coding	505.5	noncoding	-0.0274432	coding	1.60E-17	clear_coding
TCONS_00009532	coding	30.656	coding	671	coding	0.145	noncoding	NA	clear_coding
TCONS_00009501	noncoding	-136.251	noncoding	219	noncoding	-0.724992	noncoding	NA	clear_noncoding
TCONS_00006380	coding	774.983	coding	1242.5	coding	0.104	noncoding	NA	clear_coding
TCONS_00000887	noncoding	-103.546	noncoding	218	noncoding	-0.004096	noncoding	NA	clear_noncoding
TCONS_00006417	coding	766.413	coding	2017	coding	0.054	noncoding	NA	clear_coding
TCONS_00005641	noncoding	-122.976	noncoding	308	noncoding	-0.008192	noncoding	NA	clear_noncoding
TCONS_00001246	noncoding	-11.473	noncoding	233	noncoding	-0.049152	noncoding	NA	clear_noncoding
TCONS_00008762	coding	533.166	coding	1868	coding	0.144	noncoding	NA	clear_coding
TCONS_00000101	coding	852.757	coding	1349	coding	0.19	coding	4.20E-29	clear_coding
TCONS_00009385	coding	255.188	coding	2829	coding	0.079	coding	4.80E-15	clear_coding
TCONS_00002134	coding	793.788	coding	5429	coding	0.158	coding	7.50E-14	clear_coding
TCONS_00005415	coding	128.196	coding	1673	coding	0.075	coding	7.90E-128	clear_coding
TCONS_00005408	coding	138.416	coding	3739	coding	0.185	coding	1.00E-10	clear_coding
TCONS_00006195	coding	317.294	coding	953	coding	0.417	noncoding	NA	clear_coding
TCONS_00004709	coding	130.263	coding	656.5	coding	0.142	noncoding	NA	clear_coding
TCONS_00003716	coding	929.012	coding	2676	coding	0.073	coding	1.10E-11	clear_coding
TCONS_00006635	coding	672.018	coding	1778	coding	0.084	coding	1.40E-11	clear_coding
TCONS_00001059	coding	125.097	coding	980	coding	0.118	coding	0.005	clear_coding
TCONS_00006370	coding	170.864	coding	4221	coding	0.128	noncoding	NA	clear_coding
TCONS_00002649	coding	0.704397	noncoding	251	coding	0.138	coding	5.10E-05	clear_coding
TCONS_00001478	coding	585.635	coding	722.5	coding	0.218	noncoding	NA	clear_coding
TCONS_00001050	coding	106.082	coding	1721	coding	0.157	coding	5.50E-24	clear_coding
TCONS_00001071	noncoding	-0.0263849	coding	1853	coding	0.175	coding	1.20E-23	clear_coding
TCONS_00002258	coding	102.986	coding	1425	coding	0.065	noncoding	NA	clear_coding
TCONS_00003331	coding	193.173	coding	7676	coding	0.134	coding	3.30E-108	clear_coding
TCONS_00003992	coding	912.438	coding	813	coding	0.179	coding	1.20E-42	clear_coding
TCONS_00004484	noncoding	-109.057	noncoding	262	noncoding	-0.008192	noncoding	NA	clear_noncoding
TCONS_00001717	coding	698.954	coding	2527	coding	0.086	noncoding	NA	clear_coding
TCONS_00008995	coding	671.837	noncoding	340	coding	0.063	noncoding	NA	unclear
TCONS_00003261	coding	0.405294	noncoding	289	coding	0.259	noncoding	NA	unclear
TCONS_00003489	coding	182.772	coding	4303	coding	0.207	coding	3.40E-15	clear_coding
TCONS_00008805	coding	30.859	coding	2531	coding	0.09	coding	3.00E-144	clear_coding
TCONS_00006853	coding	127.501	coding	4553.5	coding	0.105	noncoding	NA	clear_coding
TCONS_00007152	coding	94.313	coding	1145	coding	0.103	coding	3.40E-66	clear_coding
TCONS_00009140	coding	124.248	coding	2189	coding	0.085	noncoding	NA	clear_coding
TCONS_00008332	coding	156.413	coding	5390	coding	0.186	coding	1.20E-10	clear_coding
TCONS_00009946	coding	251.358	coding	507.5	noncoding	-0.0270336	noncoding	NA	unclear
TCONS_00007305	coding	161.869	coding	1114.5	coding	0.096	noncoding	NA	clear_coding
TCONS_00009365	coding	938.324	coding	5324	coding	0.147	coding	0.00014	clear_coding
TCONS_00001660	coding	605.141	coding	915	coding	0.146	coding	2.10E-18	clear_coding
TCONS_00008900	coding	0.119976	noncoding	356	noncoding	-0.0458752	coding	1.60E-27	unclear
TCONS_00007688	coding	616.783	noncoding	289.5	coding	0.252	noncoding	NA	unclear
TCONS_00002993	noncoding	-0.6182	coding	818	coding	0.061	noncoding	NA	unclear
TCONS_00006030	coding	444.567	coding	3088	coding	0.112	coding	2.60E-170	clear_coding
TCONS_00001338	coding	125.946	coding	2835	NA	NA	coding	2.10E-19	clear_coding
TCONS_00003022	coding	356.673	coding	1252	coding	0.139	coding	3.70E-63	clear_coding
TCONS_00009673	coding	698.975	noncoding	286.5	coding	0.174	noncoding	NA	unclear
TCONS_00008952	coding	853.019	coding	1223	coding	0.072	coding	8.30E-38	clear_coding
TCONS_00007022	coding	738.147	coding	803	coding	0.118	coding	8.70E-56	clear_coding
TCONS_00006606	coding	800.237	coding	1286	coding	0.17	coding	1.30E-21	clear_coding
TCONS_00002015	coding	119.733	coding	2616	coding	0.156	coding	4.10E-13	clear_coding
TCONS_00009315	coding	726.706	coding	826	coding	0.116	noncoding	NA	clear_coding
TCONS_00003095	coding	161.192	coding	518	noncoding	-0.0024576	coding	1.20E-29	clear_coding
TCONS_00008597	coding	129.196	coding	1736	coding	0.27	coding	8.70E-11	clear_coding
TCONS_00006731	coding	400.918	coding	769	coding	0.156	coding	3.90E-29	clear_coding
TCONS_00001532	coding	383.935	coding	1318	coding	0.13	noncoding	NA	clear_coding
TCONS_00004760	coding	0.730536	noncoding	416	noncoding	-0.065536	noncoding	NA	clear_noncoding
TCONS_00001838	coding	618.252	coding	902	coding	0.239	coding	2.50E-14	clear_coding
TCONS_00002608	coding	184.231	coding	5955.5	coding	0.191	coding	6.70E-18	clear_coding
TCONS_00000368	coding	0.96162	coding	524	noncoding	-0.008192	coding	4.60E-17	clear_coding
TCONS_00000237	coding	3.526	noncoding	444	noncoding	-0.0434176	noncoding	NA	clear_noncoding
TCONS_00005268	coding	974.758	coding	2003	coding	0.121	coding	1.20E-14	clear_coding
TCONS_00003913	coding	132.369	noncoding	212	coding	0.135	noncoding	NA	unclear
TCONS_00005466	coding	198.569	coding	587	noncoding	-0.0241664	noncoding	NA	unclear
TCONS_00004726	coding	163.404	coding	4441	coding	0.188	coding	6.70E-16	clear_coding
TCONS_00009444	noncoding	-0.788025	coding	991	coding	0.077	coding	2.10E-08	clear_coding
TCONS_00007000	coding	142.207	coding	518	noncoding	-0.0331776	coding	7.70E-16	clear_coding
TCONS_00005279	noncoding	-10.856	noncoding	309.5	noncoding	-0.0004096	noncoding	NA	clear_noncoding
TCONS_00007394	noncoding	-109.171	noncoding	450	noncoding	-0.06144	noncoding	NA	clear_noncoding
TCONS_00008211	coding	135.544	coding	1763	coding	0.16	coding	2.60E-112	clear_coding
TCONS_00007462	coding	117.682	coding	1481	coding	0.111	noncoding	NA	clear_coding
TCONS_00007477	coding	196.461	noncoding	449	coding	0.251	coding	1.50E-16	clear_coding
TCONS_00005323	coding	122.949	coding	919.5	noncoding	-0.067584	noncoding	NA	unclear
TCONS_00009483	coding	111.127	coding	3197	coding	0.303	noncoding	NA	clear_coding
TCONS_00010045	coding	562.732	coding	2789	coding	0.107	coding	1.70E-17	clear_coding
TCONS_00002505	noncoding	-134.621	noncoding	231	noncoding	-0.032768	noncoding	NA	clear_noncoding
TCONS_00002142	coding	148.495	coding	1562	coding	0.194	noncoding	NA	clear_coding
TCONS_00001775	coding	14.193	noncoding	247	coding	0.219	noncoding	NA	unclear
TCONS_00002284	coding	111.628	coding	5858	coding	0.165	coding	7.90E-15	clear_coding
TCONS_00001031	coding	191.476	coding	572	coding	0.157	coding	1.60E-15	clear_coding
TCONS_00008751	coding	358.609	noncoding	239	coding	0.211	noncoding	NA	unclear
TCONS_00005105	noncoding	-1.02	noncoding	224	noncoding	-0.0315392	noncoding	NA	clear_noncoding
TCONS_00003802	coding	627.763	coding	2836	coding	0.144	coding	2.50E-80	clear_coding
TCONS_00007344	coding	113.222	coding	3365	coding	0.237	coding	3.40E-18	clear_coding
TCONS_00006538	coding	132.171	coding	1334	coding	0.092	coding	5.30E-28	clear_coding
TCONS_00001820	coding	119.817	coding	1628	coding	0.206	coding	3.90E-07	clear_coding
TCONS_00006302	coding	153.486	coding	4894	coding	0.176	coding	5.30E-09	clear_coding
TCONS_00001398	coding	143.082	coding	1736	coding	0.166	coding	6.60E-98	clear_coding
TCONS_00004195	coding	19.699	coding	1054	noncoding	-0.1179648	coding	3.10E-40	clear_coding
TCONS_00008807	coding	485.998	coding	2107	coding	0.161	noncoding	NA	clear_coding
TCONS_00002396	coding	575.511	coding	2436.5	coding	0.074	coding	1.50E-19	clear_coding
TCONS_00007542	coding	953.559	coding	2183	coding	0.101	coding	4.20E-97	clear_coding
TCONS_00000940	coding	14.248	coding	2132	coding	0.21	coding	1.90E-43	clear_coding
TCONS_00006948	noncoding	-11.187	coding	566	coding	0.059	noncoding	NA	unclear
TCONS_00009370	noncoding	-116.549	noncoding	395	noncoding	-0.012288	noncoding	NA	clear_noncoding
TCONS_00001376	coding	118.602	coding	2064	coding	0.132	coding	4.00E-64	clear_coding
TCONS_00006057	coding	696.769	coding	1541	coding	0.143	noncoding	NA	clear_coding
TCONS_00003121	coding	608.446	coding	3306	coding	0.208	coding	2.90E-63	clear_coding
TCONS_00007876	noncoding	-123.607	noncoding	382	noncoding	-0.0360448	noncoding	NA	clear_noncoding
TCONS_00007323	coding	786.031	coding	1375.5	noncoding	-0.0413696	coding	3.60E-11	clear_coding
TCONS_00005157	coding	71.477	coding	1682.5	coding	0.112	noncoding	NA	clear_coding
TCONS_00006666	noncoding	-0.0619061	coding	902	coding	0.071	noncoding	NA	unclear
TCONS_00003169	coding	36.194	noncoding	284	coding	0.065	noncoding	NA	unclear
TCONS_00000058	coding	16.507	coding	799	noncoding	-0.026624	coding	0.0013	clear_coding
TCONS_00009927	coding	465.762	coding	939.5	noncoding	-0.0331776	noncoding	NA	unclear
TCONS_00008907	coding	391.078	coding	3977	coding	0.14	coding	1.20E-15	clear_coding
TCONS_00008393	coding	882.519	coding	3512.5	coding	0.238	coding	1.30E-28	clear_coding
TCONS_00004487	noncoding	-107.583	noncoding	442.5	coding	0.129	noncoding	NA	clear_noncoding
TCONS_00004860	coding	499.088	coding	621	coding	0.175	coding	9.20E-14	clear_coding
TCONS_00009548	noncoding	-14.119	noncoding	175	noncoding	-0.0004096	noncoding	NA	clear_noncoding
TCONS_00005538	coding	116.279	coding	1856	coding	0.061	coding	2.60E-19	clear_coding
TCONS_00005498	coding	774.837	coding	1841.5	coding	0.111	coding	1.20E-07	clear_coding
TCONS_00003742	coding	250.064	coding	668	coding	0.157	coding	2.70E-28	clear_coding
TCONS_00000169	coding	67.481	coding	1258	coding	0.102	coding	1.60E-10	clear_coding
TCONS_00008836	coding	147.545	noncoding	321.5	coding	0.211	noncoding	NA	unclear
TCONS_00010076	coding	327.536	coding	2360	NA	NA	noncoding	NA	unclear
TCONS_00006065	coding	177.154	noncoding	254	noncoding	-0.0708608	noncoding	NA	clear_noncoding
TCONS_00001734	coding	107.171	coding	1399	coding	0.12	coding	1.50E-21	clear_coding
TCONS_00006783	coding	521.871	coding	5045	coding	0.103	coding	7.60E-28	clear_coding
TCONS_00001076	coding	439.754	coding	2137	coding	0.165	coding	6.80E-21	clear_coding
TCONS_00004977	coding	123.624	coding	1212	coding	0.278	coding	7.90E-60	clear_coding
TCONS_00003525	coding	642.103	coding	938	coding	0.167	noncoding	NA	clear_coding
TCONS_00002348	coding	794.612	coding	623	coding	0.148	noncoding	NA	clear_coding
TCONS_00001590	coding	127.038	noncoding	233	coding	0.143	noncoding	NA	unclear
TCONS_00003753	coding	173.502	coding	2144	coding	0.147	coding	2.00E-154	clear_coding
TCONS_00009415	coding	662.954	coding	1361	coding	0.265	noncoding	NA	clear_coding
TCONS_00001955	coding	0.165817	noncoding	242	noncoding	-0.0253952	noncoding	NA	clear_noncoding
TCONS_00008867	coding	116.231	coding	1789	coding	0.266	coding	8.00E-114	clear_coding
TCONS_00006922	coding	166.972	noncoding	288.5	noncoding	-0.032768	noncoding	NA	clear_noncoding
TCONS_00006270	coding	128.702	noncoding	337	coding	0.175	noncoding	NA	unclear
TCONS_00000776	coding	919.858	coding	3250	coding	0.15	coding	3.80E-05	clear_coding
TCONS_00007360	noncoding	-113.804	noncoding	263	noncoding	-0.049152	noncoding	NA	clear_noncoding
TCONS_00003283	coding	123.875	coding	1324	coding	0.189	coding	4.10E-29	clear_coding
TCONS_00009886	coding	126.961	coding	1776.5	coding	0.213	coding	1.30E-26	clear_coding
TCONS_00006346	coding	601.615	coding	2113	coding	0.143	coding	2.40E-53	clear_coding
TCONS_00002308	coding	129.388	coding	813	coding	0.291	coding	9.90E-11	clear_coding
TCONS_00002338	coding	124.216	coding	2816	coding	0.084	coding	1.30E-56	clear_coding
TCONS_00001802	coding	284.335	coding	656	coding	0.194	coding	0.003	clear_coding
TCONS_00000809	coding	361.916	coding	857	noncoding	-0.1519616	coding	1.70E-20	clear_coding
TCONS_00004948	coding	884.861	coding	826.5	coding	0.339	coding	4.40E-78	clear_coding
TCONS_00003875	noncoding	-0.390365	noncoding	169	noncoding	-0.0004096	noncoding	NA	clear_noncoding
TCONS_00001919	coding	196.158	noncoding	428	coding	0.137	noncoding	NA	unclear
TCONS_00003274	coding	200.434	coding	1223	coding	0.133	coding	2.60E-78	clear_coding
TCONS_00009832	coding	476.271	coding	739	noncoding	-0.0196608	coding	2.30E-08	clear_coding
TCONS_00002927	coding	143.431	coding	4147.5	coding	0.138	coding	1.50E-29	clear_coding
TCONS_00005002	coding	480.785	coding	1610	coding	0.198	coding	9.40E-09	clear_coding
TCONS_00002147	noncoding	-102.928	noncoding	308	noncoding	-0.281332824	noncoding	NA	clear_noncoding
TCONS_00002287	coding	701.032	coding	1039	coding	0.176	noncoding	NA	clear_coding
TCONS_00000038	noncoding	-120.773	noncoding	267	noncoding	-0.0208896	noncoding	NA	clear_noncoding
TCONS_00008242	coding	362.226	noncoding	219.5	coding	0.075	coding	2.00E-10	clear_coding
TCONS_00008040	coding	932.377	coding	1511	coding	0.149	noncoding	NA	clear_coding
TCONS_00002197	coding	142.886	coding	2474	coding	0.098	coding	2.10E-07	clear_coding
TCONS_00005574	coding	696.793	coding	1191	coding	0.153	coding	5.70E-59	clear_coding
TCONS_00005375	coding	146.787	coding	2417	coding	0.13	coding	2.10E-09	clear_coding
TCONS_00008449	coding	101.966	coding	1358	coding	0.154	coding	4.50E-09	clear_coding
TCONS_00004319	coding	481.276	coding	2457	coding	0.07	noncoding	NA	clear_coding
TCONS_00000155	noncoding	-108.684	noncoding	349	noncoding	-0.02048	noncoding	NA	clear_noncoding
TCONS_00008831	coding	0.038958	noncoding	293	noncoding	-0.1220608	noncoding	NA	clear_noncoding
TCONS_00009489	coding	12.091	coding	1598	coding	0.107	coding	5.50E-16	clear_coding
TCONS_00008460	coding	957.106	coding	982.5	coding	0.291	coding	1.30E-23	clear_coding
TCONS_00003334	coding	129.885	coding	648.5	coding	0.085	coding	2.20E-96	clear_coding
TCONS_00006686	coding	129.086	coding	2089.5	coding	0.128	coding	4.20E-29	clear_coding
TCONS_00005511	coding	109.359	coding	1178	coding	0.093	noncoding	NA	clear_coding
TCONS_00004001	coding	859.869	coding	2093.5	coding	0.161	coding	8.40E-08	clear_coding
TCONS_00001578	coding	0.865164	noncoding	392	noncoding	-0.0438272	noncoding	NA	clear_noncoding
TCONS_00009997	coding	405.833	coding	1082	coding	0.129	coding	1.20E-09	clear_coding
TCONS_00007615	coding	104.501	coding	2659	coding	0.104	coding	2.10E-08	clear_coding
TCONS_00009628	noncoding	-141.157	noncoding	263	noncoding	-0.090112	noncoding	NA	clear_noncoding
TCONS_00008398	noncoding	-114.698	noncoding	353	noncoding	-0.0462848	noncoding	NA	clear_noncoding
TCONS_00008021	coding	128.898	coding	2246	coding	0.122	coding	5.90E-05	clear_coding
TCONS_00010066	coding	498.857	coding	636	coding	0.203	noncoding	NA	clear_coding
TCONS_00007357	noncoding	-123.178	noncoding	302	noncoding	-0.094208	noncoding	NA	clear_noncoding
TCONS_00008557	coding	745.598	coding	1235	coding	0.153	noncoding	NA	clear_coding
TCONS_00005459	coding	870.247	noncoding	362	coding	0.068	noncoding	NA	unclear
TCONS_00009149	coding	505.954	coding	1832	coding	0.094	noncoding	NA	clear_coding
TCONS_00007524	coding	122.233	coding	3388.5	coding	0.266	coding	0.00015	clear_coding
TCONS_00000191	coding	938.764	coding	2918	coding	0.11	coding	1.20E-32	clear_coding
TCONS_00006332	coding	155.796	coding	1595	coding	0.195	coding	1.60E-39	clear_coding
TCONS_00004847	coding	125.275	coding	1559	coding	0.208	noncoding	NA	clear_coding
TCONS_00002866	coding	102.231	coding	1056.5	coding	0.196	coding	8.60E-09	clear_coding
TCONS_00009406	coding	933.371	coding	676.5	noncoding	-0.026624	noncoding	NA	unclear
TCONS_00005803	coding	981.846	coding	5957.5	coding	0.156	coding	3.20E-31	clear_coding
TCONS_00003566	coding	152.533	coding	3336	coding	0.187	coding	1.90E-17	clear_coding
TCONS_00007065	coding	648.081	coding	714	coding	0.11	coding	1.30E-17	clear_coding
TCONS_00001710	coding	0.77213	coding	560	noncoding	-0.07168	noncoding	NA	unclear
TCONS_00001984	noncoding	-126.931	noncoding	240.5	noncoding	-0.0004096	noncoding	NA	clear_noncoding
TCONS_00002222	noncoding	-123.215	noncoding	145	noncoding	-0.0004096	noncoding	NA	clear_noncoding
TCONS_00005178	coding	186.225	coding	9557	coding	0.148	noncoding	NA	clear_coding
TCONS_00003440	coding	601.275	noncoding	279	coding	0.171	coding	2.10E-11	clear_coding
TCONS_00004014	coding	110.556	coding	2520.5	coding	0.084	noncoding	NA	clear_coding
TCONS_00005768	coding	138.396	coding	983	coding	0.244	coding	6.40E-19	clear_coding
TCONS_00005456	coding	650.117	coding	1001	coding	0.12	coding	1.30E-22	clear_coding
TCONS_00008742	coding	417.274	coding	1021	coding	0.129	coding	4.80E-06	clear_coding
TCONS_00002744	coding	729.074	coding	875	coding	0.158	coding	8.00E-16	clear_coding
TCONS_00007708	coding	779.339	coding	1156	coding	0.113	coding	7.70E-38	clear_coding
TCONS_00003505	coding	488.843	coding	651.5	coding	0.119	coding	7.20E-17	clear_coding
TCONS_00002353	coding	772.886	coding	2099	coding	0.219	coding	7.90E-14	clear_coding
TCONS_00000924	coding	488.646	coding	691.5	coding	0.249	noncoding	NA	clear_coding
TCONS_00001191	noncoding	-0.525143	coding	632	coding	0.068	coding	5.60E-25	clear_coding
TCONS_00009358	noncoding	-121.204	noncoding	299	noncoding	-0.0806912	noncoding	NA	clear_noncoding
TCONS_00000889	coding	236.136	noncoding	347	coding	0.066	noncoding	NA	unclear
TCONS_00000784	coding	121.149	coding	543.5	coding	0.158	noncoding	NA	clear_coding
TCONS_00006658	coding	333.692	coding	581.5	coding	0.17	coding	5.50E-62	clear_coding
TCONS_00000257	coding	160.543	coding	1027	coding	0.453	coding	3.20E-10	clear_coding
TCONS_00003950	coding	13.536	coding	2291	coding	0.272	coding	3.40E-125	clear_coding
TCONS_00004279	coding	111.822	coding	1343.5	coding	0.125	coding	1.40E-25	clear_coding
TCONS_00003424	noncoding	-12.739	noncoding	252.5	noncoding	-0.028672	noncoding	NA	clear_noncoding
TCONS_00003375	noncoding	-0.499204	coding	560	coding	0.088	coding	1.50E-26	clear_coding
TCONS_00003348	coding	316.157	coding	641	coding	0.18	coding	1.30E-20	clear_coding
TCONS_00005503	coding	148.012	coding	1892.5	coding	0.265	coding	2.60E-39	clear_coding
TCONS_00004370	coding	377.959	coding	736	coding	0.079	coding	4.10E-05	clear_coding
TCONS_00009750	coding	282.298	noncoding	448.5	coding	0.213	noncoding	NA	unclear
TCONS_00001207	coding	0.118202	noncoding	333	noncoding	-0.0360448	noncoding	NA	clear_noncoding
TCONS_00010061	coding	420.429	coding	1008.5	coding	0.174	noncoding	NA	clear_coding
TCONS_00008796	coding	498.858	coding	3050	coding	0.093	coding	2.10E-14	clear_coding
TCONS_00001536	coding	172.615	coding	2978	coding	0.376	coding	8.10E-78	clear_coding
TCONS_00002414	coding	658.298	coding	3182	coding	0.165	coding	2.10E-05	clear_coding
TCONS_00004132	coding	564.023	coding	842	coding	0.224	coding	5.20E-39	clear_coding
TCONS_00006229	noncoding	-144.262	noncoding	186	noncoding	-0.032768	noncoding	NA	clear_noncoding
TCONS_00007914	coding	203.929	coding	580	noncoding	-0.0884736	noncoding	NA	unclear
TCONS_00010007	coding	137.502	coding	1276	coding	0.297	coding	4.80E-44	clear_coding
TCONS_00006429	noncoding	-103.317	noncoding	272	noncoding	-0.0028672	noncoding	NA	clear_noncoding
TCONS_00006726	coding	380.134	coding	632	noncoding	-0.045056	coding	2.20E-16	clear_coding
TCONS_00006682	coding	176.325	coding	560.5	noncoding	-0.0462848	noncoding	NA	unclear
TCONS_00000864	coding	792.479	coding	879	coding	0.128	coding	8.70E-56	clear_coding
TCONS_00004049	coding	394.856	coding	803	coding	0.189	coding	7.30E-15	clear_coding
TCONS_00007046	coding	105.631	coding	1193	coding	0.479	coding	2.50E-130	clear_coding
TCONS_00001181	coding	574.112	coding	3426	coding	0.152	noncoding	NA	clear_coding
TCONS_00001527	coding	984.797	coding	1264.5	coding	0.136	noncoding	NA	clear_coding
TCONS_00001994	coding	0.215041	coding	1040	coding	0.233	noncoding	NA	clear_coding
TCONS_00009396	coding	144.955	coding	1399.5	coding	0.185	coding	9.20E-16	clear_coding
TCONS_00007049	coding	707.143	coding	4349	coding	0.216	coding	5.50E-47	clear_coding
TCONS_00001300	coding	154.048	coding	1710.5	coding	0.164	coding	5.70E-06	clear_coding
TCONS_00006994	coding	119.874	coding	1763	coding	0.163	coding	7.10E-14	clear_coding
TCONS_00008773	coding	124.914	coding	3648.5	coding	0.162	coding	3.20E-33	clear_coding
TCONS_00008476	coding	616.943	noncoding	388	coding	0.08	noncoding	NA	unclear
TCONS_00007331	coding	0.270795	noncoding	377	noncoding	-0.0995328	noncoding	NA	clear_noncoding
TCONS_00000789	coding	519.515	coding	987	coding	0.116	coding	4.40E-47	clear_coding
TCONS_00000529	coding	11.409	coding	1494	coding	0.129	coding	3.00E-38	clear_coding
TCONS_00007162	coding	139.743	noncoding	241	coding	0.172	noncoding	NA	unclear
TCONS_00000465	noncoding	-108.141	noncoding	302	noncoding	-0.180224	noncoding	NA	clear_noncoding
TCONS_00007849	coding	539.336	coding	616	coding	0.369	noncoding	NA	clear_coding
TCONS_00001040	coding	64.945	coding	1317	coding	0.066	noncoding	NA	clear_coding
TCONS_00003535	coding	270.342	noncoding	435.5	coding	0.165	coding	5.60E-21	clear_coding
TCONS_00005256	coding	124.547	coding	2638	coding	0.156	coding	2.10E-45	clear_coding
TCONS_00002464	coding	680.295	coding	956	coding	0.165	coding	8.00E-19	clear_coding
TCONS_00008700	coding	437.999	noncoding	400.5	noncoding	-0.0495616	coding	6.50E-07	unclear
TCONS_00004552	coding	991.244	coding	1349	coding	0.149	coding	4.20E-11	clear_coding
TCONS_00002256	coding	119.119	coding	1190.5	coding	0.224	coding	1.00E-13	clear_coding
TCONS_00009638	coding	127.403	noncoding	499	coding	0.235	noncoding	NA	unclear
TCONS_00009256	coding	128.731	coding	2464	coding	0.138	coding	2.00E-109	clear_coding
TCONS_00006373	coding	152.994	coding	626	coding	0.136	coding	2.80E-06	clear_coding
TCONS_00003775	coding	212.151	coding	731	noncoding	-0.0466944	coding	4.40E-33	clear_coding
TCONS_00007310	coding	13.941	coding	3134.5	coding	0.137	coding	2.90E-14	clear_coding
TCONS_00004151	coding	870.604	coding	2880	coding	0.131	coding	1.00E-79	clear_coding
TCONS_00008482	coding	142.292	coding	2291	coding	0.25	coding	1.70E-50	clear_coding
TCONS_00004023	coding	543.535	coding	752	coding	0.09	coding	2.10E-46	clear_coding
TCONS_00001128	coding	111.783	coding	1529	coding	0.179	coding	6.80E-05	clear_coding
TCONS_00006946	coding	269.309	coding	1078	coding	0.137	coding	8.10E-13	clear_coding
TCONS_00005446	coding	657.115	coding	674	coding	0.058	noncoding	NA	clear_coding
TCONS_00002502	coding	0.417538	noncoding	160.5	noncoding	-0.188416	noncoding	NA	clear_noncoding
TCONS_00001406	noncoding	-125.854	noncoding	300.5	noncoding	-0.053248	noncoding	NA	clear_noncoding
TCONS_00006815	coding	867.518	coding	4403.5	coding	0.118	coding	8.60E-07	clear_coding
TCONS_00009506	coding	184.119	coding	2186	coding	0.226	coding	8.50E-23	clear_coding
TCONS_00006795	coding	0.856786	noncoding	241	noncoding	-0.0516096	noncoding	NA	clear_noncoding
TCONS_00003572	coding	830.019	coding	696	coding	0.135	noncoding	NA	clear_coding
TCONS_00003789	coding	429.222	coding	1094	coding	0.147	coding	7.10E-07	clear_coding
TCONS_00001336	coding	125.656	coding	2726	coding	0.125	coding	3.70E-09	clear_coding
TCONS_00004995	coding	106.549	coding	1240	coding	0.236	coding	3.40E-05	clear_coding
TCONS_00004327	coding	348.723	coding	689	coding	0.321	coding	9.60E-31	clear_coding
TCONS_00001239	noncoding	-152.043	noncoding	251	noncoding	-0.126976	noncoding	NA	clear_noncoding
TCONS_00008171	coding	34.714	coding	833	coding	0.001	coding	3.70E-60	clear_coding
TCONS_00007623	coding	105.123	noncoding	233	noncoding	-0.036864	noncoding	NA	clear_noncoding
TCONS_00004880	coding	112.934	coding	5108.5	coding	0.157	coding	1.90E-13	clear_coding
TCONS_00005180	coding	149.866	coding	3691	coding	0.146	coding	5.60E-63	clear_coding
TCONS_00003361	coding	505.049	coding	1003	coding	0.169	coding	1.20E-19	clear_coding
TCONS_00002882	coding	101.935	noncoding	206	noncoding	-0.0073728	noncoding	NA	clear_noncoding
TCONS_00006041	coding	483.578	coding	1066	coding	0.223	noncoding	NA	clear_coding
TCONS_00002362	coding	0.0105091	noncoding	418	noncoding	-0.0352256	coding	1.10E-24	unclear
TCONS_00002332	coding	361.675	coding	779.5	coding	0.077	coding	8.60E-07	clear_coding
TCONS_00001789	coding	386.194	coding	2339	coding	0.352	coding	4.10E-07	clear_coding
TCONS_00006914	coding	586.177	coding	881	coding	0.165	noncoding	NA	clear_coding
TCONS_00000846	coding	113.063	coding	3638	coding	0.146	coding	3.40E-23	clear_coding
TCONS_00002917	coding	101.435	coding	1595	coding	0.294	coding	3.20E-40	clear_coding
TCONS_00004175	coding	100.251	coding	1188.5	coding	0.185	coding	1.50E-18	clear_coding
TCONS_00003303	coding	420.894	coding	860	noncoding	-0.0028672	coding	2.20E-46	clear_coding
TCONS_00000976	coding	143.624	coding	1532	coding	0.212	coding	5.30E-06	clear_coding
TCONS_00004723	coding	0.966055	noncoding	416	coding	0.074	noncoding	NA	unclear
TCONS_00002411	coding	936.434	coding	2051	coding	0.092	noncoding	NA	clear_coding
TCONS_00006748	coding	114.613	coding	2042	coding	0.154	coding	1.70E-33	clear_coding
TCONS_00007142	coding	128.718	coding	1824	coding	0.175	noncoding	NA	clear_coding
TCONS_00006532	noncoding	-111.618	coding	572	noncoding	-0.0004096	noncoding	NA	clear_noncoding
TCONS_00005211	noncoding	-111.105	noncoding	280	coding	0.101	noncoding	NA	clear_noncoding
TCONS_00006308	coding	326.019	coding	2279	coding	0.197	coding	4.80E-19	clear_coding
TCONS_00000790	coding	0.767714	noncoding	401	coding	0.199	noncoding	NA	unclear
TCONS_00003288	coding	421.973	coding	718	coding	0.14	noncoding	NA	clear_coding
TCONS_00007106	coding	140.635	coding	1706	coding	0.164	coding	5.00E-97	clear_coding
TCONS_00005155	coding	158.186	coding	3734	coding	0.15	coding	4.70E-07	clear_coding
TCONS_00000414	coding	406.103	coding	505	coding	0.189	noncoding	NA	clear_coding
TCONS_00000527	coding	185.805	noncoding	497	coding	0.158	coding	8.20E-25	clear_coding
TCONS_00005677	coding	859.178	coding	1046.5	coding	0.294	coding	4.40E-26	clear_coding
TCONS_00004930	coding	360.493	noncoding	277	coding	0.167	coding	3.70E-41	clear_coding
TCONS_00008766	coding	509.346	coding	711	coding	0.313	coding	9.70E-07	clear_coding
TCONS_00006511	coding	866.371	coding	5429	coding	0.185	coding	2.10E-06	clear_coding
TCONS_00000961	coding	705.209	coding	3422	coding	0.137	noncoding	NA	clear_coding
TCONS_00001707	coding	738.074	coding	947	noncoding	-0.0303104	coding	3.60E-12	clear_coding
TCONS_00001015	coding	60.254	coding	1166	coding	0.177	noncoding	NA	clear_coding
TCONS_00007754	coding	697.788	coding	1145.5	coding	0.111	noncoding	NA	clear_coding
TCONS_00001762	noncoding	-0.985167	noncoding	342	coding	0.097	noncoding	NA	clear_noncoding
TCONS_00007346	coding	113.222	coding	3365	coding	0.237	coding	3.40E-18	clear_coding
TCONS_00009695	coding	990.551	coding	1220	coding	0.215	coding	2.40E-27	clear_coding
TCONS_00000347	coding	103.179	noncoding	446	coding	0.173	noncoding	NA	unclear
TCONS_00007958	coding	125.406	coding	1394	coding	0.136	coding	2.00E-10	clear_coding
TCONS_00006987	coding	0.693027	noncoding	457	noncoding	-0.0937984	coding	3.80E-18	unclear
TCONS_00003037	coding	474.554	coding	1096.5	coding	0.141	coding	1.50E-12	clear_coding
TCONS_00004859	coding	49.931	coding	621	coding	0.175	coding	9.20E-14	clear_coding
TCONS_00005303	coding	13.371	coding	1955	coding	0.155	noncoding	NA	clear_coding
TCONS_00005846	noncoding	-114.921	noncoding	338	noncoding	-0.032768	noncoding	NA	clear_noncoding
TCONS_00000636	coding	432.052	noncoding	251	noncoding	-0.047104	noncoding	NA	clear_noncoding
TCONS_00008317	coding	794.344	coding	3213.5	coding	0.108	coding	0.00022	clear_coding
TCONS_00001976	coding	102.216	coding	1262	coding	0.317	coding	2.90E-33	clear_coding
TCONS_00000036	coding	120.549	coding	1057	coding	0.093	noncoding	NA	clear_coding
TCONS_00006445	coding	418.381	coding	1307	coding	0.114	noncoding	NA	clear_coding
TCONS_00001743	coding	610.135	coding	840	coding	0.218	coding	1.80E-13	clear_coding
TCONS_00002975	coding	220.369	noncoding	374	noncoding	-0.0544768	noncoding	NA	clear_noncoding
TCONS_00007396	coding	126.545	noncoding	444	noncoding	-0.0356352	noncoding	NA	clear_noncoding
TCONS_00000096	coding	106.307	coding	1420	coding	0.125	coding	2.20E-10	clear_coding
TCONS_00003051	coding	259.698	coding	989	coding	0.141	noncoding	NA	clear_coding
TCONS_00009052	coding	351.729	coding	1691.5	coding	0.123	coding	1.80E-05	clear_coding
TCONS_00009384	coding	0.349592	coding	2622	coding	0.087	coding	4.40E-15	clear_coding
TCONS_00006562	noncoding	-144.352	noncoding	302	noncoding	-0.02048	noncoding	NA	clear_noncoding
TCONS_00007362	noncoding	-108.126	noncoding	361	noncoding	-0.0319488	noncoding	NA	clear_noncoding
TCONS_00000590	coding	0.198752	noncoding	245	coding	0.101	noncoding	NA	unclear
TCONS_00007096	coding	961.124	coding	1002	coding	0.166	noncoding	NA	clear_coding
TCONS_00003988	coding	127.419	coding	2072	coding	0.126	coding	5.80E-17	clear_coding
TCONS_00001372	noncoding	-0.444743	noncoding	336.5	coding	0.104	noncoding	NA	clear_noncoding
TCONS_00002172	coding	111.805	coding	1314	coding	0.149	noncoding	NA	clear_coding
TCONS_00003291	coding	0.630745	coding	503	noncoding	-0.086016	coding	2.90E-15	clear_coding
TCONS_00005351	coding	143.784	coding	1712	coding	0.35	coding	9.10E-198	clear_coding
TCONS_00002817	noncoding	-109.007	noncoding	280	noncoding	-0.0016384	noncoding	NA	clear_noncoding
TCONS_00008200	coding	391.979	coding	960.5	coding	0.293	coding	4.00E-19	clear_coding
TCONS_00007115	coding	117.561	coding	1877	coding	0.216	noncoding	NA	clear_coding
TCONS_00005394	coding	15.928	coding	3008.5	coding	0.245	coding	7.90E-05	clear_coding
TCONS_00004660	coding	191.597	coding	1916	coding	0.133	coding	8.40E-259	clear_coding
TCONS_00003233	coding	414.297	coding	2828	coding	0.119	coding	2.50E-19	clear_coding
TCONS_00007809	coding	98.408	coding	2228	coding	0.124	coding	1.20E-72	clear_coding
TCONS_00003591	noncoding	-13.599	noncoding	247.5	noncoding	-0.049152	noncoding	NA	clear_noncoding
TCONS_00002804	noncoding	-0.411268	noncoding	279	noncoding	-0.55296	noncoding	NA	clear_noncoding
TCONS_00003632	coding	714.655	noncoding	389.5	coding	0.189	coding	7.10E-13	clear_coding
TCONS_00003339	coding	880.183	coding	1352	coding	0.21	coding	7.50E-74	clear_coding
TCONS_00000689	coding	81.076	coding	2765	coding	0.169	coding	0.091	clear_coding
TCONS_00000396	coding	145.551	noncoding	376.5	coding	0.145	noncoding	NA	unclear
TCONS_00001219	coding	103.382	coding	1220	coding	0.25	coding	5.30E-58	clear_coding
TCONS_00007886	noncoding	-119.646	noncoding	293	noncoding	-0.0753664	noncoding	NA	clear_noncoding
TCONS_00001167	coding	109.398	coding	3456	coding	0.085	coding	8.70E-42	clear_coding
TCONS_00006103	coding	124.215	coding	1408	coding	0.123	coding	5.80E-07	clear_coding
TCONS_00009325	coding	115.767	coding	2321	coding	0.085	coding	1.10E-12	clear_coding
TCONS_00006603	coding	12.827	coding	1942.5	coding	0.105	coding	8.60E-19	clear_coding
TCONS_00003184	noncoding	-106.773	noncoding	380.5	noncoding	-0.004096	noncoding	NA	clear_noncoding
TCONS_00006697	coding	998.481	coding	2259	coding	0.138	coding	3.60E-52	clear_coding
TCONS_00003845	coding	134.397	coding	1547	coding	0.344	coding	4.30E-50	clear_coding
TCONS_00008456	coding	416.199	coding	1634	coding	0.217	noncoding	NA	clear_coding
TCONS_00008050	coding	315.789	coding	1592	coding	0.075	noncoding	NA	clear_coding
TCONS_00003393	coding	963.079	coding	2164	coding	0.054	noncoding	NA	clear_coding
TCONS_00004767	coding	563.986	noncoding	436.5	coding	0.254	noncoding	NA	unclear
TCONS_00004499	noncoding	-111.143	noncoding	239	noncoding	-0.0331776	noncoding	NA	clear_noncoding
TCONS_00000595	coding	105.447	coding	1025	coding	0.153	coding	3.60E-89	clear_coding
TCONS_00001529	coding	102.208	coding	3081	coding	0.141	coding	7.10E-06	clear_coding
TCONS_00005342	coding	320.342	coding	1438	coding	0.098	coding	6.10E-14	clear_coding
TCONS_00002307	coding	476.477	noncoding	440	coding	0.288	noncoding	NA	unclear
TCONS_00004497	coding	941.094	coding	1721	coding	0.097	coding	4.30E-75	clear_coding
TCONS_00001421	coding	445.849	coding	797	coding	0.178	coding	7.80E-12	clear_coding
TCONS_00000285	coding	570.864	noncoding	440	noncoding	-0.0733184	noncoding	NA	clear_noncoding
TCONS_00000470	coding	151.236	coding	4052.5	coding	0.149	noncoding	NA	clear_coding
TCONS_00008424	coding	279.432	coding	614	coding	0.32	noncoding	NA	clear_coding
TCONS_00007666	coding	811.707	coding	1826	coding	0.103	coding	4.80E-52	clear_coding
TCONS_00004473	noncoding	-123.375	noncoding	353	noncoding	-0.0176128	noncoding	NA	clear_noncoding
TCONS_00006486	coding	186.229	coding	1193	coding	0.186	noncoding	NA	clear_coding
TCONS_00003559	noncoding	-0.582258	noncoding	374	noncoding	-0.0311296	noncoding	NA	clear_noncoding
TCONS_00000513	coding	969.734	coding	1386.5	coding	0.121	coding	2.90E-57	clear_coding
TCONS_00004240	coding	170.532	coding	2973	coding	0.282	coding	8.50E-24	clear_coding
TCONS_00003981	coding	674.263	coding	974	coding	0.146	coding	4.30E-80	clear_coding
TCONS_00002573	coding	193.349	coding	728.5	noncoding	-0.0835584	noncoding	NA	unclear
TCONS_00006093	coding	799.885	coding	3476	coding	0.149	coding	1.30E-12	clear_coding
TCONS_00008173	coding	0.938542	noncoding	272	noncoding	-0.0159744	noncoding	NA	clear_noncoding
TCONS_00006539	coding	101.708	coding	1334	coding	0.062	coding	5.30E-28	clear_coding
TCONS_00000004	coding	13.698	coding	874	coding	0.081	noncoding	NA	clear_coding
TCONS_00001089	coding	342.712	coding	893	coding	0.195	coding	1.10E-13	clear_coding
TCONS_00006258	coding	577.562	coding	1556	coding	0.107	noncoding	NA	clear_coding
TCONS_00001592	coding	129.672	coding	2598.5	coding	0.057	coding	8.30E-25	clear_coding
TCONS_00004792	coding	302.149	coding	690	coding	0.129	coding	2.90E-17	clear_coding
TCONS_00009451	coding	137.451	noncoding	232	noncoding	-0.0421888	noncoding	NA	clear_noncoding
TCONS_00008694	coding	645.516	coding	2662	coding	0.099	coding	3.40E-35	clear_coding
TCONS_00009523	coding	248.388	coding	939	coding	0.217	coding	6.60E-05	clear_coding
TCONS_00004138	coding	74.983	coding	912	coding	0.12	noncoding	NA	clear_coding
TCONS_00005172	coding	11.436	coding	1920.5	coding	0.108	coding	1.80E-05	clear_coding
TCONS_00000134	coding	405.843	coding	1259	coding	0.15	noncoding	NA	clear_coding
TCONS_00002253	coding	0.83019	coding	957.5	coding	0.038	coding	2.50E-17	clear_coding
TCONS_00002642	coding	134.003	coding	2940	coding	0.164	coding	0.81	clear_coding
TCONS_00009026	coding	388.087	noncoding	370	coding	0.134	noncoding	NA	unclear
TCONS_00007424	coding	175.407	coding	556	noncoding	-0.065536	coding	2.70E-09	clear_coding
TCONS_00003229	coding	0.886349	noncoding	470	noncoding	-0.0438272	noncoding	NA	clear_noncoding
TCONS_00002734	coding	246.815	coding	811	noncoding	-0.0356352	noncoding	NA	unclear
TCONS_00005007	coding	0.160334	noncoding	234	coding	0.163	noncoding	NA	unclear
TCONS_00005133	coding	0.553211	noncoding	302.5	noncoding	-0.053248	noncoding	NA	clear_noncoding
TCONS_00005672	coding	129.403	coding	1317	coding	0.381	coding	2.80E-156	clear_coding
TCONS_00005233	coding	354.675	coding	650	noncoding	-0.0073728	noncoding	NA	unclear
TCONS_00000355	coding	0.694958	noncoding	370	noncoding	-0.0888832	noncoding	NA	clear_noncoding
TCONS_00002038	coding	121.098	coding	1400.5	coding	0.115	noncoding	NA	clear_coding
TCONS_00002684	coding	11.12	coding	2150	coding	0.152	coding	2.60E-50	clear_coding
TCONS_00002123	coding	874.922	coding	1099	coding	0.225	coding	1.50E-17	clear_coding
TCONS_00002224	coding	107.986	coding	4001	coding	0.198	noncoding	NA	clear_coding
TCONS_00009651	coding	122.563	coding	2498	coding	0.12	coding	5.50E-23	clear_coding
TCONS_00009863	coding	871.281	coding	1998	coding	0.114	coding	1.60E-07	clear_coding
TCONS_00007751	coding	457.148	coding	1311	coding	0.074	noncoding	NA	clear_coding
TCONS_00001637	coding	103.986	coding	1709	coding	0.051	coding	2.10E-90	clear_coding
TCONS_00004373	coding	101.214	coding	1070	coding	0.228	coding	7.50E-25	clear_coding
TCONS_00003112	noncoding	-133.826	noncoding	262	noncoding	-0.0069632	noncoding	NA	clear_noncoding
TCONS_00002179	coding	19.975	coding	620	coding	0.159	noncoding	NA	clear_coding
TCONS_00009497	coding	0.586819	noncoding	210.5	noncoding	-0.008192	noncoding	NA	clear_noncoding
TCONS_00004357	coding	985.628	coding	1969	coding	0.156	coding	0.00018	clear_coding
TCONS_00003643	coding	869.793	coding	1046	coding	0.222	coding	2.50E-55	clear_coding
TCONS_00003186	coding	118.847	coding	1779.5	coding	0.203	coding	8.10E-15	clear_coding
TCONS_00002612	coding	617.866	coding	2644	coding	0.102	noncoding	NA	clear_coding
TCONS_00009801	coding	522.975	coding	2048	coding	0.14	coding	1.40E-36	clear_coding
TCONS_00009045	coding	192.426	noncoding	287	coding	0.091	noncoding	NA	unclear
TCONS_00008244	coding	415.361	coding	840	coding	0.064	noncoding	NA	clear_coding
TCONS_00000816	coding	501.586	coding	1089.5	coding	0.193	coding	3.60E-07	clear_coding
TCONS_00009877	coding	222.518	coding	572	noncoding	-0.1294336	coding	5.70E-31	clear_coding
TCONS_00008216	coding	102.513	coding	2687	coding	0.106	coding	6.60E-12	clear_coding
TCONS_00005361	noncoding	-138.396	noncoding	293	noncoding	-0.0192512	noncoding	NA	clear_noncoding
TCONS_00001754	coding	476.716	noncoding	364	coding	0.275	noncoding	NA	unclear
TCONS_00002373	coding	320.405	coding	572	coding	0.108	coding	6.80E-12	clear_coding
TCONS_00009839	noncoding	-116.278	noncoding	304	noncoding	-0.0843776	noncoding	NA	clear_noncoding
TCONS_00000053	coding	591.116	coding	908	noncoding	-0.1523712	coding	5.60E-51	clear_coding
TCONS_00003762	coding	300.925	coding	782	coding	0.078	noncoding	NA	clear_coding
TCONS_00002908	noncoding	-143.229	noncoding	218	noncoding	-0.0004096	noncoding	NA	clear_noncoding
TCONS_00000821	coding	358.766	coding	3465	coding	0.101	coding	1.10E-17	clear_coding
TCONS_00006625	coding	323.416	noncoding	254	coding	0.018	noncoding	NA	unclear
TCONS_00004080	coding	814.772	coding	1142	coding	0.073	noncoding	NA	clear_coding
TCONS_00001510	coding	498.456	coding	872	coding	0.331	coding	1.00E-50	clear_coding
TCONS_00005055	coding	957.201	coding	1882	coding	0.101	noncoding	NA	clear_coding
TCONS_00001560	coding	350.409	coding	1473	coding	0.223	noncoding	NA	clear_coding
TCONS_00006655	coding	808.039	coding	1144	coding	0.155	noncoding	NA	clear_coding
TCONS_00002095	coding	737.536	coding	1524	coding	0.165	coding	8.20E-22	clear_coding
TCONS_00004952	coding	966.196	coding	2423	coding	0.306	coding	1.70E-15	clear_coding
TCONS_00004144	coding	966.765	coding	1508	coding	0.155	coding	7.10E-27	clear_coding
TCONS_00008815	noncoding	-1.224	noncoding	323	noncoding	-0.08192	noncoding	NA	clear_noncoding
TCONS_00004683	coding	114.163	coding	2066.5	coding	0.108	coding	4.30E-10	clear_coding
TCONS_00004445	coding	120.316	coding	2977	coding	0.138	coding	4.40E-09	clear_coding
TCONS_00009983	noncoding	-0.0628091	noncoding	224	noncoding	-0.094208	noncoding	NA	clear_noncoding
TCONS_00006690	coding	127.003	coding	4484	coding	0.084	noncoding	NA	clear_coding
TCONS_00006452	coding	518.181	coding	1694	coding	0.096	noncoding	NA	clear_coding
TCONS_00008169	coding	76.702	coding	1178	coding	0.417	coding	7.80E-48	clear_coding
TCONS_00005781	coding	341.794	coding	638	noncoding	-0.0458752	noncoding	NA	unclear
TCONS_00009297	coding	630.139	coding	3923.5	coding	0.226	coding	3.00E-12	clear_coding
TCONS_00008857	coding	209.834	noncoding	369	noncoding	-0.0294912	noncoding	NA	clear_noncoding
TCONS_00004759	coding	0.733888	noncoding	392	noncoding	-0.1245184	noncoding	NA	clear_noncoding
TCONS_00005548	coding	109.488	coding	727	coding	0.135	coding	3.80E-15	clear_coding
TCONS_00008383	coding	189.345	coding	3946	coding	0.257	coding	2.70E-12	clear_coding
TCONS_00005926	coding	298.372	coding	689	coding	0.05	noncoding	NA	clear_coding
TCONS_00005760	coding	124.652	coding	2058	coding	0.164	coding	1.20E-78	clear_coding
TCONS_00006111	noncoding	-0.524782	noncoding	462	noncoding	-0.0176128	noncoding	NA	clear_noncoding
TCONS_00008379	coding	11.883	coding	1996	coding	0.248	coding	1.30E-89	clear_coding
TCONS_00008553	coding	844.847	coding	1061	coding	0.087	coding	3.90E-06	clear_coding
TCONS_00008799	coding	209.379	noncoding	355.5	noncoding	-0.045056	noncoding	NA	clear_noncoding
TCONS_00006808	coding	144.345	coding	3353	coding	0.16	coding	1.20E-77	clear_coding
TCONS_00008988	coding	863.226	coding	2522	coding	0.126	noncoding	NA	clear_coding
TCONS_00009188	coding	116.873	noncoding	222	noncoding	-0.0651264	noncoding	NA	clear_noncoding
TCONS_00002283	coding	138.626	coding	959	noncoding	-0.0401408	noncoding	NA	unclear
TCONS_00007721	coding	678.426	coding	2893	coding	0.142	coding	7.50E-16	clear_coding
TCONS_00003887	coding	861.034	coding	2509	coding	0.186	noncoding	NA	clear_coding
TCONS_00003613	coding	0.663515	noncoding	299	noncoding	-0.034816	noncoding	NA	clear_noncoding
TCONS_00008284	coding	0.276446	coding	887.5	coding	0.072	coding	3.70E-20	clear_coding
TCONS_00005011	coding	351.985	coding	2069.5	coding	0.177	coding	4.50E-19	clear_coding
TCONS_00006269	coding	129.038	noncoding	337	coding	0.175	noncoding	NA	unclear
TCONS_00000008	coding	729.494	coding	2783	coding	0.172	coding	3.20E-145	clear_coding
TCONS_00006291	coding	10.499	coding	3509	coding	0.121	coding	3.90E-12	clear_coding
TCONS_00005434	coding	0.201322	coding	542	noncoding	-0.036864	noncoding	NA	unclear
TCONS_00007271	coding	25.618	coding	660.5	coding	0.099	coding	3.30E-24	clear_coding
TCONS_00002230	coding	138.544	coding	2309	coding	0.261	coding	5.50E-23	clear_coding
TCONS_00001199	coding	15.604	coding	3755	coding	0.241	coding	1.60E-32	clear_coding
TCONS_00005493	coding	743.995	coding	3594	coding	0.146	coding	2.80E-12	clear_coding
TCONS_00001895	coding	303.953	coding	857	coding	0.175	coding	8.80E-34	clear_coding
TCONS_00002930	coding	916.865	coding	1043	coding	0.146	coding	1.00E-43	clear_coding
TCONS_00002677	coding	119.827	coding	3272	coding	0.098	coding	1.60E-06	clear_coding
TCONS_00009992	coding	116.497	coding	1943.5	coding	0.082	coding	3.60E-30	clear_coding
TCONS_00009488	noncoding	-135.647	noncoding	254	NA	NA	noncoding	NA	clear_noncoding
TCONS_00003460	coding	153.955	noncoding	272.5	coding	0.17	noncoding	NA	unclear
TCONS_00004026	coding	802.622	coding	1733	coding	0.096	coding	4.60E-07	clear_coding
TCONS_00004427	coding	508.864	coding	1691	coding	0.115	coding	8.70E-07	clear_coding
TCONS_00000144	coding	100.159	coding	1159	coding	0.123	coding	1.70E-09	clear_coding
TCONS_00000656	coding	0.799548	coding	1752	coding	0.102	coding	9.60E-11	clear_coding
TCONS_00007587	coding	155.483	coding	2591	coding	0.17	coding	1.30E-11	clear_coding
TCONS_00007716	coding	553.506	coding	890	noncoding	-0.1896448	coding	1.00E-14	clear_coding
TCONS_00004367	coding	619.261	coding	3204	coding	0.172	coding	5.40E-118	clear_coding
TCONS_00000383	coding	266.391	coding	608	coding	0.113	coding	1.40E-13	clear_coding
TCONS_00005609	noncoding	-121.863	noncoding	266	noncoding	-0.0004096	noncoding	NA	clear_noncoding
TCONS_00008439	coding	511.767	coding	760.5	coding	0.11	coding	4.40E-05	clear_coding
TCONS_00006090	coding	125.794	coding	5651	coding	0.086	coding	1.50E-117	clear_coding
TCONS_00010033	coding	140.192	coding	1888	coding	0.245	coding	4.40E-71	clear_coding
TCONS_00002143	coding	150.223	coding	1562	coding	0.194	noncoding	NA	clear_coding
TCONS_00010017	coding	421.246	coding	678.5	coding	0.172	coding	2.50E-08	clear_coding
TCONS_00009389	coding	228.864	coding	1049	coding	0.195	coding	1.60E-11	clear_coding
TCONS_00006410	coding	132.122	coding	1718	coding	0.141	coding	7.70E-18	clear_coding
TCONS_00000660	coding	734.351	coding	809	coding	0.2	coding	6.80E-06	clear_coding
TCONS_00002616	coding	915.164	coding	1259	coding	0.137	coding	2.20E-29	clear_coding
TCONS_00003148	coding	826.483	coding	997.5	coding	0.128	coding	8.50E-11	clear_coding
TCONS_00007092	coding	607.329	coding	932	coding	0.014	coding	3.50E-18	clear_coding
TCONS_00000012	noncoding	-126.645	noncoding	314.5	noncoding	-0.032768	noncoding	NA	clear_noncoding
TCONS_00005711	coding	10.475	coding	3521	coding	0.086	coding	2.60E-52	clear_coding
TCONS_00002422	coding	131.425	coding	1539.5	coding	0.125	coding	8.70E-123	clear_coding
TCONS_00006679	coding	12.044	coding	2639	coding	0.108	coding	6.00E-52	clear_coding
TCONS_00003227	noncoding	-131.461	noncoding	249	noncoding	-0.0004096	noncoding	NA	clear_noncoding
TCONS_00005116	coding	184.298	coding	2308	coding	0.293	coding	7.30E-18	clear_coding
TCONS_00002028	coding	527.031	coding	1251.5	coding	0.142	coding	8.80E-60	clear_coding
TCONS_00009812	noncoding	-0.408712	noncoding	260	noncoding	-0.1261568	noncoding	NA	clear_noncoding
TCONS_00006061	noncoding	-0.505853	noncoding	245	noncoding	-0.012288	noncoding	NA	clear_noncoding
TCONS_00003706	coding	0.204778	noncoding	291.5	noncoding	-0.12288	noncoding	NA	clear_noncoding
TCONS_00004141	noncoding	-0.223987	noncoding	236	noncoding	-0.0241664	noncoding	NA	clear_noncoding
TCONS_00002785	coding	913.956	coding	1323	coding	0.147	coding	1.30E-28	clear_coding
TCONS_00006086	coding	0.651258	noncoding	413	noncoding	-0.0667648	coding	4.50E-33	unclear
TCONS_00006249	coding	134.497	coding	560	coding	0.215	coding	1.30E-25	clear_coding
TCONS_00005326	coding	169.433	coding	4252	coding	0.218	coding	3.20E-22	clear_coding
TCONS_00006425	noncoding	-11.244	noncoding	263	noncoding	-0.0442368	noncoding	NA	clear_noncoding
TCONS_00000335	coding	844.739	coding	932.5	coding	0.145	noncoding	NA	clear_coding
TCONS_00003425	noncoding	-118.148	noncoding	252.5	noncoding	-0.0421888	noncoding	NA	clear_noncoding
TCONS_00003922	coding	122.765	coding	3647	coding	0.194	coding	6.00E-14	clear_coding
TCONS_00007926	coding	422.087	coding	923	coding	0.253	coding	1.50E-23	clear_coding
TCONS_00009349	coding	314.462	noncoding	349	noncoding	-0.004096	noncoding	NA	clear_noncoding
TCONS_00007231	coding	179.879	coding	4622	coding	0.208	coding	5.60E-95	clear_coding
TCONS_00002191	noncoding	-0.910645	coding	1527	coding	0.092	noncoding	NA	unclear
TCONS_00002304	noncoding	-110.714	noncoding	380	noncoding	-0.012288	noncoding	NA	clear_noncoding
TCONS_00005628	coding	157.426	coding	2492	coding	0.278	coding	9.90E-42	clear_coding
TCONS_00003483	coding	438.144	coding	1859	coding	0.255	coding	9.80E-05	clear_coding
TCONS_00004064	coding	398.949	coding	1868	coding	0.137	coding	5.70E-11	clear_coding
TCONS_00002153	coding	569.756	coding	3788	coding	0.339	coding	0.11	clear_coding
TCONS_00008402	coding	724.086	coding	912.5	coding	0.088	coding	1.60E-11	clear_coding
TCONS_00010021	noncoding	-0.671704	noncoding	215	noncoding	-0.0053248	noncoding	NA	clear_noncoding
TCONS_00008207	coding	373.292	coding	623	coding	0.11	coding	4.10E-15	clear_coding
TCONS_00004179	coding	0.148858	noncoding	431	noncoding	-0.0380928	noncoding	NA	clear_noncoding
TCONS_00003446	coding	0.52948	noncoding	266	noncoding	-0.0528384	noncoding	NA	clear_noncoding
TCONS_00003062	noncoding	-0.318199	noncoding	353	noncoding	-0.045056	noncoding	NA	clear_noncoding
TCONS_00002824	coding	484.866	coding	728.5	coding	0.142	coding	3.00E-69	clear_coding
TCONS_00000179	coding	208.213	noncoding	403	coding	0.11	noncoding	NA	unclear
TCONS_00007619	noncoding	-112.939	noncoding	266	noncoding	-0.0004096	noncoding	NA	clear_noncoding
TCONS_00006543	coding	14.437	coding	4489	coding	0.131	coding	2.20E-69	clear_coding
TCONS_00003181	coding	587.575	coding	1686	coding	0.135	noncoding	NA	clear_coding
TCONS_00007929	coding	134.563	coding	4291	coding	0.147	coding	3.20E-36	clear_coding
TCONS_00003671	noncoding	-131.213	noncoding	273.5	noncoding	-0.004096	noncoding	NA	clear_noncoding
TCONS_00009689	coding	595.088	coding	2222	coding	0.268	coding	4.10E-23	clear_coding
TCONS_00009059	coding	953.235	coding	792	noncoding	-0.1196032	noncoding	NA	unclear
TCONS_00008743	coding	121.108	coding	613	noncoding	-0.0135168	noncoding	NA	unclear
TCONS_00003612	noncoding	-125.778	noncoding	371	noncoding	-0.118784	noncoding	NA	clear_noncoding
TCONS_00007902	coding	804.087	coding	3689	coding	0.174	coding	1.50E-17	clear_coding
TCONS_00001608	coding	141.784	coding	2152	coding	0.145	coding	3.60E-22	clear_coding
TCONS_00007225	noncoding	-108.496	noncoding	211	noncoding	-0.1163264	noncoding	NA	clear_noncoding
TCONS_00000496	coding	338.834	coding	1141	coding	0.109	coding	5.40E-49	clear_coding
TCONS_00008519	coding	438.435	coding	925	coding	0.139	coding	2.50E-05	clear_coding
TCONS_00003106	coding	111.039	coding	1373	coding	0.424	coding	1.40E-13	clear_coding
TCONS_00008488	coding	135.189	coding	893	coding	0.196	coding	1.20E-18	clear_coding
TCONS_00008190	coding	0.0618807	noncoding	355	noncoding	-0.0258048	noncoding	NA	clear_noncoding
TCONS_00006579	coding	0.951836	coding	1535	coding	0.217	coding	1.20E-16	clear_coding
TCONS_00001522	noncoding	-119.186	noncoding	328.5	noncoding	-0.0049152	noncoding	NA	clear_noncoding
TCONS_00009116	noncoding	-108.971	noncoding	367	noncoding	-0.016384	noncoding	NA	clear_noncoding
TCONS_00006525	coding	85.993	coding	789.5	coding	0.209	coding	7.00E-16	clear_coding
TCONS_00002068	noncoding	-131.359	noncoding	223	noncoding	-0.118784	noncoding	NA	clear_noncoding
TCONS_00001825	coding	717.411	coding	2429	coding	0.07	coding	9.30E-62	clear_coding
TCONS_00007460	coding	507.609	coding	1362	coding	0.269	coding	6.60E-13	clear_coding
TCONS_00006701	coding	100.775	coding	1490	coding	0.176	coding	1.90E-61	clear_coding
TCONS_00003896	coding	955.703	coding	806	coding	0.17	coding	5.40E-22	clear_coding
TCONS_00008997	coding	185.319	coding	1068.5	coding	0.127	coding	6.90E-08	clear_coding
TCONS_00008756	coding	990.744	coding	1286	coding	0.107	coding	2.60E-31	clear_coding
TCONS_00003721	coding	173.543	coding	1844	coding	0.37	coding	5.10E-14	clear_coding
TCONS_00009514	coding	678.729	coding	1292	coding	0.144	coding	1.90E-07	clear_coding
TCONS_00004535	coding	584.078	coding	798	coding	0.224	coding	1.20E-14	clear_coding
TCONS_00004353	coding	823.676	coding	4459	coding	0.156	coding	4.60E-08	clear_coding
TCONS_00003217	coding	115.234	coding	1052.5	coding	0.063	coding	2.80E-125	clear_coding
TCONS_00002659	noncoding	-120.794	noncoding	254	noncoding	-0.04096	noncoding	NA	clear_noncoding
TCONS_00008802	coding	559.957	coding	2639	coding	0.373	coding	3.60E-28	clear_coding
TCONS_00003685	coding	119.325	coding	837	coding	0.254	coding	1.60E-60	clear_coding
TCONS_00007833	coding	123.909	coding	1694.5	coding	0.129	coding	6.40E-46	clear_coding
TCONS_00009954	coding	453.114	coding	953	coding	0.202	coding	7.00E-18	clear_coding
TCONS_00002859	coding	156.444	coding	3494	coding	0.191	coding	1.90E-12	clear_coding
TCONS_00009088	coding	108.312	coding	1319.5	coding	0.097	coding	3.60E-19	clear_coding
TCONS_00000310	coding	51.206	coding	660.5	coding	0.032	noncoding	NA	clear_coding
TCONS_00000487	coding	105.329	coding	1260	noncoding	-0.0036864	coding	7.70E-09	clear_coding
TCONS_00004490	coding	550.587	coding	2618	coding	0.15	coding	1.20E-06	clear_coding
TCONS_00006131	noncoding	-109.874	noncoding	351	noncoding	-0.0618496	noncoding	NA	clear_noncoding
TCONS_00005316	coding	545.831	noncoding	407.5	coding	0.114	coding	2.00E-19	clear_coding
TCONS_00004607	noncoding	-134.304	noncoding	232.5	noncoding	-0.06144	noncoding	NA	clear_noncoding
TCONS_00003312	coding	102.318	coding	1313	noncoding	-0.1343488	coding	3.20E-08	clear_coding
TCONS_00003315	coding	197.439	coding	923	coding	0.201	coding	2.80E-26	clear_coding
TCONS_00008975	coding	817.861	coding	1178	coding	0.229	coding	2.00E-14	clear_coding
TCONS_00007853	coding	769.379	coding	991.5	coding	0.096	noncoding	NA	clear_coding
TCONS_00008197	coding	67.717	coding	819	coding	0.302	coding	1.90E-09	clear_coding
TCONS_00004311	coding	367.972	noncoding	326	coding	0.11	noncoding	NA	unclear
TCONS_00007423	coding	3.261	coding	1105	noncoding	-0.0610304	coding	3.40E-10	clear_coding
TCONS_00002135	coding	128.153	coding	4380	coding	0.165	coding	2.50E-05	clear_coding
TCONS_00008716	coding	730.635	coding	2786.5	coding	0.157	noncoding	NA	clear_coding
TCONS_00003435	coding	203.776	coding	4427	coding	0.301	noncoding	NA	clear_coding
TCONS_00000804	coding	514.284	coding	2561	coding	0.103	coding	1.50E-20	clear_coding
TCONS_00009129	coding	129.465	coding	862	coding	0.291	coding	9.90E-11	clear_coding
TCONS_00004012	coding	242.545	noncoding	319	noncoding	-0.0217088	noncoding	NA	clear_noncoding
TCONS_00000419	coding	608.955	coding	2147	coding	0.074	noncoding	NA	clear_coding
TCONS_00001554	coding	897.695	coding	1574	coding	0.186	coding	1.30E-63	clear_coding
TCONS_00007859	coding	106.058	coding	1275.5	coding	0.072	coding	2.80E-23	clear_coding
TCONS_00000061	coding	805.526	coding	1171.5	coding	0.105	noncoding	NA	clear_coding
TCONS_00008464	coding	12.248	coding	1534	coding	0.096	coding	2.10E-14	clear_coding
TCONS_00009120	coding	10.455	noncoding	245	noncoding	-0.057344	noncoding	NA	clear_noncoding
TCONS_00004789	noncoding	-144.686	noncoding	305	noncoding	-0.0004096	noncoding	NA	clear_noncoding
TCONS_00005067	coding	973.005	coding	1470	coding	0.19	coding	1.60E-08	clear_coding
TCONS_00008469	noncoding	-117.828	noncoding	311	noncoding	-0.0004096	noncoding	NA	clear_noncoding
TCONS_00001808	coding	115.136	coding	3071.5	coding	0.231	coding	3.20E-05	clear_coding
TCONS_00003371	noncoding	-0.988575	noncoding	279	noncoding	-0.0356352	noncoding	NA	clear_noncoding
TCONS_00007517	coding	935.625	coding	1238	coding	0.125	coding	3.50E-14	clear_coding
TCONS_00006184	coding	109.449	coding	2735	coding	0.04	coding	1.10E-25	clear_coding
TCONS_00005795	coding	228.081	noncoding	500	noncoding	-0.098304	noncoding	NA	clear_noncoding
TCONS_00004782	coding	554.444	coding	658	noncoding	-0.04096	coding	2.90E-08	clear_coding
TCONS_00004338	coding	111.973	coding	2426	coding	0.099	coding	5.80E-09	clear_coding
TCONS_00006387	coding	193.191	coding	767	noncoding	-0.049152	noncoding	NA	unclear
TCONS_00007581	coding	557.988	coding	938	coding	0.153	coding	4.80E-12	clear_coding
TCONS_00006198	coding	255.898	coding	900.5	coding	0.237	coding	1.10E-07	clear_coding
TCONS_00001054	coding	547.814	coding	1066	coding	0.407	coding	1.90E-05	clear_coding
TCONS_00005748	coding	98.063	coding	2622.5	coding	0.087	coding	8.80E-12	clear_coding
TCONS_00003865	coding	697.723	coding	1102	coding	0.052	coding	4.30E-23	clear_coding
TCONS_00001803	coding	284.711	coding	656	coding	0.194	coding	0.003	clear_coding
TCONS_00002210	coding	15.168	coding	2489	coding	0.257	coding	8.00E-18	clear_coding
TCONS_00004500	coding	361.199	coding	665	noncoding	-0.0454656	coding	1.60E-16	clear_coding
TCONS_00007603	coding	766.858	coding	3005.5	coding	0.084	coding	2.70E-17	clear_coding
TCONS_00000771	coding	165.672	coding	656	noncoding	-0.008192	noncoding	NA	unclear
TCONS_00002097	coding	104.694	coding	2109	coding	0.096	coding	1.70E-11	clear_coding
TCONS_00004260	noncoding	-0.0672042	noncoding	269	noncoding	-0.008192	noncoding	NA	clear_noncoding
TCONS_00004433	coding	136.084	coding	2093	coding	0.173	coding	7.30E-95	clear_coding
TCONS_00003878	coding	509.201	coding	502	coding	0.118	coding	6.50E-18	clear_coding
TCONS_00004163	coding	638.745	coding	3589	coding	0.119	coding	6.60E-57	clear_coding
TCONS_00001862	coding	457.447	coding	904	coding	0.044	coding	2.30E-14	clear_coding
TCONS_00009206	noncoding	-0.179992	noncoding	221	noncoding	-0.02048	noncoding	NA	clear_noncoding
TCONS_00005380	coding	116.634	coding	589	coding	0.054	coding	6.40E-28	clear_coding
TCONS_00008699	coding	0.98759	noncoding	342.5	noncoding	-0.0004096	noncoding	NA	clear_noncoding
TCONS_00008095	coding	916.003	coding	1490	coding	0.163	coding	8.60E-35	clear_coding
TCONS_00002457	coding	116.304	coding	2966	coding	0.185	coding	2.00E-20	clear_coding
TCONS_00006013	coding	518.749	coding	868	coding	0.14	coding	1.40E-51	clear_coding
TCONS_00002598	coding	133.238	coding	1431.5	coding	0.14	noncoding	NA	clear_coding
TCONS_00008954	noncoding	-132.251	noncoding	207.5	noncoding	-0.016384	noncoding	NA	clear_noncoding
TCONS_00006848	coding	150.989	coding	5657	coding	0.163	coding	5.80E-08	clear_coding
TCONS_00006832	coding	138.654	noncoding	460	coding	0.104	coding	1.20E-15	clear_coding
TCONS_00003007	coding	12.893	noncoding	315	noncoding	-0.028672	noncoding	NA	clear_noncoding
TCONS_00004063	coding	132.262	coding	701	noncoding	-0.1052672	coding	1.10E-10	clear_coding
TCONS_00000412	coding	0.20425	noncoding	410	noncoding	-0.036864	noncoding	NA	clear_noncoding
TCONS_00007343	coding	109.411	coding	3254	coding	0.243	coding	3.20E-18	clear_coding
TCONS_00006959	coding	47.729	noncoding	248	noncoding	-0.0700416	noncoding	NA	clear_noncoding
TCONS_00009642	coding	457.763	coding	839	coding	0.131	noncoding	NA	clear_coding
TCONS_00001102	coding	758.902	coding	1553	coding	0.166	coding	4.30E-44	clear_coding
TCONS_00008609	coding	131.089	coding	3648.5	coding	0.088	coding	4.60E-07	clear_coding
TCONS_00000517	coding	304.738	coding	1785	coding	0.255	coding	6.50E-08	clear_coding
TCONS_00004027	coding	542.243	coding	1733	coding	0.096	coding	4.60E-07	clear_coding
TCONS_00006919	coding	965.121	coding	1198.5	coding	0.144	noncoding	NA	clear_coding
TCONS_00009575	coding	763.415	coding	1445	coding	0.153	coding	6.80E-07	clear_coding
TCONS_00008967	coding	154.998	coding	1409	coding	0.246	coding	2.00E-62	clear_coding
TCONS_00001279	coding	139.726	coding	1092	coding	0.178	coding	1.70E-30	clear_coding
TCONS_00003040	noncoding	-129.614	noncoding	296	noncoding	-0.069632	noncoding	NA	clear_noncoding
TCONS_00004119	coding	187.439	coding	6673	coding	0.126	coding	7.20E-134	clear_coding
TCONS_00006128	coding	581.756	coding	550	coding	0.216	coding	1.30E-17	clear_coding
TCONS_00009711	coding	769.667	coding	1133	coding	0.164	coding	1.30E-47	clear_coding
TCONS_00010002	coding	716.767	coding	809	coding	0.091	noncoding	NA	clear_coding
TCONS_00008498	coding	457.234	coding	634	coding	0.038	noncoding	NA	clear_coding
TCONS_00007892	coding	140.127	coding	2554	coding	0.269	noncoding	NA	clear_coding
TCONS_00005880	coding	107.691	coding	3960.5	coding	0.145	coding	1.60E-09	clear_coding
TCONS_00003381	noncoding	-131.145	noncoding	266	noncoding	-0.045056	noncoding	NA	clear_noncoding
TCONS_00001834	noncoding	-0.104636	noncoding	320	noncoding	-0.016384	noncoding	NA	clear_noncoding
TCONS_00008637	coding	284.166	coding	541	coding	0.047	coding	2.30E-14	clear_coding
TCONS_00000989	noncoding	-0.886386	noncoding	482	noncoding	-0.0004096	noncoding	NA	clear_noncoding
TCONS_00002024	coding	525.492	coding	998.5	coding	0.142	coding	8.80E-60	clear_coding
TCONS_00009577	coding	973.271	coding	2272.5	coding	0.106	noncoding	NA	clear_coding
TCONS_00001084	noncoding	-106.612	noncoding	245.5	noncoding	-0.135168	noncoding	NA	clear_noncoding
TCONS_00009760	coding	704.656	coding	3104	coding	0.11	noncoding	NA	clear_coding
TCONS_00001173	coding	49.249	coding	1001.5	coding	0.21	coding	6.50E-10	clear_coding
TCONS_00003223	noncoding	-13.002	noncoding	329	noncoding	-0.0036864	noncoding	NA	clear_noncoding
TCONS_00002443	noncoding	-0.859032	noncoding	428	noncoding	-0.012288	coding	2.50E-05	clear_noncoding
TCONS_00007268	noncoding	-109.392	noncoding	198.5	noncoding	-0.022528	noncoding	NA	clear_noncoding
TCONS_00004507	coding	140.758	coding	1461	coding	0.242	coding	1.20E-67	clear_coding
TCONS_00003285	coding	978.997	coding	1233.5	coding	0.127	coding	2.80E-24	clear_coding
TCONS_00003477	noncoding	-105.051	noncoding	251	noncoding	-0.0303104	noncoding	NA	clear_noncoding
TCONS_00007111	coding	722.562	coding	851	coding	0.136	coding	5.40E-82	clear_coding
TCONS_00006338	coding	141.797	coding	4652	coding	0.127	coding	3.90E-16	clear_coding
TCONS_00005532	coding	127.201	coding	1328	coding	0.278	coding	8.50E-12	clear_coding
TCONS_00009742	coding	100.808	coding	1528	coding	0.184	coding	2.90E-31	clear_coding
TCONS_00004976	coding	121.058	noncoding	476	coding	0.278	noncoding	NA	unclear
TCONS_00008128	noncoding	-110.995	noncoding	341	coding	0.118	noncoding	NA	clear_noncoding
TCONS_00005581	noncoding	-124.823	noncoding	195.5	noncoding	-0.008192	noncoding	NA	clear_noncoding
TCONS_00006352	coding	113.071	coding	1589	coding	0.255	coding	1.20E-126	clear_coding
TCONS_00003564	coding	155.263	noncoding	500	noncoding	-0.1445888	coding	1.20E-25	unclear
TCONS_00002881	noncoding	-106.243	noncoding	266	noncoding	-0.004096	noncoding	NA	clear_noncoding
TCONS_00002402	coding	346.441	coding	580.5	coding	0.198	coding	1.90E-22	clear_coding
TCONS_00008186	coding	14.768	coding	3572	coding	0.245	coding	3.50E-150	clear_coding
TCONS_00000194	coding	660.759	coding	1719.5	coding	0.119	coding	8.70E-33	clear_coding
TCONS_00006048	noncoding	-0.469788	noncoding	422	noncoding	-0.0278528	noncoding	NA	clear_noncoding
TCONS_00001933	coding	0.781223	noncoding	218	noncoding	-0.0004096	noncoding	NA	clear_noncoding
TCONS_00009130	coding	543.188	noncoding	440	NA	NA	noncoding	NA	unclear
TCONS_00006362	coding	294.493	noncoding	413	coding	0.151	noncoding	NA	unclear
TCONS_00001668	noncoding	-124.849	noncoding	371	noncoding	-0.049152	noncoding	NA	clear_noncoding
TCONS_00004157	coding	106.767	coding	2333	coding	0.142	coding	1.30E-19	clear_coding
TCONS_00003607	coding	428.854	coding	1121	coding	0.161	coding	4.30E-23	clear_coding
TCONS_00003132	coding	555.367	coding	1349.5	coding	0.135	noncoding	NA	clear_coding
TCONS_00000842	coding	467.919	coding	1478	coding	0.193	coding	2.00E-12	clear_coding
TCONS_00009720	coding	233.833	coding	518	noncoding	-0.0008192	coding	4.50E-19	clear_coding
TCONS_00005611	noncoding	-0.881733	noncoding	299	noncoding	-0.0765952	noncoding	NA	clear_noncoding
TCONS_00006156	coding	392.033	coding	923	coding	0.14	noncoding	NA	clear_coding
TCONS_00009105	coding	924.452	coding	3825	coding	0.128	coding	4.00E-77	clear_coding
TCONS_00005333	coding	124.563	noncoding	308.5	coding	0.106	noncoding	NA	unclear
TCONS_00005744	coding	745.928	coding	1246	coding	0.185	noncoding	NA	clear_coding
TCONS_00001451	coding	383.697	noncoding	377	noncoding	-0.008192	noncoding	NA	clear_noncoding
TCONS_00006733	noncoding	-114.039	noncoding	417.5	noncoding	-0.0077824	noncoding	NA	clear_noncoding
TCONS_00000969	coding	7.847	coding	967.5	noncoding	-0.0380928	noncoding	NA	unclear
TCONS_00001882	coding	751.229	coding	3400	coding	0.113	coding	3.10E-103	clear_coding
TCONS_00009245	coding	116.669	coding	5067	coding	0.166	coding	1.10E-14	clear_coding
TCONS_00009559	coding	630.871	coding	3866	coding	0.204	noncoding	NA	clear_coding
TCONS_00003396	coding	129.367	coding	1458	coding	0.072	coding	5.90E-89	clear_coding
TCONS_00006001	coding	116.709	coding	1517	coding	0.288	coding	3.00E-89	clear_coding
TCONS_00001959	coding	113.184	coding	3003	coding	0.151	coding	2.20E-13	clear_coding
TCONS_00003279	coding	791.769	coding	1265.5	coding	0.219	coding	1.30E-20	clear_coding
TCONS_00001769	coding	432.648	coding	1694.5	coding	0.067	coding	8.30E-15	clear_coding
TCONS_00007368	coding	229.629	coding	1802	coding	0.201	noncoding	NA	clear_coding
TCONS_00005974	coding	83.331	coding	1136	coding	0.134	coding	4.20E-37	clear_coding
TCONS_00004987	coding	101.082	coding	1237	coding	0.169	coding	9.30E-21	clear_coding
TCONS_00009726	coding	807.849	coding	2684	coding	0.162	coding	7.90E-56	clear_coding
TCONS_00004746	coding	113.963	coding	2300	coding	0.077	coding	1.60E-11	clear_coding
TCONS_00000181	coding	138.134	coding	512	noncoding	-0.0114688	noncoding	NA	unclear
TCONS_00004136	coding	8.665	coding	1208	coding	0.173	coding	3.40E-19	clear_coding
TCONS_00000001	noncoding	-1.416	noncoding	372	coding	0.141	noncoding	NA	clear_noncoding
TCONS_00001044	coding	858.164	coding	1298	coding	0.186	coding	2.50E-39	clear_coding
TCONS_00000824	coding	654.227	coding	720	coding	0.088	noncoding	NA	clear_coding
TCONS_00004707	coding	127.747	coding	528	coding	0.142	noncoding	NA	clear_coding
TCONS_00001601	coding	210.039	noncoding	257	noncoding	-0.063488	noncoding	NA	clear_noncoding
TCONS_00005857	coding	542.414	coding	1596	coding	0.133	noncoding	NA	clear_coding
TCONS_00002879	coding	123.526	noncoding	266	noncoding	-0.004096	noncoding	NA	clear_noncoding
TCONS_00001879	coding	925.876	coding	1792.5	coding	0.072	coding	6.70E-13	clear_coding
TCONS_00002203	coding	879.502	coding	1363	coding	0.091	coding	6.10E-31	clear_coding
TCONS_00006265	coding	169.883	coding	2579	coding	0.306	coding	5.60E-43	clear_coding
TCONS_00005488	coding	201.002	coding	6913	coding	0.203	coding	2.00E-111	clear_coding
TCONS_00001587	coding	825.847	coding	1085	coding	0.166	noncoding	NA	clear_coding
TCONS_00000509	coding	139.243	coding	4408	coding	0.196	noncoding	NA	clear_coding
TCONS_00001360	coding	615.339	coding	814.5	coding	0.104	coding	2.10E-10	clear_coding
TCONS_00000781	coding	260.195	coding	1081	coding	0.128	noncoding	NA	clear_coding
TCONS_00005413	noncoding	-178.629	noncoding	239	noncoding	-0.055296	noncoding	NA	clear_noncoding
TCONS_00004637	coding	144.848	coding	5420	coding	0.102	noncoding	NA	clear_coding
TCONS_00008326	coding	354.236	coding	2161	coding	0.126	coding	5.20E-08	clear_coding
TCONS_00001663	coding	306.883	coding	1057	coding	0.176	noncoding	NA	clear_coding
TCONS_00002162	coding	509.702	coding	1359.5	coding	0.138	noncoding	NA	clear_coding
TCONS_00001509	noncoding	-115.496	noncoding	411.5	noncoding	-0.063488	noncoding	NA	clear_noncoding
TCONS_00007042	coding	339.386	coding	1285	coding	0.104	noncoding	NA	clear_coding
TCONS_00007211	coding	944.588	coding	1191.5	coding	0.137	coding	8.90E-71	clear_coding
TCONS_00007584	coding	530.938	coding	811.5	coding	0.471	coding	1.30E-55	clear_coding
TCONS_00007191	coding	595.994	coding	969	noncoding	-0.0180224	coding	6.80E-20	clear_coding
TCONS_00005658	coding	131.423	coding	962.5	coding	0.091	coding	2.20E-96	clear_coding
TCONS_00008721	coding	113.067	noncoding	388.5	coding	0.113	noncoding	NA	unclear
TCONS_00009400	coding	0.888318	noncoding	214	coding	0.042	noncoding	NA	unclear
TCONS_00006440	coding	225.875	coding	2434	coding	0.199	noncoding	NA	clear_coding
TCONS_00005045	coding	496.633	coding	1184	coding	0.145	noncoding	NA	clear_coding
TCONS_00003690	coding	109.123	coding	1734.5	noncoding	-0.0376832	noncoding	NA	unclear
TCONS_00008521	coding	0.454922	noncoding	206	noncoding	-0.06144	noncoding	NA	clear_noncoding
TCONS_00001006	coding	102.657	coding	1652	coding	0.216	coding	2.10E-08	clear_coding
TCONS_00002931	coding	918.384	coding	1043	coding	0.145	coding	1.00E-43	clear_coding
TCONS_00002376	coding	0.659842	coding	2470	coding	0.108	coding	8.20E-80	clear_coding
TCONS_00008193	coding	575.761	noncoding	306	coding	0.11	noncoding	NA	unclear
TCONS_00007955	coding	590.288	coding	2759	coding	0.151	coding	2.00E-61	clear_coding
TCONS_00009410	coding	660.365	coding	1028	coding	0.177	coding	1.10E-08	clear_coding
TCONS_00005500	coding	146.563	coding	4418	coding	0.159	coding	5.30E-43	clear_coding
TCONS_00000402	noncoding	-141.915	noncoding	348.5	noncoding	-0.0454656	noncoding	NA	clear_noncoding
TCONS_00006790	noncoding	-109.608	noncoding	303	noncoding	-0.0393216	noncoding	NA	clear_noncoding
TCONS_00004444	noncoding	-0.723802	noncoding	382	noncoding	-0.0520192	noncoding	NA	clear_noncoding
TCONS_00008397	coding	135.451	coding	3341	coding	0.178	coding	1.30E-09	clear_coding
TCONS_00008001	coding	108.674	coding	1871	coding	0.124	coding	4.60E-32	clear_coding
TCONS_00001011	noncoding	-128.611	noncoding	252.5	noncoding	-0.0585728	noncoding	NA	clear_noncoding
TCONS_00006584	coding	135.624	coding	1871	coding	0.189	coding	7.60E-141	clear_coding
TCONS_00006881	coding	191.886	noncoding	327	noncoding	-0.0114688	noncoding	NA	clear_noncoding
TCONS_00000085	coding	84.938	coding	1701.5	coding	0.203	coding	1.20E-21	clear_coding
TCONS_00005835	coding	698.893	coding	1132	coding	0.096	coding	1.20E-13	clear_coding
TCONS_00001277	coding	153.218	coding	1289.5	coding	0.21	coding	2.70E-16	clear_coding
TCONS_00000812	coding	771.857	coding	998	coding	0.041	coding	3.10E-07	clear_coding
TCONS_00000798	noncoding	-122.447	noncoding	233	noncoding	-0.0352256	noncoding	NA	clear_noncoding
TCONS_00009866	coding	733.135	coding	1109	coding	0.245	coding	4.00E-14	clear_coding
TCONS_00003999	coding	109.766	coding	2114	coding	0.161	coding	7.40E-08	clear_coding
TCONS_00007992	coding	142.123	noncoding	221	coding	0.107	noncoding	NA	unclear
TCONS_00002083	coding	0.576635	noncoding	359	noncoding	-0.0004096	coding	8.60E-06	unclear
TCONS_00003703	coding	109.569	noncoding	375	noncoding	-0.0540672	noncoding	NA	clear_noncoding
TCONS_00006130	coding	0.634148	noncoding	401	noncoding	-0.004096	noncoding	NA	clear_noncoding
TCONS_00002736	coding	104.368	coding	1872.5	coding	0.217	coding	4.60E-85	clear_coding
TCONS_00007883	coding	44.404	coding	1526	coding	0.097	noncoding	NA	clear_coding
TCONS_00004796	coding	532.399	coding	2081	coding	0.19	coding	4.50E-11	clear_coding
TCONS_00003099	coding	216.426	coding	649	noncoding	-0.077824	coding	8.80E-12	clear_coding
TCONS_00006729	coding	111.833	noncoding	461	coding	0.137	noncoding	NA	unclear
TCONS_00006320	coding	383.642	coding	1040	coding	0.272	coding	1.30E-69	clear_coding
TCONS_00009378	noncoding	-126.808	noncoding	278	noncoding	-0.0462848	noncoding	NA	clear_noncoding
TCONS_00009313	coding	178.715	coding	602	noncoding	-0.0335872	coding	6.30E-21	clear_coding
TCONS_00004940	coding	104.379	coding	3858.5	coding	0.049	coding	7.70E-11	clear_coding
TCONS_00000611	coding	454.444	noncoding	441	noncoding	-0.11264	coding	5.80E-43	unclear
TCONS_00008865	coding	867.814	coding	561	coding	0.356	coding	7.20E-117	clear_coding
TCONS_00006582	noncoding	-13.483	noncoding	260	noncoding	-0.155648	noncoding	NA	clear_noncoding
TCONS_00008081	coding	693.351	coding	2303	coding	0.229	coding	4.10E-34	clear_coding
TCONS_00005804	coding	103.424	coding	1829.5	coding	0.152	coding	8.10E-12	clear_coding
TCONS_00006744	coding	116.579	coding	2890	coding	0.125	coding	3.50E-21	clear_coding
TCONS_00006409	noncoding	-11.035	noncoding	257	noncoding	-0.0159744	noncoding	NA	clear_noncoding
TCONS_00007057	coding	605.367	coding	910	coding	0.248	coding	2.30E-25	clear_coding
TCONS_00008690	coding	575.549	noncoding	260	coding	0.168	noncoding	NA	unclear
TCONS_00008106	coding	797.448	coding	1298	coding	0.143	coding	5.80E-75	clear_coding
TCONS_00004750	coding	425.244	coding	1286	coding	0.056	coding	2.70E-11	clear_coding
TCONS_00005259	coding	555.942	coding	1429	coding	0.09	coding	7.30E-34	clear_coding
TCONS_00006804	coding	123.438	noncoding	391	noncoding	-0.0212992	coding	2.60E-05	unclear
TCONS_00008759	coding	79.457	coding	1701.5	coding	0.155	coding	8.10E-17	clear_coding
TCONS_00001212	coding	0.709887	noncoding	224	noncoding	-0.028672	noncoding	NA	clear_noncoding
TCONS_00009043	coding	114.351	coding	1778	coding	0.166	coding	1.70E-37	clear_coding
TCONS_00008029	coding	984.887	coding	4685	coding	0.236	coding	4.70E-60	clear_coding
TCONS_00004676	coding	142.757	coding	1649	coding	0.134	noncoding	NA	clear_coding
TCONS_00009591	coding	817.267	coding	997	coding	0.083	noncoding	NA	clear_coding
TCONS_00005349	coding	0.372078	noncoding	320	coding	0.178	noncoding	NA	unclear
TCONS_00006557	noncoding	-0.0216621	noncoding	205	noncoding	-0.0004096	noncoding	NA	clear_noncoding
TCONS_00001852	coding	127.993	coding	2504	coding	0.075	coding	1.30E-06	clear_coding
TCONS_00002001	coding	978.723	coding	2433	coding	0.208	coding	5.10E-21	clear_coding
TCONS_00006449	coding	141.825	noncoding	374.5	coding	0.137	coding	2.20E-24	clear_coding
TCONS_00008500	coding	145.399	coding	3773	coding	0.281	noncoding	NA	clear_coding
TCONS_00000154	coding	0.579093	coding	639.5	coding	0.09	noncoding	NA	clear_coding
TCONS_00001886	coding	577.888	coding	2252	coding	0.304	coding	1.40E-08	clear_coding
TCONS_00002715	coding	109.754	coding	2240	coding	0.095	coding	9.70E-29	clear_coding
TCONS_00002186	coding	575.405	coding	3907.5	coding	0.188	noncoding	NA	clear_coding
TCONS_00008457	coding	417.492	coding	1634	coding	0.217	noncoding	NA	clear_coding
TCONS_00003984	noncoding	-115.024	noncoding	302	noncoding	-0.016384	noncoding	NA	clear_noncoding
TCONS_00009271	coding	121.881	noncoding	335.5	noncoding	-0.0417792	noncoding	NA	clear_noncoding
TCONS_00007847	coding	175.338	coding	1904	coding	0.241	coding	9.10E-28	clear_coding
TCONS_00003681	coding	192.251	coding	6069	coding	0.172	coding	1.10E-37	clear_coding
TCONS_00004004	coding	121.703	coding	1919	coding	0.125	coding	3.00E-07	clear_coding
TCONS_00006937	noncoding	-129.672	noncoding	253.5	noncoding	-0.0323584	noncoding	NA	clear_noncoding
TCONS_00002277	coding	128.317	coding	855	coding	0.311	coding	2.40E-07	clear_coding
TCONS_00001758	coding	143.531	noncoding	365	coding	0.258	noncoding	NA	unclear
TCONS_00001985	coding	417.722	coding	1893.5	coding	0.182	coding	2.30E-17	clear_coding
TCONS_00002260	coding	43.807	coding	1611.5	coding	0.096	coding	3.60E-15	clear_coding
TCONS_00001017	coding	890.599	coding	819	coding	0.107	noncoding	NA	clear_coding
TCONS_00009354	noncoding	-126.021	noncoding	219.5	noncoding	-0.0012288	noncoding	NA	clear_noncoding
TCONS_00000304	coding	134.544	coding	3128	coding	0.228	coding	9.50E-63	clear_coding
TCONS_00006462	coding	102.106	coding	3260	coding	0.135	coding	1.30E-13	clear_coding
TCONS_00001065	coding	0.441699	noncoding	295	noncoding	-0.086016	noncoding	NA	clear_noncoding
TCONS_00006810	coding	307.822	coding	1371	coding	0.181	coding	1.70E-29	clear_coding
TCONS_00006464	coding	668.008	coding	705	coding	0.252	coding	4.00E-07	clear_coding
TCONS_00003322	coding	281.645	noncoding	332	coding	0.199	noncoding	NA	unclear
TCONS_00002383	coding	0.208025	coding	927	coding	0.148	coding	2.40E-05	clear_coding
TCONS_00001463	coding	766.491	noncoding	443.5	noncoding	-0.03072	coding	1.10E-22	unclear
TCONS_00009466	coding	146.807	coding	2924	coding	0.179	coding	3.50E-33	clear_coding
TCONS_00009421	coding	521.365	coding	713	coding	0.237	noncoding	NA	clear_coding
TCONS_00006759	coding	147.977	coding	566	noncoding	-0.0376832	coding	1.10E-23	clear_coding
TCONS_00001990	coding	265.368	coding	1379	coding	0.215	coding	2.90E-28	clear_coding
TCONS_00007764	coding	0.0129632	coding	536	noncoding	-0.0495616	noncoding	NA	unclear
TCONS_00005922	noncoding	-130.241	noncoding	260	noncoding	-0.028672	noncoding	NA	clear_noncoding
TCONS_00003928	coding	432.051	coding	1538	coding	0.074	coding	3.30E-07	clear_coding
TCONS_00008633	coding	793.075	coding	1154	coding	0.127	coding	1.50E-45	clear_coding
TCONS_00001828	coding	0.628747	coding	3260	coding	0.07	noncoding	NA	clear_coding
TCONS_00003180	coding	54.193	noncoding	468.5	coding	0.117	coding	1.90E-12	clear_coding
TCONS_00005925	coding	298.144	coding	689	coding	0.05	noncoding	NA	clear_coding
TCONS_00000855	coding	318.129	coding	769.5	coding	0.199	noncoding	NA	clear_coding
TCONS_00001214	coding	0.148512	coding	1589	coding	0.093	coding	2.70E-18	clear_coding
TCONS_00002418	noncoding	-0.232175	noncoding	329	noncoding	-0.0188416	noncoding	NA	clear_noncoding
TCONS_00005736	coding	11.961	coding	1274	coding	0.167	coding	8.80E-27	clear_coding
TCONS_00001599	coding	127.097	coding	1576	coding	0.097	coding	2.70E-32	clear_coding
TCONS_00006480	coding	247.754	noncoding	422	coding	0.274	noncoding	NA	unclear
TCONS_00004774	coding	572.595	coding	1029	coding	0.112	coding	3.90E-07	clear_coding
TCONS_00000370	coding	100.422	coding	1679	coding	0.216	coding	1.60E-14	clear_coding
TCONS_00001410	coding	480.193	coding	1268	coding	0.22	coding	1.80E-31	clear_coding
TCONS_00005096	coding	385.063	noncoding	362	coding	0.319	noncoding	NA	unclear
TCONS_00010084	coding	50.567	coding	934	noncoding	-0.0208896	noncoding	NA	unclear
TCONS_00000932	coding	160.244	coding	3323	coding	0.108	noncoding	NA	clear_coding
TCONS_00008236	coding	83.519	coding	4239	coding	0.211	coding	2.90E-142	clear_coding
TCONS_00000542	noncoding	-0.79454	noncoding	295	noncoding	-0.0008192	noncoding	NA	clear_noncoding
TCONS_00006096	noncoding	-119.173	noncoding	302	noncoding	-0.0352256	noncoding	NA	clear_noncoding
TCONS_00003171	noncoding	-0.483461	noncoding	230	noncoding	-0.0004096	noncoding	NA	clear_noncoding
TCONS_00000069	coding	514.313	coding	659	coding	0.135	noncoding	NA	clear_coding
TCONS_00005867	coding	132.313	coding	2469	coding	0.16	coding	1.10E-40	clear_coding
TCONS_00003876	coding	647.598	coding	650	coding	0.125	coding	9.80E-10	clear_coding
TCONS_00008515	coding	855.049	coding	1106	coding	0.246	coding	8.20E-05	clear_coding
TCONS_00000775	coding	499.433	coding	969.5	coding	0.178	noncoding	NA	clear_coding
TCONS_00005001	coding	292.132	coding	941	coding	0.211	coding	6.00E-24	clear_coding
TCONS_00008641	coding	105.184	coding	4072	coding	0.149	coding	2.20E-06	clear_coding
TCONS_00005472	coding	994.334	noncoding	467	coding	0.261	noncoding	NA	unclear
TCONS_00003168	coding	478.236	coding	856.5	coding	0.09	noncoding	NA	clear_coding
TCONS_00003273	coding	202.368	coding	1223	coding	0.133	coding	2.60E-78	clear_coding
TCONS_00002530	coding	104.233	noncoding	332.5	coding	0.34	noncoding	NA	unclear
TCONS_00005280	coding	116.914	coding	1554	coding	0.135	coding	2.10E-75	clear_coding
TCONS_00004124	coding	112.843	coding	1529	coding	0.171	noncoding	NA	clear_coding
TCONS_00009008	coding	580.461	coding	2607.5	coding	0.146	noncoding	NA	clear_coding
TCONS_00009168	coding	100.603	coding	5691.5	coding	0.136	coding	3.80E-29	clear_coding
TCONS_00006866	coding	202.291	coding	563	noncoding	-0.0667648	coding	6.90E-15	clear_coding
TCONS_00004486	coding	607.408	noncoding	420	noncoding	-0.032768	noncoding	NA	clear_noncoding
TCONS_00004969	coding	0.59341	noncoding	305	noncoding	-0.016384	noncoding	NA	clear_noncoding
TCONS_00005556	noncoding	-0.544769	noncoding	221	noncoding	-0.0200704	noncoding	NA	clear_noncoding
TCONS_00001323	coding	596.384	coding	704	coding	0.195	noncoding	NA	clear_coding
TCONS_00003463	coding	577.939	coding	2273	coding	0.213	coding	3.80E-170	clear_coding
TCONS_00003932	coding	106.047	coding	1822	coding	0.133	noncoding	NA	clear_coding
TCONS_00009885	coding	107.719	noncoding	390	noncoding	-0.0503808	noncoding	NA	clear_noncoding
TCONS_00004264	noncoding	-0.955614	noncoding	277	noncoding	-0.0671744	noncoding	NA	clear_noncoding
TCONS_00009288	coding	774.908	coding	2409	coding	0.193	coding	1.00E-18	clear_coding
TCONS_00001195	coding	41.609	coding	812	coding	0.168	noncoding	NA	clear_coding
TCONS_00006519	coding	860.453	coding	996.5	coding	0.152	noncoding	NA	clear_coding
TCONS_00002148	noncoding	-106.041	noncoding	308	noncoding	-0.281332824	noncoding	NA	clear_noncoding
TCONS_00001158	coding	350.801	coding	668	coding	0.303	coding	1.30E-34	clear_coding
TCONS_00009019	coding	112.797	coding	1164.5	coding	0.267	coding	5.60E-29	clear_coding
TCONS_00008932	coding	724.736	coding	854	noncoding	-0.0520192	coding	2.40E-08	clear_coding
TCONS_00007607	noncoding	-111.436	noncoding	323.5	noncoding	-0.036864	noncoding	NA	clear_noncoding
TCONS_00009321	coding	70.094	coding	865	coding	0.264	coding	2.80E-56	clear_coding
TCONS_00007290	coding	125.395	coding	1448	coding	0.13	coding	1.40E-37	clear_coding
TCONS_00008361	coding	0.559262	noncoding	254	noncoding	-0.0557056	noncoding	NA	clear_noncoding
TCONS_00004002	coding	875.551	coding	2114	coding	0.161	coding	7.40E-08	clear_coding
TCONS_00002999	coding	123.086	coding	1473	coding	0.137	coding	6.40E-39	clear_coding
TCONS_00007729	coding	0.968432	noncoding	306.5	coding	0.085	noncoding	NA	unclear
TCONS_00006344	coding	557.815	coding	839	coding	0.107	coding	1.80E-36	clear_coding
TCONS_00000352	coding	314.367	coding	1441	coding	0.1	noncoding	NA	clear_coding
TCONS_00002512	coding	793.536	coding	921.5	coding	0.232	coding	3.00E-56	clear_coding
TCONS_00001266	noncoding	-149.419	noncoding	312	noncoding	-0.12288	noncoding	NA	clear_noncoding
TCONS_00005345	coding	737.906	coding	796	coding	0.088	noncoding	NA	clear_coding
TCONS_00000024	coding	100.289	coding	1503	coding	0.089	coding	1.90E-57	clear_coding
TCONS_00004288	coding	114.799	coding	1969	coding	0.214	noncoding	NA	clear_coding
TCONS_00004451	noncoding	-124.891	noncoding	233	noncoding	-0.0004096	noncoding	NA	clear_noncoding
TCONS_00003335	coding	129.879	coding	676.5	coding	0.085	coding	2.20E-96	clear_coding
TCONS_00004694	coding	592.194	noncoding	431	coding	0.06	noncoding	NA	unclear
TCONS_00004395	coding	102.638	coding	2104.5	coding	0.193	noncoding	NA	clear_coding
TCONS_00002712	coding	65.195	coding	998	coding	0.307	coding	7.80E-55	clear_coding
TCONS_00001623	coding	140.159	coding	3284	coding	0.112	coding	8.10E-88	clear_coding
TCONS_00002630	coding	495.879	coding	509	coding	0.342	coding	2.60E-51	clear_coding
TCONS_00004305	coding	764.636	coding	911	coding	0.106	coding	4.60E-64	clear_coding
TCONS_00008091	coding	103.772	coding	1064	coding	0.204	coding	3.00E-07	clear_coding
TCONS_00003532	coding	707.854	coding	1091	coding	0.159	coding	6.40E-41	clear_coding
TCONS_00004693	noncoding	-112.454	noncoding	338	noncoding	-0.0004096	noncoding	NA	clear_noncoding
TCONS_00003428	coding	185.688	noncoding	389	coding	0.109	noncoding	NA	unclear
TCONS_00003010	coding	945.896	coding	726.5	coding	0.124	coding	1.70E-36	clear_coding
TCONS_00002045	coding	987.666	coding	1285.5	coding	0.23	coding	1.20E-45	clear_coding
TCONS_00009996	coding	429.552	coding	1151	coding	0.129	coding	1.40E-09	clear_coding
TCONS_00009818	coding	121.328	coding	2483	coding	0.11	coding	6.80E-51	clear_coding
TCONS_00009148	noncoding	-124.917	noncoding	219.5	noncoding	-0.0004096	noncoding	NA	clear_noncoding
TCONS_00005035	coding	462.893	coding	2264	coding	0.114	noncoding	NA	clear_coding
TCONS_00003548	coding	404.664	coding	830	coding	0.167	coding	4.30E-09	clear_coding
TCONS_00002730	coding	125.098	coding	2468	coding	0.083	noncoding	NA	clear_coding
TCONS_00006407	coding	132.654	coding	818.5	coding	0.196	coding	2.50E-38	clear_coding
TCONS_00008468	coding	0.379219	noncoding	333.5	noncoding	-0.0073728	noncoding	NA	clear_noncoding
TCONS_00003531	noncoding	-130.833	noncoding	217	noncoding	-0.053248	noncoding	NA	clear_noncoding
TCONS_00002867	coding	101.016	noncoding	280	coding	0.196	coding	8.60E-09	clear_coding
TCONS_00002076	noncoding	-131.603	noncoding	269.5	noncoding	-0.0004096	noncoding	NA	clear_noncoding
TCONS_00002974	noncoding	-123.405	noncoding	225	noncoding	-0.024576	noncoding	NA	clear_noncoding
TCONS_00007358	noncoding	-115.343	noncoding	270.5	noncoding	-0.045056	noncoding	NA	clear_noncoding
TCONS_00003991	coding	0.687417	noncoding	226	coding	0.441	noncoding	NA	unclear
TCONS_00002868	coding	102.011	coding	1017	coding	0.196	coding	8.60E-09	clear_coding
TCONS_00000190	coding	655.229	coding	1325.5	coding	0.119	coding	8.70E-33	clear_coding
TCONS_00001257	noncoding	-0.615721	noncoding	324.5	coding	0.095	noncoding	NA	clear_noncoding
TCONS_00006107	coding	139.996	coding	1570.5	coding	0.281	coding	1.20E-51	clear_coding
TCONS_00009158	coding	109.345	coding	1639	coding	0.143	coding	1.10E-06	clear_coding
TCONS_00002270	coding	120.163	coding	1771.5	coding	0.102	coding	3.20E-17	clear_coding
TCONS_00003504	coding	114.359	coding	1919	coding	0.174	noncoding	NA	clear_coding
TCONS_00008623	noncoding	-0.242636	noncoding	251	noncoding	-0.016384	noncoding	NA	clear_noncoding
TCONS_00001856	coding	109.944	noncoding	443	coding	0.117	coding	0.00096	clear_coding
TCONS_00008624	noncoding	-0.257367	noncoding	251	noncoding	-0.004096	noncoding	NA	clear_noncoding
TCONS_00004831	noncoding	-12.068	noncoding	300.5	noncoding	-0.0004096	noncoding	NA	clear_noncoding
TCONS_00001365	noncoding	-101.431	noncoding	424	noncoding	-0.1585152	noncoding	NA	clear_noncoding
TCONS_00008675	coding	869.861	coding	2445	coding	0.125	coding	5.30E-26	clear_coding
TCONS_00003131	coding	711.622	coding	1352.5	coding	0.125	noncoding	NA	clear_coding
TCONS_00006036	coding	650.358	coding	1360	coding	0.133	coding	2.30E-16	clear_coding
TCONS_00004841	coding	41.262	coding	1094	coding	0.129	coding	7.30E-14	clear_coding
TCONS_00004572	noncoding	-106.311	noncoding	311	noncoding	-0.0004096	noncoding	NA	clear_noncoding
TCONS_00006202	coding	253.313	coding	776	coding	0.071	coding	1.50E-14	clear_coding
TCONS_00000122	noncoding	-128.161	noncoding	275	noncoding	-0.0475136	noncoding	NA	clear_noncoding
TCONS_00006495	coding	871.958	coding	3784	coding	0.118	coding	1.40E-69	clear_coding
TCONS_00006430	coding	147.433	coding	2089	coding	0.145	coding	4.60E-19	clear_coding
TCONS_00003441	coding	667.931	noncoding	376.5	coding	0.171	coding	2.10E-11	clear_coding
TCONS_00008004	coding	563.759	coding	1796	coding	0.283	coding	5.90E-21	clear_coding
TCONS_00008280	coding	111.955	coding	5049.5	coding	0.18	coding	3.10E-98	clear_coding
TCONS_00005917	coding	708.507	coding	930.5	coding	0.134	coding	3.40E-07	clear_coding
TCONS_00005004	coding	50.052	coding	1610	coding	0.198	coding	9.40E-09	clear_coding
TCONS_00005369	coding	137.081	coding	3152	coding	0.157	coding	9.20E-11	clear_coding
TCONS_00002432	coding	550.912	coding	782	coding	0.306	coding	2.70E-65	clear_coding
TCONS_00008705	coding	998.288	coding	1297	coding	0.127	noncoding	NA	clear_coding
TCONS_00009061	coding	117.762	coding	1747	coding	0.066	coding	6.20E-57	clear_coding
TCONS_00007479	coding	122.806	coding	1756	coding	0.194	coding	3.80E-13	clear_coding
TCONS_00006575	coding	885.482	coding	1466.5	coding	0.226	coding	6.20E-16	clear_coding
TCONS_00004531	coding	414.888	coding	737	noncoding	-0.0253952	coding	7.10E-08	clear_coding
TCONS_00000322	coding	579.808	coding	1199.5	coding	0.128	coding	6.90E-12	clear_coding
TCONS_00009182	coding	775.715	coding	2326	coding	0.142	coding	2.50E-11	clear_coding
TCONS_00009531	coding	0.206679	noncoding	329	noncoding	-0.024576	noncoding	NA	clear_noncoding
TCONS_00008992	coding	78.937	coding	1073	coding	0.192	coding	2.80E-23	clear_coding
TCONS_00002250	coding	0.105859	noncoding	452	noncoding	-0.032768	noncoding	NA	clear_noncoding
TCONS_00002481	coding	102.733	noncoding	466	coding	0.205	noncoding	NA	unclear
TCONS_00005229	coding	155.589	coding	4349	coding	0.133	coding	8.90E-27	clear_coding
TCONS_00005065	noncoding	-112.336	noncoding	352	coding	0.191	noncoding	NA	clear_noncoding
TCONS_00001245	noncoding	-124.926	noncoding	230	noncoding	-0.008192	noncoding	NA	clear_noncoding
TCONS_00009588	coding	529.205	coding	610	coding	0.148	coding	9.90E-07	clear_coding
TCONS_00002451	coding	464.434	coding	908	coding	0.161	coding	6.20E-13	clear_coding
TCONS_00000559	coding	664.191	coding	853	coding	0.081	coding	8.70E-44	clear_coding
TCONS_00005455	noncoding	-0.802529	noncoding	287	noncoding	-0.012288	noncoding	NA	clear_noncoding
TCONS_00002106	coding	0.922517	noncoding	305.5	noncoding	-0.0315392	noncoding	NA	clear_noncoding
TCONS_00002994	noncoding	-131.795	noncoding	291	noncoding	-0.012288	noncoding	NA	clear_noncoding
TCONS_00008144	coding	696.168	coding	1025	noncoding	-0.0086016	coding	1.60E-10	clear_coding
TCONS_00001531	coding	250.035	coding	1361	coding	0.169	coding	3.00E-24	clear_coding
TCONS_00002229	noncoding	-0.308595	noncoding	275	noncoding	-0.0004096	noncoding	NA	clear_noncoding
TCONS_00007529	coding	621.446	coding	3362	coding	0.156	coding	1.40E-56	clear_coding
TCONS_00005565	noncoding	-103.799	noncoding	277	noncoding	-0.004096	noncoding	NA	clear_noncoding
TCONS_00001221	coding	844.372	coding	893	coding	0.23	coding	4.40E-58	clear_coding
TCONS_00001114	coding	746.755	coding	3359.5	coding	0.15	noncoding	NA	clear_coding
TCONS_00005364	coding	106.376	coding	1238.5	coding	0.089	coding	7.10E-27	clear_coding
TCONS_00001056	coding	259.784	coding	7202	coding	0.325	coding	5.20E-30	clear_coding
TCONS_00004786	coding	130.652	noncoding	482	coding	0.111	noncoding	NA	unclear
TCONS_00006021	coding	9.035	coding	2710.5	coding	0.126	noncoding	NA	clear_coding
TCONS_00000227	coding	114.196	coding	1367	coding	0.25	coding	3.80E-12	clear_coding
TCONS_00001497	coding	272.928	noncoding	433.5	coding	0.135	noncoding	NA	unclear
TCONS_00005441	noncoding	-141.624	noncoding	230.5	noncoding	-0.0004096	noncoding	NA	clear_noncoding
TCONS_00005247	coding	0.32543	noncoding	419	noncoding	-0.0454656	coding	6.30E-26	unclear
TCONS_00009967	coding	140.551	coding	1376	coding	0.188	coding	1.60E-27	clear_coding
TCONS_00008804	noncoding	-134.471	noncoding	295	noncoding	-0.053248	noncoding	NA	clear_noncoding
TCONS_00000174	coding	532.583	coding	743	coding	0.096	noncoding	NA	clear_coding
TCONS_00005764	coding	566.647	coding	1331	coding	0.159	coding	1.30E-82	clear_coding
TCONS_00009947	coding	973.429	coding	1127	coding	0.114	coding	2.20E-44	clear_coding
TCONS_00009360	noncoding	-0.926481	noncoding	218	noncoding	-0.01024	noncoding	NA	clear_noncoding
TCONS_00006545	noncoding	-1.039	noncoding	242	noncoding	-0.0069632	noncoding	NA	clear_noncoding
TCONS_00003096	coding	107.518	coding	5753	coding	0.134	coding	6.70E-48	clear_coding
TCONS_00000387	coding	125.444	coding	1436	coding	0.185	coding	7.20E-44	clear_coding
TCONS_00007309	coding	113.934	coding	1031	noncoding	-0.0249856	noncoding	NA	unclear
TCONS_00004525	coding	112.227	coding	6840.5	coding	0.12	coding	3.80E-13	clear_coding
TCONS_00004510	coding	101.727	coding	953	coding	0.152	coding	1.20E-25	clear_coding
TCONS_00005644	noncoding	-112.308	noncoding	487	noncoding	-0.022528	noncoding	NA	clear_noncoding
TCONS_00005860	coding	105.745	coding	2138	coding	0.081	coding	8.50E-48	clear_coding
TCONS_00004057	noncoding	-137.017	noncoding	338	noncoding	-0.045056	noncoding	NA	clear_noncoding
TCONS_00004866	coding	0.427978	noncoding	383	noncoding	-0.14336	noncoding	NA	clear_noncoding
TCONS_00000663	noncoding	-134.648	noncoding	471.5	noncoding	-0.0004096	noncoding	NA	clear_noncoding
TCONS_00008495	coding	303.206	coding	1457	coding	0.181	coding	5.10E-36	clear_coding
TCONS_00007088	coding	131.617	coding	3953	coding	0.111	coding	2.20E-07	clear_coding
TCONS_00004315	noncoding	-127.107	noncoding	499	noncoding	-0.094208	noncoding	NA	clear_noncoding
TCONS_00003487	coding	868.577	coding	1688	coding	0.162	coding	3.40E-07	clear_coding
TCONS_00007843	noncoding	-104.747	noncoding	230	noncoding	-0.0004096	noncoding	NA	clear_noncoding
TCONS_00001492	coding	948.656	noncoding	461	coding	0.155	noncoding	NA	unclear
TCONS_00006171	coding	174.376	coding	2798	coding	0.286	coding	1.40E-11	clear_coding
TCONS_00004097	coding	107.155	coding	995.5	coding	0.117	coding	1.00E-24	clear_coding
TCONS_00000013	coding	618.881	coding	1030	coding	0.121	noncoding	NA	clear_coding
TCONS_00005635	noncoding	-121.277	noncoding	287	noncoding	-0.237568	noncoding	NA	clear_noncoding
TCONS_00004628	noncoding	-0.319017	noncoding	276	noncoding	-0.0557056	noncoding	NA	clear_noncoding
TCONS_00004388	coding	102.718	coding	968	coding	0.272	coding	9.30E-10	clear_coding
TCONS_00001236	noncoding	-142.996	noncoding	296	noncoding	-0.024576	noncoding	NA	clear_noncoding
TCONS_00008984	coding	128.822	coding	2135	coding	0.134	coding	1.20E-07	clear_coding
TCONS_00007947	coding	115.846	coding	1292	coding	0.062	coding	1.90E-40	clear_coding
TCONS_00005358	coding	130.958	coding	1520	coding	0.168	coding	3.50E-11	clear_coding
TCONS_00004659	coding	20.02	coding	2123	coding	0.141	coding	1.10E-263	clear_coding
TCONS_00007456	coding	642.788	coding	1315	coding	0.138	coding	7.40E-43	clear_coding
TCONS_00000601	coding	116.944	noncoding	447	coding	0.245	coding	8.30E-06	clear_coding
TCONS_00002248	coding	0.652712	noncoding	289.5	noncoding	-0.0417792	noncoding	NA	clear_noncoding
TCONS_00005431	coding	311.944	coding	546.5	coding	0.151	coding	1.30E-29	clear_coding
TCONS_00004680	coding	957.059	coding	2605.5	coding	0.057	coding	4.00E-05	clear_coding
TCONS_00000492	coding	983.138	coding	1191.5	coding	0.094	coding	6.10E-56	clear_coding
TCONS_00002680	coding	989.005	coding	1041	coding	0.097	coding	3.30E-23	clear_coding
TCONS_00002813	coding	393.066	coding	5495	coding	0.085	coding	5.60E-27	clear_coding
TCONS_00009730	noncoding	-124.443	noncoding	305	noncoding	-0.0212992	noncoding	NA	clear_noncoding
TCONS_00008485	coding	237.227	coding	2219	coding	0.247	coding	1.60E-50	clear_coding
TCONS_00007447	noncoding	-0.826192	noncoding	338	coding	0.062	noncoding	NA	clear_noncoding
TCONS_00001178	coding	789.122	coding	1077.5	noncoding	-0.0331776	coding	1.90E-12	clear_coding
TCONS_00007972	coding	294.772	coding	539	noncoding	-0.0335872	coding	1.90E-38	clear_coding
TCONS_00010075	noncoding	-100.145	noncoding	317	noncoding	-0.0004096	noncoding	NA	clear_noncoding
TCONS_00002700	coding	625.452	coding	1004	coding	0.062	coding	2.80E-18	clear_coding
TCONS_00008853	coding	843.881	coding	1110.5	coding	0.124	noncoding	NA	clear_coding
TCONS_00008895	noncoding	-106.876	noncoding	214	noncoding	-0.0401408	noncoding	NA	clear_noncoding
TCONS_00003633	coding	714.124	noncoding	431.5	coding	0.189	coding	7.10E-13	clear_coding
TCONS_00004623	coding	840.078	coding	1010	coding	0.146	coding	8.40E-21	clear_coding
TCONS_00000890	coding	110.042	coding	1427	coding	0.049	coding	1.90E-14	clear_coding
TCONS_00003589	coding	21.542	noncoding	242	noncoding	-0.0733184	noncoding	NA	clear_noncoding
TCONS_00005625	noncoding	-126.338	noncoding	293	noncoding	-0.0700416	noncoding	NA	clear_noncoding
TCONS_00005869	coding	153.576	coding	6493	coding	0.098	coding	2.00E-29	clear_coding
TCONS_00001652	coding	115.399	coding	1205	coding	0.095	coding	1.90E-77	clear_coding
TCONS_00009929	coding	969.151	coding	861	coding	0.151	coding	6.00E-10	clear_coding
TCONS_00008830	coding	1.536	noncoding	228.5	noncoding	-0.0487424	noncoding	NA	clear_noncoding
TCONS_00000534	coding	820.504	coding	1214.5	coding	0.271	coding	3.80E-127	clear_coding
TCONS_00001218	coding	719.398	coding	699	coding	0.2	noncoding	NA	clear_coding
TCONS_00005655	coding	249.709	coding	1113	coding	0.11	noncoding	NA	clear_coding
TCONS_00001327	coding	952.339	coding	1222	coding	0.185	coding	6.30E-56	clear_coding
TCONS_00001559	coding	164.918	coding	716	coding	0.211	noncoding	NA	clear_coding
TCONS_00007638	coding	100.021	coding	3513	coding	0.185	noncoding	NA	clear_coding
TCONS_00001752	noncoding	-123.601	noncoding	287	noncoding	-0.0090112	noncoding	NA	clear_noncoding
TCONS_00009966	coding	140.422	coding	1376	coding	0.188	coding	1.60E-27	clear_coding
TCONS_00004670	coding	136.881	coding	3213.5	coding	0.199	coding	7.20E-22	clear_coding
TCONS_00001897	coding	894.092	coding	4799	coding	0.164	coding	1.20E-05	clear_coding
TCONS_00008550	coding	309.783	coding	1913	coding	0.132	coding	2.00E-32	clear_coding
TCONS_00007904	coding	383.255	coding	869	coding	0.052	coding	3.10E-48	clear_coding
TCONS_00008343	coding	302.622	coding	929	coding	0.112	coding	1.90E-51	clear_coding
TCONS_00001168	coding	10.912	coding	3456	coding	0.085	coding	8.70E-42	clear_coding
TCONS_00001699	coding	11.61	coding	1629	coding	0.257	coding	1.80E-31	clear_coding
TCONS_00002029	coding	525.483	coding	998.5	coding	0.142	coding	8.80E-60	clear_coding
TCONS_00003224	coding	125.809	noncoding	190	noncoding	-0.0733184	noncoding	NA	clear_noncoding
TCONS_00004592	coding	963.587	coding	2522	coding	0.126	coding	1.80E-15	clear_coding
TCONS_00006143	coding	0.970194	coding	1760	coding	0.141	noncoding	NA	clear_coding
TCONS_00009758	coding	267.795	coding	2268	NA	NA	coding	1.00E-06	clear_coding
TCONS_00001796	coding	109.352	coding	4001	coding	0.114	coding	4.10E-40	clear_coding
TCONS_00005674	coding	127.383	coding	1283	coding	0.381	coding	2.80E-156	clear_coding
TCONS_00007997	coding	104.757	coding	3221	coding	0.079	noncoding	NA	clear_coding
TCONS_00000197	coding	627.315	coding	813.5	coding	0.205	coding	0.00032	clear_coding
TCONS_00003718	coding	18.487	coding	4685	coding	0.132	coding	1.70E-90	clear_coding
TCONS_00009338	coding	0.931273	noncoding	208	noncoding	-0.0647168	noncoding	NA	clear_noncoding
TCONS_00007829	coding	115.838	coding	3071	coding	0.187	coding	7.90E-21	clear_coding
TCONS_00006851	coding	122.396	coding	1917	coding	0.206	noncoding	NA	clear_coding
TCONS_00003807	coding	194.656	coding	647.5	coding	0.174	noncoding	NA	clear_coding
TCONS_00006896	coding	321.199	coding	4190	coding	0.11	coding	4.10E-27	clear_coding
TCONS_00004534	noncoding	-0.595454	noncoding	279	noncoding	-0.098304	noncoding	NA	clear_noncoding
TCONS_00009071	coding	111.796	coding	1051	coding	0.15	coding	2.50E-17	clear_coding
TCONS_00006727	noncoding	-10.805	noncoding	395	coding	0.062	noncoding	NA	clear_noncoding
TCONS_00001237	noncoding	-108.733	noncoding	401	noncoding	-0.049152	noncoding	NA	clear_noncoding
TCONS_00006924	coding	893.774	coding	1179	coding	0.178	noncoding	NA	clear_coding
TCONS_00000309	coding	818.621	coding	1006.5	noncoding	-0.0221184	coding	1.20E-08	clear_coding
TCONS_00000882	coding	11.621	coding	713	noncoding	-0.0712704	coding	9.10E-26	clear_coding
TCONS_00000015	coding	169.607	noncoding	455	coding	0.111	coding	1.30E-20	clear_coding
TCONS_00001346	coding	576.113	coding	534.5	coding	0.147	coding	6.80E-47	clear_coding
TCONS_00007803	coding	253.916	coding	12312	coding	0.229	coding	1.30E-145	clear_coding
TCONS_00009686	coding	0.996573	coding	505	coding	0.101	noncoding	NA	clear_coding
TCONS_00009317	coding	525.643	coding	2261	coding	0.123	coding	1.80E-20	clear_coding
TCONS_00008949	coding	625.024	coding	948.5	coding	0.194	coding	6.60E-18	clear_coding
TCONS_00003856	coding	0.900118	noncoding	261.5	noncoding	-0.0212992	noncoding	NA	clear_noncoding
TCONS_00006868	coding	104.728	coding	1205	coding	0.157	coding	7.40E-47	clear_coding
TCONS_00008296	coding	622.386	coding	1150	coding	0.213	coding	4.10E-14	clear_coding
TCONS_00001107	coding	392.819	coding	713	coding	0.098	coding	2.00E-12	clear_coding
TCONS_00004261	coding	174.369	coding	3911	coding	0.265	coding	1.20E-28	clear_coding
TCONS_00009790	coding	90.468	coding	1353	coding	0.143	coding	7.50E-66	clear_coding
TCONS_00001829	coding	869.319	coding	2027	coding	0.102	coding	0.0002	clear_coding
TCONS_00001321	coding	111.483	coding	2402	coding	0.251	coding	1.50E-26	clear_coding
TCONS_00008429	coding	139.235	coding	2567.5	coding	0.182	coding	8.40E-22	clear_coding
TCONS_00009439	coding	0.518251	noncoding	389	noncoding	-0.0372736	coding	2.60E-17	unclear
TCONS_00005985	noncoding	-0.354555	noncoding	295	noncoding	-0.249856	noncoding	NA	clear_noncoding
TCONS_00000153	coding	0.577948	coding	652.5	coding	0.09	noncoding	NA	clear_coding
TCONS_00008852	noncoding	-0.90702	noncoding	278	noncoding	-0.0241664	noncoding	NA	clear_noncoding
TCONS_00004043	coding	508.781	coding	1122.5	coding	0.102	coding	8.20E-27	clear_coding
TCONS_00008115	coding	879.706	coding	1103	coding	0.386	coding	1.70E-08	clear_coding
TCONS_00004245	coding	871.117	coding	1701.5	coding	0.111	noncoding	NA	clear_coding
TCONS_00008565	coding	320.563	noncoding	314.5	coding	0.112	noncoding	NA	unclear
TCONS_00007363	coding	219.723	coding	731	coding	0.233	coding	1.30E-21	clear_coding
TCONS_00005219	coding	712.095	coding	1196	coding	0.144	noncoding	NA	clear_coding
TCONS_00005719	coding	731.142	coding	4397	coding	0.109	noncoding	NA	clear_coding
TCONS_00000211	coding	263.977	coding	587	coding	0.038	coding	4.50E-32	clear_coding
TCONS_00007686	coding	537.501	coding	2045	coding	0.166	coding	1.50E-26	clear_coding
TCONS_00006052	coding	15.263	coding	1450.5	coding	0.083	noncoding	NA	clear_coding
TCONS_00001153	coding	280.611	coding	620	noncoding	-0.0425984	noncoding	NA	unclear
TCONS_00001871	coding	333.012	coding	1574	coding	0.238	coding	9.80E-07	clear_coding
TCONS_00003071	noncoding	-0.985571	noncoding	334	noncoding	-0.004096	noncoding	NA	clear_noncoding
TCONS_00002857	coding	140.392	coding	1952	coding	0.171	coding	1.20E-120	clear_coding
TCONS_00009911	coding	177.918	coding	2225	coding	0.198	coding	7.40E-58	clear_coding
TCONS_00007822	coding	116.037	coding	1995.5	coding	0.152	coding	6.80E-34	clear_coding
TCONS_00000615	coding	110.409	noncoding	290	coding	0.2	noncoding	NA	unclear
TCONS_00003838	noncoding	-120.697	noncoding	262	noncoding	-0.0004096	noncoding	NA	clear_noncoding
TCONS_00009802	coding	627.326	coding	2255	coding	0.136	coding	4.60E-39	clear_coding
TCONS_00003090	coding	0.0615675	coding	759	noncoding	-0.118784	coding	6.20E-07	clear_coding
TCONS_00010006	noncoding	-0.157381	noncoding	278	noncoding	-0.0446464	noncoding	NA	clear_noncoding
TCONS_00007163	coding	140.931	noncoding	241	coding	0.161	noncoding	NA	unclear
TCONS_00006275	coding	424.179	coding	819	coding	0.107	coding	1.00E-78	clear_coding
TCONS_00004875	coding	128.953	coding	1903.5	coding	0.109	noncoding	NA	clear_coding
TCONS_00008809	coding	480.652	coding	1475.5	coding	0.159	noncoding	NA	clear_coding
TCONS_00006989	coding	730.661	coding	506	coding	0.078	noncoding	NA	clear_coding
TCONS_00003652	coding	76.588	coding	2881	noncoding	-0.1007616	coding	1.30E-05	clear_coding
TCONS_00004768	coding	0.942821	noncoding	436.5	coding	0.121	noncoding	NA	unclear
TCONS_00008661	coding	617.353	coding	649	coding	0.29	coding	2.00E-56	clear_coding
TCONS_00009220	noncoding	-117.113	noncoding	275	noncoding	-0.06144	noncoding	NA	clear_noncoding
TCONS_00006378	coding	198.584	coding	1241	coding	0.123	coding	2.60E-12	clear_coding
TCONS_00001606	coding	242.622	coding	15119	coding	0.18	coding	4.70E-16	clear_coding
TCONS_00003385	coding	479.609	coding	1104	coding	0.246	noncoding	NA	clear_coding
TCONS_00009403	coding	138.633	coding	2519	coding	0.212	coding	6.70E-28	clear_coding
TCONS_00000947	coding	299.793	coding	1031.5	coding	0.134	coding	1.60E-09	clear_coding
TCONS_00009196	coding	268.072	coding	2576	coding	0.086	coding	9.10E-19	clear_coding
TCONS_00000005	coding	0.417632	coding	1066	coding	0.112	coding	6.50E-10	clear_coding
TCONS_00009426	noncoding	-142.743	noncoding	280.5	noncoding	-0.0004096	noncoding	NA	clear_noncoding
TCONS_00008579	coding	132.682	coding	560	coding	0.121	coding	8.90E-24	clear_coding
TCONS_00000877	coding	430.958	coding	761	coding	0.225	coding	8.50E-14	clear_coding
TCONS_00001155	coding	321.721	coding	1512	coding	0.212	noncoding	NA	clear_coding
TCONS_00001078	coding	153.431	coding	1887	coding	0.321	coding	3.50E-47	clear_coding
TCONS_00000510	coding	120.765	coding	1721	coding	0.124	coding	6.10E-07	clear_coding
TCONS_00001477	coding	56.489	noncoding	462	coding	0.053	noncoding	NA	unclear
TCONS_00004405	coding	0.900077	coding	722	coding	0.089	noncoding	NA	clear_coding
TCONS_00007432	coding	18.425	coding	2231	coding	0.181	coding	1.30E-10	clear_coding
TCONS_00001593	coding	129.681	coding	2598.5	coding	0.057	coding	8.30E-25	clear_coding
TCONS_00005199	coding	453.237	coding	609	noncoding	-0.0344064	coding	3.50E-42	clear_coding
TCONS_00006684	coding	139.118	coding	2873	coding	0.121	coding	4.20E-29	clear_coding
TCONS_00005194	coding	965.056	coding	1473	noncoding	-0.0761856	noncoding	NA	unclear
TCONS_00007187	noncoding	-1.362	noncoding	253	noncoding	-0.0077824	noncoding	NA	clear_noncoding
TCONS_00003870	coding	110.786	coding	1519.5	coding	0.077	coding	1.10E-128	clear_coding
TCONS_00009372	noncoding	-0.297867	noncoding	422	noncoding	-0.0684032	noncoding	NA	clear_noncoding
TCONS_00002638	coding	257.108	coding	926	coding	0.225	noncoding	NA	clear_coding
TCONS_00004629	coding	138.151	coding	1778	coding	0.164	coding	1.10E-107	clear_coding
TCONS_00008414	coding	121.587	coding	2296	coding	0.174	coding	6.80E-06	clear_coding
TCONS_00002181	coding	105.088	coding	1191.5	coding	0.024	coding	1.00E-09	clear_coding
TCONS_00005003	coding	292.841	coding	941	coding	0.211	coding	6.00E-24	clear_coding
TCONS_00000056	coding	0.323381	coding	601	noncoding	-0.0057344	coding	8.10E-11	clear_coding
TCONS_00005910	coding	11.775	coding	980	coding	0.102	coding	1.70E-07	clear_coding
TCONS_00008672	coding	431.913	coding	845	coding	0.125	coding	1.30E-25	clear_coding
TCONS_00007192	coding	596.628	coding	969	noncoding	-0.0180224	coding	6.80E-20	clear_coding
TCONS_00003545	noncoding	-0.914745	coding	566	noncoding	-0.0360448	noncoding	NA	clear_noncoding
TCONS_00005274	coding	669.852	coding	2524	coding	0.071	noncoding	NA	clear_coding
TCONS_00004430	coding	123.277	noncoding	224	noncoding	-0.0589824	noncoding	NA	clear_noncoding
TCONS_00006152	coding	0.393718	noncoding	500	noncoding	-0.0024576	noncoding	NA	clear_noncoding
TCONS_00008887	coding	170.941	coding	3542	coding	0.225	coding	1.30E-64	clear_coding
TCONS_00001190	coding	169.926	coding	501	noncoding	-0.036864	noncoding	NA	unclear
TCONS_00009990	coding	141.713	coding	3773	coding	0.141	coding	1.60E-45	clear_coding
TCONS_00003517	coding	547.855	coding	881	coding	0.142	noncoding	NA	clear_coding
TCONS_00008554	coding	145.722	coding	1002	coding	0.308	coding	3.90E-119	clear_coding
TCONS_00008463	coding	520.093	coding	830	coding	0.1	coding	3.70E-60	clear_coding
TCONS_00008994	noncoding	-0.0545377	noncoding	340	noncoding	-0.02048	noncoding	NA	clear_noncoding
TCONS_00004184	coding	130.247	coding	3004	coding	0.186	coding	1.10E-07	clear_coding
TCONS_00007611	coding	0.576321	noncoding	429.5	noncoding	-0.03072	coding	1.00E-25	unclear
TCONS_00000420	coding	656.961	coding	1821.5	coding	0.061	noncoding	NA	clear_coding
TCONS_00002996	coding	199.881	coding	835	noncoding	-0.0466944	noncoding	NA	unclear
TCONS_00003751	coding	820.126	coding	1115	coding	0.102	noncoding	NA	clear_coding
TCONS_00003080	noncoding	-105.414	noncoding	236	noncoding	-0.028672	noncoding	NA	clear_noncoding
TCONS_00004521	coding	134.252	noncoding	302	coding	0.111	noncoding	NA	unclear
TCONS_00004852	coding	130.971	coding	511	coding	0.135	noncoding	NA	clear_coding
TCONS_00009825	coding	600.096	coding	824	coding	0.182	coding	4.40E-18	clear_coding
TCONS_00001255	coding	0.681263	noncoding	464	noncoding	-0.0151552	coding	1.30E-27	unclear
TCONS_00001782	coding	881.825	coding	3528	coding	0.104	noncoding	NA	clear_coding
TCONS_00008362	noncoding	-0.951724	noncoding	437	noncoding	-0.294912	noncoding	NA	clear_noncoding
TCONS_00008475	coding	761.317	coding	1126	coding	0.104	coding	1.80E-15	clear_coding
TCONS_00002421	coding	38.483	coding	945	coding	0.103	noncoding	NA	clear_coding
TCONS_00000899	coding	249.276	noncoding	301.5	coding	0.17	noncoding	NA	unclear
TCONS_00003616	coding	290.254	noncoding	299	coding	0.091	noncoding	NA	unclear
TCONS_00004380	noncoding	-0.487563	noncoding	221	noncoding	-0.032768	noncoding	NA	clear_noncoding
TCONS_00005646	coding	0.324265	noncoding	422	noncoding	-0.1134592	coding	1.30E-17	unclear
TCONS_00007011	noncoding	-0.794777	noncoding	364	coding	0.188	noncoding	NA	clear_noncoding
TCONS_00009980	coding	134.483	coding	2165	coding	0.14	coding	7.60E-88	clear_coding
TCONS_00004110	noncoding	-128.111	noncoding	340	noncoding	-0.0233472	noncoding	NA	clear_noncoding
TCONS_00004485	noncoding	-145.544	noncoding	275	noncoding	-0.0667648	noncoding	NA	clear_noncoding
TCONS_00009715	coding	129.501	coding	2714	coding	0.131	coding	3.10E-34	clear_coding
TCONS_00002687	coding	713.814	coding	1823	coding	0.158	coding	6.00E-12	clear_coding
TCONS_00005700	coding	133.877	coding	1754.5	coding	0.317	coding	2.40E-127	clear_coding
TCONS_00007404	coding	127.322	coding	1755.5	coding	0.287	coding	8.20E-123	clear_coding
TCONS_00009167	coding	102.687	coding	6552.5	coding	0.131	coding	4.50E-29	clear_coding
TCONS_00007060	noncoding	-129.115	noncoding	223	noncoding	-0.016384	noncoding	NA	clear_noncoding
TCONS_00000697	coding	682.817	noncoding	248	coding	0.174	noncoding	NA	unclear
TCONS_00008734	coding	445.711	noncoding	461	noncoding	-0.0176128	noncoding	NA	clear_noncoding
TCONS_00008049	noncoding	-0.0156305	noncoding	374	noncoding	-0.0004096	noncoding	NA	clear_noncoding
TCONS_00001391	coding	798.377	coding	3554	coding	0.14	coding	2.30E-10	clear_coding
TCONS_00007139	coding	100.456	coding	2127	coding	0.058	coding	1.50E-23	clear_coding
TCONS_00001989	noncoding	-104.426	noncoding	259	noncoding	-0.004096	noncoding	NA	clear_noncoding
TCONS_00006245	coding	12.783	coding	2750	coding	0.217	coding	1.50E-298	clear_coding
TCONS_00002869	coding	101.167	noncoding	387.5	coding	0.196	coding	8.60E-09	clear_coding
TCONS_00004830	noncoding	-122.198	noncoding	223.5	noncoding	-0.0004096	noncoding	NA	clear_noncoding
TCONS_00009316	coding	77.724	coding	770	coding	0.116	noncoding	NA	clear_coding
TCONS_00007952	noncoding	-138.348	noncoding	253.5	noncoding	-0.004096	noncoding	NA	clear_noncoding
TCONS_00001753	noncoding	-112.818	noncoding	254	noncoding	-0.0090112	noncoding	NA	clear_noncoding
TCONS_00005299	coding	6.102	coding	1296	coding	0.064	coding	2.60E-21	clear_coding
TCONS_00007466	coding	140.965	coding	1759	coding	0.206	coding	1.30E-53	clear_coding
TCONS_00002487	noncoding	-134.401	noncoding	284	coding	0.167	noncoding	NA	clear_noncoding
TCONS_00009189	coding	0.297723	noncoding	380	noncoding	-0.0028672	noncoding	NA	clear_noncoding
TCONS_00000358	coding	0.516042	noncoding	145	noncoding	-0.0004096	noncoding	NA	clear_noncoding
TCONS_00000494	coding	41.026	coding	555.5	coding	0.168	coding	5.50E-67	clear_coding
TCONS_00002594	coding	888.785	coding	3584	coding	0.106	coding	3.10E-11	clear_coding
TCONS_00005890	coding	100.887	coding	3380	coding	0.106	coding	2.80E-78	clear_coding
TCONS_00003216	coding	115.145	coding	1040.5	coding	0.063	coding	2.80E-125	clear_coding
TCONS_00000861	coding	258.657	coding	1928	coding	0.124	coding	2.80E-14	clear_coding
TCONS_00009310	coding	263.634	noncoding	246	noncoding	-0.0958464	noncoding	NA	clear_noncoding
TCONS_00005631	coding	966.253	coding	1798	coding	0.101	coding	6.10E-14	clear_coding
TCONS_00000102	coding	334.331	coding	821	coding	0.244	coding	1.10E-06	clear_coding
TCONS_00002296	coding	13.688	coding	4198	coding	0.211	coding	1.10E-11	clear_coding
TCONS_00002604	coding	201.501	coding	2273.5	coding	0.068	coding	7.90E-08	clear_coding
TCONS_00009155	coding	156.955	coding	3045.5	coding	0.144	coding	9.00E-11	clear_coding
TCONS_00000973	coding	425.484	coding	1086	coding	0.183	coding	0.00058	clear_coding
TCONS_00003013	noncoding	-124.453	noncoding	282.5	noncoding	-0.0466944	noncoding	NA	clear_noncoding
TCONS_00005388	coding	900.078	coding	923	coding	0.1	coding	1.50E-18	clear_coding
TCONS_00000694	coding	165.586	coding	3029	coding	0.235	coding	4.90E-06	clear_coding
TCONS_00000576	coding	105.534	coding	1367	coding	0.25	noncoding	NA	clear_coding
TCONS_00007400	coding	111.673	coding	2715.5	coding	0.079	coding	8.70E-28	clear_coding
TCONS_00001469	coding	212.697	coding	789	noncoding	-0.0782336	noncoding	NA	unclear
TCONS_00005858	coding	82.793	coding	2494.5	coding	0.115	noncoding	NA	clear_coding
TCONS_00009853	coding	596.405	noncoding	377.5	coding	0.021	noncoding	NA	unclear
TCONS_00007759	coding	165.003	noncoding	404.5	coding	0.058	noncoding	NA	unclear
TCONS_00003972	coding	474.726	coding	709	noncoding	-0.0360448	coding	6.90E-44	clear_coding
TCONS_00004548	coding	111.287	coding	1302	coding	0.138	coding	1.50E-10	clear_coding
TCONS_00009667	noncoding	-0.362306	noncoding	341	noncoding	-0.0897024	noncoding	NA	clear_noncoding
TCONS_00008861	coding	129.073	coding	3615	coding	0.196	noncoding	NA	clear_coding
TCONS_00008443	coding	0.150281	noncoding	332	noncoding	-0.0004096	noncoding	NA	clear_noncoding
TCONS_00006668	coding	811.268	coding	2072	coding	0.071	coding	4.20E-32	clear_coding
TCONS_00009551	coding	140.449	coding	2887	coding	0.159	coding	1.30E-19	clear_coding
TCONS_00005606	coding	596.043	coding	1489	coding	0.255	noncoding	NA	clear_coding
TCONS_00002252	coding	605.371	coding	1301.5	coding	0.061	coding	2.30E-16	clear_coding
TCONS_00005569	coding	130.233	coding	1553	coding	0.217	coding	4.30E-07	clear_coding
TCONS_00009850	coding	0.907018	coding	548	coding	0.069	noncoding	NA	clear_coding
TCONS_00008512	coding	884.243	coding	1604	coding	0.159	coding	1.50E-06	clear_coding
TCONS_00008148	coding	13.533	coding	2360	coding	0.107	noncoding	NA	clear_coding
TCONS_00004543	coding	817.866	coding	1955	coding	0.4	coding	4.80E-05	clear_coding
TCONS_00007550	coding	32.597	noncoding	345	coding	0.115	noncoding	NA	unclear
TCONS_00009657	coding	806.342	coding	3263	coding	0.152	noncoding	NA	clear_coding
TCONS_00003908	coding	468.647	noncoding	443.5	coding	0.194	noncoding	NA	unclear
TCONS_00000323	coding	542.044	coding	996.5	coding	0.13	coding	6.70E-12	clear_coding
TCONS_00004743	coding	100.619	coding	1250	coding	0.193	coding	4.80E-69	clear_coding
TCONS_00001081	coding	133.216	coding	1706	coding	0.114	coding	2.30E-13	clear_coding
TCONS_00000403	coding	181.056	noncoding	408.5	coding	0.113	noncoding	NA	unclear
TCONS_00005306	coding	128.909	coding	611	coding	0.202	coding	8.20E-48	clear_coding
TCONS_00003552	coding	638.109	coding	1093	coding	0.229	coding	1.00E-25	clear_coding
TCONS_00000659	noncoding	-0.982939	noncoding	272.5	noncoding	-0.0344064	noncoding	NA	clear_noncoding
TCONS_00006024	coding	783.537	coding	1148	coding	0.102	coding	1.30E-35	clear_coding
TCONS_00007283	noncoding	-135.876	noncoding	378	noncoding	-0.012288	noncoding	NA	clear_noncoding
TCONS_00000265	coding	134.836	coding	2582	coding	0.199	coding	7.90E-26	clear_coding
TCONS_00007943	coding	301.943	noncoding	462.5	coding	0.082	coding	2.00E-33	clear_coding
TCONS_00000829	coding	602.781	coding	1259	noncoding	-0.0319488	coding	1.20E-32	clear_coding
TCONS_00007808	noncoding	-124.409	noncoding	331	noncoding	-0.04096	noncoding	NA	clear_noncoding
TCONS_00004344	coding	239.407	noncoding	245	noncoding	-0.110592	noncoding	NA	clear_noncoding
TCONS_00007959	coding	320.899	coding	708.5	coding	0.098	noncoding	NA	clear_coding
TCONS_00007297	coding	159.036	coding	1307	coding	0.061	coding	2.50E-11	clear_coding
TCONS_00006213	coding	0.881621	noncoding	220	noncoding	-0.043008	coding	8.10E-16	unclear
TCONS_00008472	noncoding	-111.359	noncoding	217.5	noncoding	-0.0069632	noncoding	NA	clear_noncoding
TCONS_00008627	coding	201.478	coding	3901	coding	0.14	coding	5.00E-07	clear_coding
TCONS_00003498	coding	400.521	noncoding	353	coding	0.296	coding	2.50E-08	clear_coding
TCONS_00006120	coding	550.038	coding	997	coding	0.097	coding	3.60E-14	clear_coding
TCONS_00001350	coding	322.025	coding	1351	coding	0.084	noncoding	NA	clear_coding
TCONS_00005263	coding	130.007	coding	2049	coding	0.08	coding	3.80E-130	clear_coding
TCONS_00005442	coding	86.137	noncoding	440	coding	0.071	noncoding	NA	unclear
TCONS_00002721	coding	679.658	coding	543	coding	0.261	coding	4.00E-12	clear_coding
TCONS_00005961	coding	174.912	coding	4825	coding	0.164	coding	3.60E-05	clear_coding
TCONS_00002496	coding	137.999	coding	1096	coding	0.094	noncoding	NA	clear_coding
TCONS_00007779	coding	575.078	coding	627	coding	0.268	coding	9.50E-58	clear_coding
TCONS_00002797	coding	104.024	coding	1385	coding	0.214	coding	8.10E-61	clear_coding
TCONS_00005291	coding	91.701	coding	1190	coding	0.215	coding	4.90E-12	clear_coding
TCONS_00005810	coding	384.369	coding	1055	coding	0.174	coding	3.30E-50	clear_coding
TCONS_00002551	coding	214.208	coding	1427	coding	0.327	coding	5.10E-38	clear_coding
TCONS_00006533	noncoding	-111.354	noncoding	257	noncoding	-0.0004096	noncoding	NA	clear_noncoding
TCONS_00006834	coding	271.131	noncoding	247	noncoding	-0.0339968	noncoding	NA	clear_noncoding
TCONS_00003077	coding	100.118	coding	1104	coding	0.066	coding	1.50E-24	clear_coding
TCONS_00002939	coding	588.544	coding	1798	coding	0.148	noncoding	NA	clear_coding
TCONS_00004384	coding	192.327	coding	641	coding	0.115	coding	8.80E-34	clear_coding
TCONS_00001334	coding	10.899	noncoding	331	noncoding	-0.028672	noncoding	NA	clear_noncoding
TCONS_00007887	coding	249.008	coding	719	noncoding	-0.018432	coding	9.70E-34	clear_coding
TCONS_00006083	coding	336.128	coding	779	noncoding	-0.045056	noncoding	NA	unclear
TCONS_00006363	coding	124.779	coding	1313	coding	0.096	coding	6.20E-39	clear_coding
TCONS_00002385	coding	506.307	coding	1035.5	coding	0.095	coding	9.70E-08	clear_coding
TCONS_00003514	coding	343.676	coding	1280	coding	0.229	coding	5.40E-11	clear_coding
TCONS_00003551	coding	124.885	coding	2587	coding	0.225	coding	8.90E-14	clear_coding
TCONS_00006190	noncoding	-111.121	noncoding	317	noncoding	-0.004096	noncoding	NA	clear_noncoding
TCONS_00009480	coding	373.084	coding	2612	coding	0.107	noncoding	NA	clear_coding
TCONS_00003563	coding	0.684461	noncoding	323	noncoding	-0.02048	noncoding	NA	clear_noncoding
TCONS_00002358	coding	102.164	noncoding	337	noncoding	-0.043008	noncoding	NA	clear_noncoding
TCONS_00002192	coding	0.720133	noncoding	302	noncoding	-0.0004096	noncoding	NA	clear_noncoding
TCONS_00003713	coding	133.965	coding	1703.5	coding	0.215	coding	1.80E-18	clear_coding
TCONS_00009186	coding	116.896	noncoding	222	noncoding	-0.0462848	noncoding	NA	clear_noncoding
TCONS_00002065	noncoding	-125.507	noncoding	272	noncoding	-0.0004096	noncoding	NA	clear_noncoding
TCONS_00008057	coding	571.219	coding	1981	coding	0.165	coding	1.70E-33	clear_coding
TCONS_00001185	coding	820.681	coding	983	noncoding	-0.0499712	noncoding	NA	unclear
TCONS_00004702	coding	900.734	coding	981.5	coding	0.198	noncoding	NA	clear_coding
TCONS_00003523	coding	354.246	coding	877	coding	0.136	coding	4.30E-20	clear_coding
TCONS_00006259	coding	694.528	coding	2413	coding	0.12	coding	5.30E-15	clear_coding
TCONS_00009357	coding	51.912	noncoding	263	noncoding	-0.0270336	noncoding	NA	clear_noncoding
TCONS_00000774	coding	555.643	coding	1305.5	coding	0.177	noncoding	NA	clear_coding
TCONS_00005950	coding	123.823	coding	2297	coding	0.105	coding	3.20E-72	clear_coding
TCONS_00009500	noncoding	-114.696	noncoding	219	noncoding	-0.0004096	noncoding	NA	clear_noncoding
TCONS_00006483	coding	916.189	coding	1127	coding	0.398	coding	2.30E-51	clear_coding
TCONS_00002759	noncoding	-130.663	noncoding	339.5	noncoding	-0.0630784	noncoding	NA	clear_noncoding
TCONS_00006256	coding	992.544	coding	1739	coding	0.176	coding	6.50E-29	clear_coding
TCONS_00003232	noncoding	-0.95896	coding	644	noncoding	-0.069632	noncoding	NA	clear_noncoding
TCONS_00002089	coding	844.267	coding	1050	coding	0.183	coding	2.10E-44	clear_coding
TCONS_00006827	coding	129.244	coding	1373	coding	0.177	coding	2.30E-107	clear_coding
TCONS_00008525	coding	0.988516	noncoding	291.5	coding	0.145	noncoding	NA	unclear
TCONS_00009454	coding	302.963	noncoding	466	coding	0.148	noncoding	NA	unclear
TCONS_00006594	coding	12.581	coding	566.5	coding	0.218	noncoding	NA	clear_coding
TCONS_00009583	coding	431.834	coding	1498.5	coding	0.064	noncoding	NA	clear_coding
TCONS_00000378	coding	499.754	coding	905	coding	0.222	coding	3.80E-16	clear_coding
TCONS_00002088	coding	548.941	coding	911	coding	0.162	coding	2.20E-10	clear_coding
TCONS_00002746	noncoding	-117.016	noncoding	248	noncoding	-0.036864	noncoding	NA	clear_noncoding
TCONS_00001238	noncoding	-140.995	noncoding	294	noncoding	-0.090112	noncoding	NA	clear_noncoding
TCONS_00002026	coding	525.492	coding	1012.5	coding	0.142	coding	8.80E-60	clear_coding
TCONS_00003573	coding	79.585	coding	936	coding	0.135	noncoding	NA	clear_coding
TCONS_00008618	coding	527.199	coding	827	coding	0.099	coding	1.60E-34	clear_coding
TCONS_00002954	coding	693.492	coding	686	coding	0.091	noncoding	NA	clear_coding
TCONS_00004232	noncoding	-129.258	noncoding	254	noncoding	-0.012288	noncoding	NA	clear_noncoding
TCONS_00001804	coding	285.109	coding	656	coding	0.194	coding	0.003	clear_coding
TCONS_00000588	coding	374.007	coding	830	coding	0.293	coding	2.10E-32	clear_coding
TCONS_00009034	coding	856.175	coding	1007	coding	0.184	coding	2.70E-19	clear_coding
TCONS_00004131	coding	569.114	coding	842	coding	0.224	coding	2.40E-41	clear_coding
TCONS_00008065	noncoding	-141.018	noncoding	297	noncoding	-0.016384	noncoding	NA	clear_noncoding
TCONS_00006137	coding	754.007	coding	3575	coding	0.099	coding	4.90E-83	clear_coding
TCONS_00000286	noncoding	-0.133156	noncoding	271.5	noncoding	-0.1511424	noncoding	NA	clear_noncoding
TCONS_00002275	coding	807.517	coding	1438	coding	0.077	coding	1.20E-14	clear_coding
[truncated: 1,441 more rows]
