# Supplementary material for: Transcriptomic Analysis of Extracellular RNA Governed by the Endocytic Adaptor Protein Cin1 of Cryptococcus deneoformans
Source: Front Cell Infect Microbiol. 2020 Jun 23;10:256. doi: 10.3389/fcimb.2020.00256 (PMC7324655; doi:10.3389/fcimb.2020.00256)
Supplement: Table S1 — Differential expression of secreted mRNA between C. deneoformans JEC21 and cin1 strains revealed by RNA-Seq. [file Data_Sheet_1.zip › Table S8.xls]

## Sheet: Table S8
>LTCONS_00000001
CCACGCTCTCCCACCGTGTATTCTCCCACCTATCCTGCATATCCTCTCTTGCATCCTCTCCTGTCCTTTC
ATATATCCCCTCTACTGCTATAGAGTGTCGAGTAAATGAGCCAGCATGGAGTAGCCGAGCAAATGGGTCG
GGCGTCGAGGGATAGCCGAATGGATGAGTCGAGTGTGACGGGCTAGCCGAGTGGATCAGTCGGGCGTGAT
GGGATAGCCGAGTGCAGAGTCGGTAGTGAGGAAAATGAATTCGAGTGCAGCATGCGGCGCCGGATGCAGT
CCAAGGTAAAGAACGAACACCAGCCATCCTATACAGCAGTTAGCGCTATGACAATCCGTGAAGAGATAAA
CGGTCATGCTCACCATACAACACATTACGATAAATCAGCATTACCTTTTGTCATGAGGATAAACATGGAC
GTTACCGTAAATTTGCCTCCGTCCACACCGTATATCCTCAATCGCGAGTCTTGCTTTCCGTCTTTCCCGT
CTCTCTCGCCACCCTGCTCTCGACACCGTGTGCTCTTTTGACGTCCTTCTGTCCTCAATTATCCTTTCCA
TTCCGACTGTTTTACGATCCCCAACAGTCAGTGAAAGAAATGGCGATAAACGAATCAGCAACTCACACTC
TGTACAGCGTACTATATCCCAAAGTCCACCTCCGCCGTCTTCCATATCTCGCTGTCTCATCCACTTGCAT
CCAACCGTTGCTTGCCTCAAGAGTAGTCGTCAAGTCAGACGCAGCCAGCAGGGGTCACACCTACGTCTTA
AAAGTGTCTTTGCGTGACCTATCTCTGCTTGTTTTTGTCTGACAGGTGATAGGATCAAGGGGGACGAGTA
CCGACGCTATTATGAGTGCTGCTCATACAACTCACCAGTAAAGCCGTCATCCACACCTTCTATCTCCCCA
GTGAGCACTGTACTCAACCCACGATCTCATCCTATGCGTCCCGTGAAATGTGAAATGCCGTATTGATCAA
GTCGATGTGAGTCGATGTGAGTCGATGTGAGTCGAGGTGAGTCGAGGTGGAGTCGAGGTGAGTCGAGGTG
AGTCGAGGTGGAGTCGAGGTGAGTCAAGATGGAGTCAAGGTGGAGCCGAATGTGGTCGGTGTTGTAGTTT
GGCAGAGGAACAAAAGTCAGATGCAACTAATGGGTGACTCGTTGCTATGACACATCCTTGCTGGTTTGGT
CTGACTGGCGATAAGAAAGGGAATGTCTaaatggatggatggatggatgatgaagtaatagaaggatggg
aatgCAATTGAAACGCGTGTTTGAGCGGCGTCGACAACCAGCGCTGGCCGGCGTGAAATGTGGCAAAATA
CCGCCGTCTGGGTTGGCGACTTTGCCCATCAACATTTTACTATGCATATCCAAGTAATACTAGTACCGCT
CGATAGAGGAAAACCCACACTAAAAAAGTTGTATGCACTGGAGACCGTGAAATGAAAATATCTCACAAGG
TCGGGCCCCTTGCGTGCTGGAAAAGGCTACAGGTATACAAAACATCGATAGCTCAACAACGGCACCACAG
ATTTGAATGAAACAAAGCCGAGCA
>LTCONS_00000634
TGCTCGGCTTTGTTTCATTCAAATCTGTGGTGCCGTTGTTGAGCTATCGATGTTTTGTATACCTGTAGCC
TTTTCCAGCACGCAAGGGGCCCGACCTTGTGAGATATTTTCATTTCACGGTCTCCAGTGCATACAACTTT
TTTAGTGTGGGTTTTCCTCTATCGAGCGGTACTAGTATTACTTGGATATGCATAGTAAAATGTTGATGGG
CAAAGTCGCCAACCCAGACGGCGGTATTTTGCCACATTTCACGCCGGCCAGCGCTGGTTGTCGACGCCGC
TCAAACACGCGTTTCAATTGcattcccatccttctattacttcatcatccatccatccatccatttAGAC
ATTCCCTTTCTTATCGCCAGTCAGACCAAACCAGCAAGGATGTGTCATAGCAACGAGTCACCCATTAGTT
GCATCTGACTTTTGTTCCTCTGCCAAACTACAACACCGACCACATTCGGCTCCACCTTGACTCCATCTTG
ACTCACCTCGACTCCACCTCGACTCACCTCGACTCACCTCGACTCCACCTCGACTCACCTCGACTCACAT
CGACTCACATCGACTCACATCGACTTGATCAATACGGCATTTCACATTTCACGGGACGCATAGGATGAGA
TCGTGGGTTGAGTACAGTGCTCACTGGGGAGATAGAAGGTGTGGATGACGGCTTTACTGGTGAGTTGTAT
GAGCAGCACTCATAATAGCGTCGGTACTCGTCCCCCTTGATCCTATCACCTGTCAGACAAAAACAAGCAG
AGATAGGTCACGCAAAGACACTTTTAAGACGTAGGTGTGACCCCTGCTGGCTGCGTCTGACTTGACGACT
ACTCTTGAGGCAAGCAACGGTTGGATGCAAGTGGATGAGACAGCGAGATATGGAAGACGGCGGAGGTGGA
CTTTGGGATATAGTACGCTGTACAGAGTTCGGAATGGAAAGGATAATTGAGGACAGAAGGACGTCAAAAG
AGCACACGGTGTCGAGAGCAGGGTGGCGAGAGAGACGGGAAAGACGGAAAGCAAGACTCGCGATTGAGGA
TATACGGTGTGGACGGAGGCAAATTTACGTGTTGTATGGATGGCTGGTGTTCGTTCTTTACCTTGGACTG
CATCCGGCGCCGCATGCTGCACTCGAATTCATTTTCCTCACTACCGACTCTGCACTCGGCTATCCCATCA
CGCCCGACTGATCCACTCGGCTAGCCCGTCACACTCGACTCATCCATTCGGCTATCCCTCGACGCCCGAC
CCATTTGCTCGGCTACTCCATGCTGGCTCATTTACTCGACACTCTATAGCAGTAGAGGGGATATATGAAA
GGACAGGAGAGGATGCAAGAGAGGATATGCAGGATAGGTGGGAGAATACACGGTGGGAGAGCGTGG
>LTCONS_00000635
CGCTGTCTTACTGTCTTTCTTTTAATCTCCTTCTATACTTCTCAGCCGTCACTTTCAGCTATTAGACTat
acttcttccatcaGAATTTCTGAGCCATAGTATTTTTTTGTATTCTCTTGACGTCTACTTATCACTTCAT
CGGAACTCAGTCAAGACATTGGCCCAATACACCAAAAGCAGTCATGTGGTAGTCAACTGCAAGCTATAGC
AAGTCGTCCTGCTGTACATTTACTACTTGAGCTCTGGACGGAGCTCTCAAACCTAGATGAACACACCTTT
TTACTTGGCGAATGCGGTTGAGAGCTACGTTGCTACTCCCCATTTGTGCTGATGTCAACAGAACTGTATC
GTCAACGGGGCTTACGTTctctgatgatgaaagcAAATACAGCCGGTGCAACATTCCAGGTACTGGCATA
CAGCGCTGCCTCCTTTGCACCGAACGAAAACTATGTCCTTGCTGCTTTTACCACTCATGTAAAAATCTCT
ACAATTTGGCAATTCATTATACAATGCAGTTGATAAATTCGAGAGTTGATGACATTGTAGAAAGATGGTG
ATGCAGAGCCCTCGATCCGCCGTTTAAAtcccctttcctccttcctcatcaaacgAACTGTGATTCTCGA
ACTCTTCGACGGCATACTGTCTCACTGTTGAAGCTACCTTCATGCCCCTGttcaacatcatccttgTTCG
ACTTGACTGATAAGCTGTTGGCTTTTTACTTTCGGCGGTTATGGTGGGCGGTTGCTTCCTTGCGCCTTTC
ATTGGGTGAAAATATCTATCAACAGCAACCTCCAGATTTTTgcgagatgatgagcatgGTGGAATTCCAC
AGTTTCAGCGTGGAGGTGATGAACAGCTGTCCTATCTGTCCCCTGCCCTACGCTGTACGAATCATGAATG
TGAAAGACCTCTAAGTTTCTCCTTATGTATTCTTTGACTGACCATAGCTATAGACTCTTTGTATTAGGCG
CTCGATATATTTGATCAACCAGACACCTTTCTGCATTAGTCTATCAGAATTGCCCAAGACCGACGGGGTT
TTCATTGCCTCTCAGGACAGGCAACTCtccggaagaggaagatgagttAGAACAAAGATGAGTTAGAACA
TTCATTATCGAATGGATTGATGTTTTAAGCCGTATCTTCGAGATTGGTGACTATCGATGGGTATGTTGAA
GCTTCTAATTTCATTTACGTTTTCTGGCAAACTGTTCATTCGTAAAGTAAACTCGCTCGACGAGGTGAAG
CAGGAGACGCTCGCTTGGGTGTATCAGCTTGTGTTGTCGAGCTGTCTTTATGAACGAGATTAATGACCTC
CGATCCTATTAGGACCATATCTCTCCGCCTTGTCCACAGTAGACGTTTATATCAATCGCAACCTCTGAGA
TAG
>LTCONS_00000002
CCCCAAGTCAGTACTATCCAGCGGTGGTACTCTATGCATTGGATTCTACTCCATGCAAGAGTAATAAAAC
ACAACATCTAATCGACGATTAGTAAAACTAATCCCATAATGAGCACGCTTCTTAGCCATATTAACGGAAC
CATTTTTACATTTTTTAGAAGCATACTTATAACTATACAGGGGTGCAATTTCAACTAAGTGACCCAGAGG
TGTAAAGAATGCATATACGGTATTTTTGGATGCACGAACCTGAGCCCAGTTCAATGATACAGGTTTGAAA
GCCATACGATGAGTTTTAACCGAGTAATATGGAATTGAAAACACATAGAAAGTGGGACGTCGGGAGTACT
GGTTGCCCGCTAACCGCGattaaacaacgaaaaaatGCAACCTCTATAACCCCTGAGCCTGGGATCAGTT
CAATGGTACAAGTTTGAAAGCTGTACGATGAGTTTTAAGCGAGTAATATGGAAATGAAAAACACATAAAA
AGTGGGACGTCGGCAGTACTGTTT
>LTCONS_00000636
CGACTAGTCATTTGTATCCATCGTATTGTATCCACAACTAGAGGTATGATTAGATGTAAAGTACAGACCA
GCAGACCCAGAGATCAACAAATCTGAATTAAAAAAATTGCCCAGTATGCCCAATTTTTGAAACAAGCAAA
TTGATTCGCAGAATATGCCACCTATTTCATTGATtgtaataataataacGTCTCCTACCTATATATACTA
ATAAGCGGAATTGGCTAATTAATGAGCTCGTCTAACGGTAAAACCCGCGCGTCACTGTTATAGTTGAAGA
CATGCCATACTTGCCGCTGGCTCAGTTTCATGACCAGAATTAGAAGCGAAGAACGGTAGAGTGTAATAAT
AATTGTGTTGGCCGAGACGAAGCTAGTACGTAATGTTAAGTCAGGAAAGAAATCCACTTGATGTGGAATC
CATCCCTCGGCAATTGGGCCGGGGGGCTTGCGCCTCGCGCCCTCGTCCACCGATATATCGTCAATAATAT
CTGCATCTCCCCATGTCTATCCCCTCTCGGTTTCTCAATTTAATTTTACCCATTTGGCAATCCCACCATA
TTGCCTGAGATGAGCCCAGCTATTCCGCCCTTCGACTCACTCCCAATCGATAAATCGGGTCCACCTTACA
ATGCCTGGGGTTTGTACGGCTCGGAGGACGAACTCGGTCGTCTACACCTCATCACCCAGGAAGCAGTCAA
GAGAGGTCGCGATACAATCACAGAGGGAATCTCTATCAATCTCAATTTGCCTATGAACTTCTTCCCAGCT
CATCCCTCCAGAAAGCGTCTAGAACGCCAAATGTAAGCAGATTTATCATGCTACTGTTTACATGTCATCA
AGTAGCATTAAAATATATTGCAATTCGATAGCGTTTGCAGCGGTCACTCAaacgacgacgaacttTCGTT
CAATACCCAATCGTCCACACAGTGGGATGGGCTCAAGCACTATCCATATCAACATTTCCCTGAGGAAGGC
CAATATAGGTTCTATAATGGTATGACTCTGGAGGAAGCTAGCGATTCGTCGATCACCAAACTTGGTATCC
ACAGTacattttctttttttaaaaatatttcttcttcgaaaCCCAATTTTGgccctttcttcccattctt
tgTTCTTCATTGAtgttccttctcttttgttGTGTCTTCTGTTTTGATTTCTGCCTTTCCATTTGTTCTT
CTATTCGTCCCCGCtccatccctcctctcttccgtcCGCCGCTATCATcgccttttctctctttccgtTC
TATCATCTTTACCATTcgcctttccctcttctgtTTATCTACCATTTTTGTGGTCTACTGTTTATCTTCA
CTTTCTTTAGCTGACATCTTTCTCCCTGTAGACTTTGCCCAAAAACCGATAACCTCCTGCGCTCACCTGC
TTGACATTCCCCTCTACCTCTCGCGTCACTCCTTGCCTCCTTTATCACCCTTTTCAGCATCTTCGACCAT
TTCCCTCGACATCCTCATTGCTTGTGCCGAAGAGTCAAAAGTCAACATCCAGCCGGGAGATATCCTCATT
GTAAGAACCGGTTTTACGGACGAGTTATTGAAGTTGAGCGAGGAGACGAGGGATcagttgaggaagagag
aagttAATGGGAGTTGCGGCGTTGCGCATGGGAAGGAGATCTTGAAATGGCATTGGGAGAAAGGGATAGC
TGCGGTTGTTGCTGATTGCCCATCATACGAAGCCTGGCCCTCACAGCAGCTTACCGCACATCAAGTTTTT
ATTTCTGGTTGGGGCCTTCCTATTGGCGAACTCTTTGACCTCGCAGAGCTGGCGAAGAAATGTGAGGAGA
TCAGGAGGTGGACGTTCTTCTTTACGAGTATGCCGTTGAATGTTATTGGAGGTATTGCAAGTCCACCAAA
CGCACAGGCTATTCTTTAGGAGGACCTTTgcaggagaggaaggaacaaggatgggaggaaggcaaggatg
aagacaaAGGGTGACATAATGAAGGAGGTCCCGTGTACTGGGAAATATGAGTCGTCTCGTAGAGCAGCTA
ATATACAAAAGACGGAGCCATTGAAGTAGATAGAATGCGATGCAACCATTTGGCCCGTGTTTATATTTAT
TAGATTGATCCGTGCTGTGCCATATACCCCACAACATTCATACTATGATTTTTGCCCTCATGTCCATAGG
TTTGGATTCGTTGCAGCTTCAGGGTAGACGTGATATGCATACATTAGATATCGAG
>LTCONS_00000007
tagggaaagagaaggtgagAGCTCAGGATGTAGGGAAAGTGTGAGAAAGCTTGGTCAGCTCGTAGAGCTA
GAAAGATATAAAAAGGCGTAGCCTTTCGAATATAATAATACATTGCCGCAAGCAgcttgatcttctcaaa
cacTCCAGTCTACCAGATAGATGGTCTAAACTTAGCGCTCCTAGTTCAAATTGAATACAAATAACCGAGG
ACATCGAAACTGTAGTAGCGTCAGCAGGTGTTTTCCGACCTCTACGACGGAGGACAACAGTAAGTGGCAC
CGCTACAACAATAGTTGTGCCGTTTTCCACAATGACAGATGAATGTTCTCCAACTACAAATTGCTTTGTT
GCATCTAAGTAAGCCGTGATAACTACCTTATGAAGGTAATACGTAGGCGCCTAATCCATCTATGAGTTTG
CAAACTAAATATCGGATCTTGGGGCAGGCAGAGATGGGGGAGGGAACACACGATGGGGAGGCTAGTCTTG
ATCAACTAAGTGGATTATCATATATAAATTCCAACAGTTAACAGTTACTCAACGGTCCTCTCTTCTGACT
TGTCATTCTCAGTAGGATAGCATAAGGAGTCGGGGCGATACattgaagatggaagtAGTAAAAATAAATG
GAGGTAACCGAACGAATAATAAAGCTACGTACAGTTCGCGCCTAGTCGGACTAATCTGCGAGCCTGGCCA
GATCTCGTCTCCCAAAGATCTCCAAAAGACCAATCTATGACAGACTCGTCCCAGATCAGCTCAAAACATC
CCTTTCCTCGGGTTGCGAGCAAAGTCGGATGCGACGTTGCAGAGAATGGTTCAACTGGAAACCTTAATAT
CTGTCTGCACGATTGCTTTCGGTGTGACTATCCCGAGTGCTTTAAACAACGGACAGTGTGCCATGATAAT
TTGTTATCTTTACTGATGTACGCATGAAATGGCGAGGGAACTCGAATGTAAACATAGTGATACTTTGTAC
CAGTGTTGCAAACCACTGGAAGATGATACATAGACCTGCAATGGACTGAAGAATTTGTAGCTTAAGATGA
TGTGGCTGTCAATAGATAGTC
>LTCONS_00000012
ATTGTTGTTGTGAGGTGTCTATGAATGcataaaaaaaaggaagaaactATTATAGAATCTGAAAGAATAT
GTAAAAATCAGCCACGCAACTGTCACGCCACAAATGGTCTCTCTCGGAATCCTCAGTGTCCCAGGCTCCC
ATTTTCTCGCTCATCCAACAGTTTTGATGCCCAAGTCAGATAGTCTGATGATGCAGTTAGCCGAATCAGT
ACCAACGCTGGACAAAGACGTATTTACCCAAAAAACCATCCGATTAGTTTGATCAACACTAGGACTAGGC
TGGCCGCGGCGAAGTCATCTAAAACAAGAAACAGACGTGTTCGAGAAAGCCTTTCATTAAAGCTTTTCAT
CGCTTTCAGCTCTTCCCGGCAGGCTGTCAAGTCCCCCGTGATCAAATTCCTCTCCTCGTCCGTTTCCAGG
ATTTTGGAAGTATACTTGTAATAAGTATCCCATTGCTGGCGAACCCAGTTCCTGAACCGCGAGTCTGTGA
GGCCATTCGCCTGCGGCGACCTCATGTTCAGCTGAAATTCTTCCAAAGGGGATTTAATTGCTGTAACATA
AGCCGGTTGCTGGTGAATTGGTCGGGACATTTTATGGGGGTATAACTGTTCTGGAGTTGTTGGAGGGGGA
AACGCGAGTGAAAACATCCTTTTTGCGTGATATTTTAGACTGTATATGTTTGTCTTGGTATTATTGACTG
CCACGTTGTCGGGACGTGCGAAAGGATGTCTCACCTCACGCCATCACACTTGAGCACTCCGTCGCTGAAC
CAGTTCGAGAGCCACCGAACCTCCGGCCAAAGCCTCTGCCAACTTCTTGCTCCGGCAATAATAATGTATT
TAGACACAGTTGTCATTTCGCCTAGCATTGCGTAGATTGACATCAATATGATCACATACATGTATACTGA
ATCGACGTTGAACAAACCGGTGGACAGCATTGAGTTCGCTCAGGAGTTCGCTGCTACAGGAGGGC
>LTCONS_00000644
ATGGGACCATGTTGATGTTGGATCATGCATCAAAGATAAGATGTGTGCATAGTCAGGGCCAAGGTAAGAG
AGGTCTAGGGCACATCTGTAACTCTAACTCTGGACTCTTGAACAGTTCAACGACGGCTGACGACGCCAGC
AACCGGCAATACCCAAGCTACTGGAGATGATGCTCAAGCTCACCTGTTAAGCAGATGAGATGAAAATGAC
AGATACCTTGCCCCGATTTGCCCTTTGATACATGACCATCCGTCACGGCCTCGCGAACCGTGAAATCAAA
GATTGTTGATGGTTGAGGTTATCGTTTTGAGTGTTTGAGCATACCGTATTAGCCGAGAATAGGATGAATG
GTTCGGACCCTTGAGATCGTTTGTTGGTGAGTGTCGAGAAAGAAACGACAAGTATAGTCGAATCGACAAT
TGGGGATTGAGGTAATGCATAACGTGTTTATAGCTTATTAGCTTGATGTTTGGATGTCGAGATCTGTGAG
AGATTGAGGCAAAGGTTCTTTTGCGCCCACTGGCTATTCTTGATTCTTGACTCGGAAGGGGCGTTCAGGT
GATGGATTGTGTGTGGCGTGTATGATACTTGTATAACGCATAAAGGTACGCAGTACGAGTAACGCGTTAC
ACATTGTTTGTGGTTTGTGTAGGATGTGGATTGTTCGTTCAATTTGGGGGCCTGTGGGGAGAGGGGGGCA
GTTTGTTGATCCTTCCGATGGCAGATGGGGAACACGGATTCCTCGGGCTACTCGGCGCAGTTGTTCAGAG
TTGCTCGGCGCAGTTGTTCAGAGTTGCTCGGCGCAGTTGTTCAGAGTTGCGGAACGACGCAAGGCGGAAG
GAGGGAACCATATGGCAGTCACGTAGGGCCAGGTAAAGGGTCGATTGCTGATTAATCAATATCTGTAACC
AGAATCAGTGCGCAGAGCACGTAGTAGGAACGTTGACGGTTGATCGGGATTGTTTCCGAAAG
>LTCONS_00000658
CTCGAGTCTAGTTGCTGCCTTGCTGTAAAGAGGTCGAGGGGTGGCTAATGTATGGTGGATAGCACCTTGT
TGCACTCAGACAGGGAAACAATACAAGTTGAGGTTGTGTTTGCTAACAACATCGCTCTTTACCTTTATTG
TATCGTTATTACCATGTATCCCACTCTGATTAGCGGTCTAACCCAAAGTCATCGCGGAACAAGTCCGCGA
AA
>LTCONS_00000659
tcttcttcgtccacTTTCTTTGTTCGTTGGCCTTCGCTATAGCCTTGTCTTGGCTCATGTCCAGAATCTT
TTGACAGTTATTGAAAACGGTCGTCATACTGCCATCGACCTCCTTAGTGAGTTTGCATTCCTTATGTGCG
CCCACAACTAGTCTAGATAGTAATGAGTGTAAAAATCAGGAAACGTGTATCGCATGCAGTATTGCTATCT
TTTTAACAATCAGGTCTGCCTATGAAGTTCACTGAACGCCTATGTTACGAGGGAACCAACTTTCATTGGG
ATTTTTATCCTCATCTGACTATCGTGAAGCCTACTCATCATAGAAGCAGGCGACGACATACAACCAGACA
GCGGCATTTCACCTTCTGCTCTTCTAAAGCATCCATCAtgcccttctccaactACTCTCCTGTTCGGGCC
TACAATTGGTGCTCGAGCTATTCAACCTTCTCCAGGGGACTCTTTCTCCACCGGTCGTGGTGATGGCAAC
GCCTTTGATCTCAAATTACCCTCCAAACCTACCTACGCGTCACGTCCCATATTCCCGGAACGACGCTGGA
GCAGCTGCTTACCTAAAGTCTCAGGCCGCGGT
>LTCONS_00000663
CAGGGACACTTCTAAGCAAAACAGCCTAAAACTTCCTGGTACGTCTGGGAACAAGAGCGTCTCGGACCTC
AGAAACCTGACGAGTACGACCGACGAATGCATTGACGACGAAACGGCAACTGTTTACCGCAGTGGAGCTC
CGCCATGCTCCATGTAGCTCGATGTGGCTGTGAGCTGGCGAAGGCGGTAATGGTGGGAGGGCGCGGTACC
AGACTAGGCTGGCTTTTCAAGAGACATAGGATTACTGCTCGTCGCTTCTCTTGCTCAAGCGCTCTTTTCA
GTTCCGAGTCAGCAGGCAGGGTTTTTGCTGTTTTGTGGTTCGTACGTCATGCCAAAGGCAGAGTAAGTAA
TTGTATCATCATATGTCTCTGGTTCTTGTCTCTTCATGTCTCTGGTTTGTCACCAACCATATTATATTAG
AGAGTGAAATTGTTTGAGCCGTAGTGGTGAGTGCTCGTGATTGATATGTAATAAAGCACTGATCATTTGG
CTGCTGGTGCGTGACTGGCCTATccgctccttctccccgcTATGTATAGGGGCGGCGGCGCCTCCTTGCT
TCCCTCCCGTTCACACGTTTATTGTCGTCGTCCCCTATCTCCTGCTCTCAGATGCTCTTAATGTGTACTC
TCGCAAGGTCTAATGTATCATAAGCGTTGCGGTTAGCTCTTAATAATCAATGTCTCggatgaaaaagagg
aagttATTTCCTACTAATTACACTGATAGCGGGGCTCATCAACTGGAAAGCTTATGTAAGCAATGCTCCT
AACTTGACCCTCTAATGAGTCTAATCTAATCCCTGATTCCATCTCAGCAATAGTAGGGAGCGTTCGGCAG
CGTTGgtaaaaaaataaaaataaaaatggGTCCTAACTTCGACGACGCAGTGGCTTGCGAACTTCAGTTT
GTATCGGCTGACTACTGTGCATTCTCCGTCTATCATCAGAGTATGTATCCCGTAATGACACTTCATGTTC
TCACAGACATCATTATTGTTGCCAGCAGACAGTGATGAGAGCGTCAGCTGTTTACACTACTCGTACTTCA
CACTACACATCAGTCAACACTCTTCGTTATTCATTCAAGGTCAGACAATCGATTCAACTGCCAGCACTTT
TTGGAATCGCTCATTTATCCAGCGGTTGCCGAACGCATCCTATGTTGTCCCGGAGATCTGAAACAGCCTG
GACAATACCATGTATAACATCTGACATCTAACAACAACGTAAATCGAAGGACGGTTGCTGGTAGATATGT
GACAAATAATAAGCCAAAGATGATGTCGCGCTGAGTGCTGGTGAATGGTAAGTGCTGCTTGATACTTAGT
GGTCAAGGCTATACAAGCTGAGGATTGTGCTTTCAACTGACGAACGAAAACCGTCGCAAGGAACAAGGAG
CGACACTGACGATGATTGACAGACGTCGTATGTAACTGTAACTGTCTCATGATTTTCGCAGATTGCCATT
CTTTTTTAACTCATATGTACTTAAAACGATCGATATTCTTACCTGGCACCATCATCTATGCCCTTCTACG
ACCAGCTGAGAAGGAGTAAGAACCAGTGTCGAAACAGCTACACACCACAACAGCTATTTAGAGCTTCATC
GATCATCAGACTACTCCCCCCTTACAAGTTCGCTTTTGTTCCTTCGTTCATGTTGATGTTCCCTTCACGC
CTTTTACTTCCGTGCACTGTCACTTTCGTAATGTCATTTCTCACCATTATTGTATTGTTCTTTCGCTCGA
TCAATGGCTGTTCCATCCCACCACCATCCTAATAGTGGCAAGATCCCCATAGTTTGCTGCCGCATCAATG
CTTCTTCCCTGAGTTCCGGCTAAGACTGAGATAGCGCCCAATCGTCTTCATGAGGAGTTGTGGCTCATGG
CTCGTGTTTTGTTGTCCATTCGTGTCGCTACTTAGATACTTTATATAGGACTACACTTCCGTCATACGCA
TTATGCGTGATGGCCTGCGGAACCAAAT
>LTCONS_00000038
TCGTTCTTCGCTGTCTTCCGTTTGCAGAACTTTAATTATCTTCCTTCGCGCCACCGTCAACCAACTTTCA
ATCCAATAACATTCTCCTCGTccaatccttctttctgtTGGAGTTAGCGAGAACATGTGAGCATGGTGCC
TGGATGGAGATGCGGTGGcagcaggaaggagagatcAGAGATGTGAAGGGACGTGgtagttcttttcttt
gtATATCTGTTAAGTAGGTTCCTggttctttctttcttcttatACAGCAAACTAGTATTACAACACTTCC
ATTGTGACATTCTCGCGGACTCAATAAAATGCCCCCATTCATTAGCTGAAAACGCTTCAAAGGGCTGCAT
TGCGGGAGATTATCGGCGAATGGTAGATGATAGAAGTATAATATCTAACCCGATTGCCGCTGATTATAAT
TTGACTCCTCCTTTGTTACCTCTTGATCTGACATCCTGATACCTTAGGCCTGATACACATGCATATCATG
CCGACGTCTGGCACTAGGATCTGATGTCTGAGGTCTGAGCTCGCCTTGCCTAAGCTCTAAGAAGCTTGCA
GCTTCGCTCCGTCCGCTCAGCGGTCTCAACTTGCAAGAACTTCGAtgcgagaagaagcgaaaggCGAAGG
GCCATGTGTAGGGGAAGGTAAAGAATATGAGGTAGTCAAGTTTGTACGTTCTTGGGCAGATCTCGGGACA
CACGCCATAAGCCTATAACGCGCATATGCAATGCAGAAAAATTTGTAACTTATCATCAGTTGCGAGATCA
ACTTCAAGATTCAGCATCCTCCAGTTGTTATTCCATATCTCCCTTGAGATCAGGTCCCAGGTATTCAGGT
TTGAACATGAAACTTGAGAACCTAAAAAGGCGAGAAGTGTGAAGCATGGGTAAAGATATTACAGACCAAA
GAAGTCGAACAAGAGCACAGTCCTGTCTCAAGAGATTTGCTGGGTCTTGCGGGCCGTAGCTGTATTAGCT
GCAAAATTTCTAATTGCAAAGATGTACCATAGGCTACAGGCGACGGGCGACGGACAATGGGACTACCATC
ATGACGACATGCTCCCCTCCTTTTCCGCATATGCTTCGCTCAACACCTACGCCATCTGCAACTGTCATTC
CTCACCGACCAACGATATTTGGGAAGAGTGcatccctcttcttgaTTTGAACGCCTTCTGGGAAAAGATC
CGCCCCCTTCGCTCAATCAGCCGAGTAAGTTGTGCCACACAGTCTTGAAGCCAGATAATTCTGCCTAGCT
ACTCTTGAAACATGTTACGGCGGACTAGGGCTACTGTCACGCTATGTCGTCGCCCTTGTCGCTAGAACCA
CAGTCAATGAAGCGGCTGAAGAAGTCGTAAAAAAGGTATGTATGTCAACGGCTCCCTGAGACCCGAAGAC
AGACGGTTGAGGAAGGCCCGTTTATATGGCACAGCTTGCAAGGTGCGAGAAGATATGGGAACATCAGCCA
GAGGGACTGCTcgatggaaggaaaggaggaagttCATGCTAGAACATTGCATGCAATGTTCTCGGAGCGG
CCATCTCCAATATCTTACTACCCGCTGCTATCGCTCGACGATGCTTTCATTTCCACCAGCCTCCACGACT
CATACTCATTCCTTACTCCATCTACCCCAACTGCCCTGCCGGCAACCAAAGGAACGCCGCGGCCACGAAG
GAATCTGCCCAGGTCGAAGCACACACTTTCATGCCCTGCACAACTgcatcgtcttcctctcacaCTCTAA
TTTGCCAGCCTGCCCAACATCGTCACCCTCGAACACCTTACAGACAAGCGGCAATGGCGAAATAATGTGC
GAATCCTAGGACGAGCCCGATGAGATCCCGTAGATTACGATCAGAAGATTTACTCTCTCCATCAATACAG
CGCCCGGCCCATCACTGCCAATAGACGTGAACCCGGGGAGTCAATCTATGACTTTGTCCTTAGCCAATGC
CTCAAGTCGCTGCGAAACCGGACAGTAGCCGTCACATTCAGGCCCCTCATCGTCTCAAGCGAGGTTTGAT
TGAAGAGAGTACAGAGGAGGAACTTAAGAGTTTAGTAAATTTGAAATGAATGAACAACGGTCTTCAAACA
GTGTGAGCTGTAGGATCTGTATTAGGCTTGAATAGGGGTCGAATTTGGGAACAATGTTCTCGTATATCGT
ATAC
>LTCONS_00000039
CTCGCTCACGCACTGCTTTGTAAGCAAGTGCGGCCCGGTTCGTAAAAAGTGGAGGCAAGTCATTTCTTCC
ATGTCATCAGATACGTCACTTCCAACTAAGGACAAGCAGCAGAGAGATAACTTGAGTtaacaaggaaaag
ggtgaACATACCGAAAAGCGACCTCAAATATCGTTAGAGATTTGCAGCAGTCACCATCCTTCCAAAACTC
GCCAAATACAGTAGCGGAAACCCACAATTTACTATGAGATAATGTGTTACGTATGCAGATAGTACAATCA
TACAGCAGTAACCAGCAATGATGATATATGGTACATACTCGTTCTTCGGTAAGTAGTAAGAGAATCGTCC
TCCGACGACATTCGACGTCCGAAGGTCGTCGACGGGCGTTAGACGGCAAGTGATAAAAAACGATAATAAG
CGAGTCACGAACTACAATGACAAGGCGATATGGATCGAGACTGAACACTGGTGGAAGTAGTGGAATCACG
GAATCAGGAGTTAGCATCCTACTAGGGGCTGGAGGCTAAAGACTACTGATAGATAGCAGTGCTTTCTGTC
CGTCGTAGACCTACCAAGCACCAAAACAAGGGATCaaaggaaggatgagaatATATTACAGGTTAACAAC
TGGGTTACAGGTTACAGAAGAATGCCTCGTCAGCGGGACGGGTATGATGGTATTATTATTACTATGGATG
GTGAACTGTGATATAAATATAGATATTGTGttgtggtggtggatgggAGGAGGGTTAGCTACATGATGAC
ACGGGAATGATGGTGGTATGTAGGAGCCAAATATAGCAAGGTCGTTCCCAGCATTTGAAGCTTATTACAC
TCCATCTACAAGGGCGAGATCAGTAGTCAGTAGAGATTAAAGAGACAAGACAAAAGGACAATGCGGATTA
GCGGGGAGAAGTTTAAACGTCGCGTGGgaggcttcttcttgcttgcGAGACGTTAAATTTGGCTCGTTCG
GTTAAAAGCCGATACCTTGGATGTAAATATGACATGTACCTTTTCTAAGTTCCTTAATGCGTCGCGCGTC
TTTTTTGGGTCCCAGAATAATCTCCTGCACCCTTTCGTCCTTTGCAATTTGTAACTTCAGTTGCCCTGCA
GACTGCAATGAAAAGCGCTCAGCGTTGTGGACTCGTCTGCGGTGCAAGGAACGACTATGGAAGTAGTGGG
TATGGAATATGGAGTATGAGATACAAGCATAGCTTCTAGACAACAGGTAGAGCTGGTAACAGGTTGCAGG
CAGCCAGCAGGTAACAGCTAGACTAATAATAAAGGGACGGCCCTATTTAATTTGTTTGTCGGATATGGGA
TATTCAGCATCAGTGATCTGCTTTGGAAGCTTTCGAACATCCTGTGTAATCACTGGAACTTTGAGAACCC
TGGATTTCGGAGTagaatggatgatgatgatgtcaaAACGCAATACGCAAGCAAGGGCCGAAGAGCATAA
AGCCATGAACCGTAGCTCGTAGCGGCAATAGCAGAAAGATTTGAGACtagagaaaagaaagaacaaTTAT
TTTTGATTAGAGGCTGAG
>LTCONS_00001235
ATGCAGTGTACATGTCATAGCTATTGGACGGAAACGTTTAGACCGAAAAATAAGCATGCTGGTATCATCA
GTCGTCAGCAAGCAAGTCAACGAGTTTAAGACCCCAGATCTACAACCCCATATGTCAGTGGGGAAGGTCC
GGCAGAGTCGGCAAAGATGTTGGAGATTTACTCGAGATAGAAAAGACACATTCCAAATTGTCTTCATCCA
GAAACCAAAAGAGatgagaggatgatgacacTTTATAAAGAAGCATAGATGACGATATGGTGTGTGCCGC
GGGTGTGCCGCCGTGATACCTACAGAACTATTAAATAATATTTGTCACTGCCCGGTGAAATCATCATTAT
TAATCTTCTACTCTCTGTTTTGCCACCTTCGGTGGCATGGGACGTTGTTAACATCTGACGTCTGACTTGT
TTGACGTTGGTTTGTGTTGTAGGAGCATTGGAAATGCGATCCGCAAGCTGTAAAAAAAATTGTCGCTACT
ACGTACACAGCAGACTGCAACTGAAAAGGCGAAGAAAACTGTTGACTGGCAATGGTGGTCAAGTAAGTCG
CACGCAGAGAATTTTTTTCTGATCTCTGCATACGAATGCTATACTTGATTTTCGCGTTTCTTCGTACATC
AACTGCCACTGTTACTCGCCACTTGTTTGGTCTTTGAGTTGGTCCTTCGTTCTGCTTCCGCATCACTTCC
CTACTTCTGCTGATTGTCGCGTTTGTCGGAGGGTCGGACGTCAGGCGTTCGGATGAAAAACATGAATAAA
GTCAACTGATAAATGACTTGAAAGGGCGTAACGTAACGCCTCTAAACTGGAACCTGGAACTTAC
>LTCONS_00000688
ACACGcttctcattcttctttcgtctGTCTTTCTTACAAGAACATCAAAGACAGATCGCAAAGCCTTTTG
AGCTGGAAAGTATACTTGTAACCGGCCTTTCTctcaaagaaaaaaaacgTTTGAGAAAACCGGCCGACCA
AGTTATCTCGCCAGgtcccttcatcttcatgtcCTCTTCCATATGGCCCCTCCTTTATATCAAAGAACCG
ATCTCAACTCCGCCGTGAAGACATCATGATTACACTACTTTCCGTCGACTCATATACCTCTCAGATGTGC
CATGAAATCTGTTTTCTGCACGCCTTTCCACA
>LTCONS_00001236
AAGCAGACCGAAAGTCATGCATGCAACTTGCAACAAGCTAATTAATGTACACTTCAATACGGTGTGCGTG
TCCCATGCGCTTATGCATTACAGGCTTCAGAAAAGGCTGTGACTCCATAGGGCAACGGAAACTGGCATGC
GCACATCTCCCAGCCAGCAGCCAGCCAGTCAACCTGGCTCGCTAATAAGGATAAGAAAACATTACCGAAA
AGAAGGCCCAGGCGTGAGGGTTGCGAAGTAAAACATGTCAAGCAAAGGACGCTAGCTTTGTTAATGATAC
GGCAAGAGGTAAGATTAGAACAACTCCTCGACGATGTTGTGTTGGCTTCAAGCGGCAGATGCTGGCTAGA
CACAACATGTCGCAACACATCATCTACTAAGCTAGATTCCTTGTAGCCTTAATGAGGCGTTTATCGACGT
CTGCATGCTACCTTGTGCCACATATTTTTGTGTCTATATTGAGTGAGTCCGCTGGAAAGAAattgaacac
aacaacgAACCATGAAAT
>LTCONS_00000692
AACGTCCCGAACCATTTCGAACCCCAAAAGAACACCCAACTTCCCACTTTCCCACCCAAACTTGTTTGGG
CCGGTCCTTGaacagcttcttctgtcCGAGATTTACATTTCATCCGCCAGGAGGGCTGAAGGCAAACTTG
TTGAGACTGCACATTCCACCTTACTATCCTGAGCAACAAGGCATTCTTCTCATTCCCAGGCAAAAATCCG
AACTTGCCGAGTTGTGCGGTGACCAAATATTGAGCCTTCACCGGCGGGCACCATTGGGGGTTCTGCGTGC
GTTGGCCACACGTTCAGTAAATAtcagggaagaggaataGTGTATTTAGAGACTGGACGTTTGAGGGCAT
GGACATCATCGTGCTTCATTTCTTTTGCCATGCATTCTATGCTCATTACCTCCGTCAGAGCACGGAGCGC
CGTCGCTGTCGACTTGGTACTTGTTGACGGGGCTCTTTCTCGCTAGTGTGGGGCATTGTATGCATTCGCT
ACTGGCGGGTAGTAGTATGTTCTCTTGTAGCAAAGCCTTCTTGGTTTTTTTATCAGTATCcctcacttct
tctcaccatcccccttcctccttcttcacgcCTGTTGTCTGTTGTCCCGTATCCTGTATACCTCAACAAC
AAGTGTCGGTGTCTTCCTACTTCCAATAAATAGACCGGTATTGCCGCCGGCTGACCATTTTTTGGATGGA
TCAAGAAGTCTGAACTATAAATGCTCACTCTAGCTGCCATAACAAACGCCACGTGACGGTTAAGAAGAAC
CCCCAAGATaacaaacaacaaagcCCCACCACCAGCGCCAATTTCGTTGTTTATTTAACTGTATCCCACA
GCATTTGTTTTGGATgctggaagaggttgtTCAAGCCTTTCTTTTGTATGCCACAAGAGATTAAGTAAGT
CTTGAATACTTGGCCTATGGTGTCCAAGCCGTAATAACGGAAAGGACCTGAGGGTATGACCCGCAATTTG
AAGACGAGGCGGAGAAAACGATTGACGGCGGATGATACGTAAAGAAGAACCGACACACAACTTTCCACCG
CGTTGAATGATGAAATCGCCGATTTTTTCGAACTTTTAATCGACCGGCCCCGCGCGCAAGGCCCGACGAC
ATCATccttttattattattatagCACATAAATAGCAACGATCCACCGGCGACGAACGGAATTGCGGTTA
GTTACGGTTGTTGGGACCAGCAAGCAGACGGTCCGTTTCTGGCAGATGACAGAAGTAAGGAGGAGCAGCT
AAAAGCACTAAGTAGTATGACTCGTACTAATAGCAGTGAGCTTAAGGTCAAACAATGAGCAAGTCTtgat
tattattatttagACAACTATAGAAGAACGAGAACGAAGAATAAAGTGAGTCGCAACAGCTGCGATGGTG
ATCGTTTTCCATCATATCGCCTTCTGTCGTATAAATTATTAGACTGGCATATAATAAGACATGTGCTATC
ATGTAACGTTTCAGTATTTATACTAAGTTCTGCGTACGATGAGGTCACCTGCTGGGTCTCCTTGATTGAG
GACCATTCTCTTATGCACTGGGAGATTTGACGAG
>LTCONS_00000092
AGCTGACGAGTGGATCTCATATAATTGCTTTGTACTGATACACTCACCTCTTCATACGTATGCCTAACCA
CGGTTTCATGCAGCGAGGCCACCACCACTACAAGGCAACTTGGCACTGCCAAAGACCCAGCAATCATCAG
CCTATCCAAGACCGATAAGACCGATCGCGGATTCGTCGTGCCCTCCTCACCCTCGGAACTCGGGCAGGTA
TCATCTACAATCCACCACAAACATCCAGTTCACACGGCCCCAGAAACAACAACCCTTACGAACTATGCAG
GCAAAGTACAAGCCACCCTTGATTAATTAGTCGCAGACTGCACATGCTGCACCAACCGCCCGAACACATA
GAAGAAAGACACTTCTGATGCATCTCCCATTAGGTAATAGTATTACAACACGCTCATATTGCTATTCAAT
GACCGGAAACGAGGATGTTTGTCTGCTGAGCTTATGGACAGGACCTCCCATCACCGGCACCTGCACCTGG
ATTGCCTTTATAAGGCCAGGAAATAGAAAATGTTAATCATAAAGGCCATTATAATGCTGGAATACacgag
gatgatggcgatAAGAATAAGGGTATATGGGCAACAGGGCCTCGTTTTAATCGGATTGCTATCTGTCGAA
AGCGAAGAGGGTATC
>LTCONS_00000093
ACCGAATCCATCCACAATACCGTAGTAGAGAGGGTAGCCAAGGACGGAGTCCATCCAATTTTGGGTTTGG
AACTTGGCGGCAAAACTGTGCAAGATCAACCTCGCCCATGCAGAAAACACCGGCAGCACCGCAGAATCCT
GTCCAGAACTCTCCGGGGACGTGCTTGGCAGCATCGATACGTAAACCGTCAATCTCGTACTCAGCAGTCA
AGTTGGAAATCCAAGCTTGCAATGTTGAGACGACAGCCTCGTTCTCAGTGTTAACGTCCATCAAAGGCAA
CTTGTCGTCACCCAACCAACAGTTTTCTACTGATGTCTGATTGCTGTAATCGATCCAACATTGAGGGTGG
AATTCTGAGGGATCGGTCCAAATAGAACCGGATGTTGTTGACGACAATGTCGACCATCAAGTACATTCCC
CTGTCGTGAAGAGCTTTGCTGAGCGCCTTGAGGTCATCGGCGGTGCCGAAACGAGGGTTGAGAGCACGAG
GGTCATTGACCCAGTAACCGTGATACGCATAGTGGTAGGGGGTATCGCGGTCAATGTTTTCTAAAGGCAA
AATCAGCACATCGTCAAAACCCATGTCAGAAATATAATCAAGCTTGTCAATGATAGACAGCCATGTTCCG
CCACACCATCTATTAATGCGTTAATCAATCATGCATTC
>LTCONS_00000105
TAAACGCCACCTTCAGCGTTCAACCATCCGCCTTCTCTTGATTCTCCCACAGACATCATGCCCCCTTCAA
AACGTTCAAAGCGCGCGGTTTCTGACGAAGCTTCTGACGAAGCTTCTGACGAGGTACGTACATTATCAGC
CCATTTGCGATACATCCGTCCGTGAAACTCGACAACCAACCGTAATTCCACAAATCGCCCAATCCGTTCA
ACTTTTCCCGGTGTCGCATTCCGCGCATAGTcttaaaagaaaaaagggcTGCCCCCGAAGAAGTGCTTGC
AAATGGTGGACTATTACATTTGGCAAGATCGCTGACGGAAGGAACCAGTCCCGAGAAGAGAAGCCCGCAA
TTATCTCTGAGCCCAAGGCCAAAGTAAGTGCATACACTTGTCAAGAGGCGTGAATATCGGAAAGGCTCAA
GGAGGACCAAAACCTGATTTCGGGGGGTAACTAGAAAGCAAAAGCTTCAGAGCTTACCGAATCGTCCGGA
GAAGGCGCTGAAATCGAAaagaatgatgatggcgaagaaTTCTTCAAGCTTTCAGAGTATCGACGCCTCA
CCGTTCGCACATTCAAGGGCAAAACGCTCGTCGACATCCGAGAGATGTACAAGGACAAGTCGTCTGGAGC
ACTCAAGCCCGGATCCAAAGGTATCAGCCTGACCGCAGAGCAGTGGGAGATACTGAGGAATAATATCCAA
AatgtggatgagatggtCAAAAAGGTCCAAAAgtgaaagaaaaggcagTTGTCTTGTTACATTGTTGTCC
AAT
>LTCONS_00000731
cttttcttttctttcattcgCATCAAAAAGATCTCTATTTTACAAAGTTACAAAACAGGCTAATGACGAA
TCAACAGGGTTACAGGACACGACAAGCCAGGTGGCACATCTTGTGGCGCAAGGTCGGTTGTGTCTTGTAT
CCTTGTTGCTCTTCATCttaccttttctttttgtcctttttctttcacGCCCAGTGATGAGAATTGCCAA
CACAATAGAGTCAAGCTCGGAGACCCTAGTCGCCTCTTCGGATGGTGCTGGTCTATGTCGAGCACTGGCC
TGTTTGACAGTTACTGAGGgttcatctttttcagATCTTTTCATGTGTCTTGTCTCGAATCACAACTTGC
CAAAAATCTGGTTCAAGATCTCATTTATTATGAAC
>LTCONS_00000122
CGACAAACTTTGCAGAGATATTGACGAACGTCTCAGAAATGCGCCCCATCAGCATTTACTCAGGCAAAGT
CTGTCTGTAATGGAGCCTACTCACACCCAATGTCATTGTCAGTGATGTGCGAAATATGAGGTTTTTCATC
GGGGGGGTTTTTACTTCACCATCAGTTTTGTTGTCAAGAGTCTTTGAATTTGGCGCATCGACCTTGTCAT
TTTCATTTtcctccacatcatccCACTCTGGTGCACTGGCTGCGACTGGCCTAGGCTGTAAAGGCGCTCC
AGCATAATACTCAATATGCTCTTCTCTCTGGGAAGACCAACTCGATGCAGCCGGACTGTTTATAACATTC
AAACTCCCCATAAATGGATCTATTGTCCCATGGGAGACAGAATTTGAagcttctcttcccataGGACCGG
GTCGAACGATGGATCTCTGTGcgagaggagatgagggggCGGAACCTCCAGATTGGTCCGGATAAAGTCT
CCGGTGTGGTGAGCTGGGCATTTGTGCACTGGGACTCTGGATGATAGCTATACTAGACTCGGCGTAAGGC
GCAAATGGGGGATCAAGAGAATCAATAAAactgtcttcttcgtccgACAGATCCGAGCCGGGAGAATGAG
GCCTATGATCAGCGGGATTGTAGTCTCTGGATGTACGGCGCTGAGGACTCGGAGTTGAAGGCCGTGAGGG
CGAGTAAGAGGCCAGAGCgtcgaaagaagaggccaAAGGAAATTGTCTTTCCGGACCTTGACTTGTCGAA
AATTCGACGTGAAGTGGTAAatcgtcctcatcgtcgtcgaAGTCGAGGTGCAGTGATTCAGCAACTAAAG
TTGAGATGTGACGGACCGGAGAAATCTGAGAACCAAGTGGTGGGGGTGAGCGAGGCCGGTTACGAGGAGA
GTGGGATCGGGGCGGGGTATGAGGCGAGGTACGGCTCGCGATCGGCAAAGAGCTAAATTGAACGGTAGGC
GTGCGAGATCGGTCAGGTAGTGGTTCGTCCATGTTACTTTACGAGGTGAGTTGCAGAGTTCCTGACTGTA
GCTGAGTGTCCGGGCCAAGTTGGCCTTTGGAGCATGGCTTAtgaaagaatgaagagaaagagctactttt
gaggaagatggcatgtgtcaacaacaacaaaagCAAGTGCCAGATGATTCGCACCAGCAGAGAATCTAGT
ACTAGTGAACGTTGGATGACAGGAGATCCGTGCGTCAAAAAAACGGTCGCGTCGGTTTTATCGCCAACTC
CGTCGTCCTTTTCTGGGATAGAAGTCAATCAGCACTTGAGTCCTTCATCCGCATATTCTagcaagatgaa
gggacTCTGTACCTTCGCAAGTCCATCTACCAATAACCCAGAGTCATTAGCACATGAAtgtgaaagaaga
tggtggttCGCAACGTAAGGAGCGAATGAGCTCAGTTCACCCCATTCGTATCTAGTGTTAATTATACGCG
CATATGCATGATGACG
>LTCONS_00000127
CCTCCACTTGCGAGGTGGACAGGGAAGAACGTCAATTACGTAATAAAACAAACTGACTGCTGGCTGGCTG
GCGCCGTCGGTGGTTGGGCCGCCCTCAACGAATAGCGGATGTACACAATCGCCCAATGGGTAAGTAACAC
ATTTCCAAAAATTGCACGGGCTCGATCACGACTGCACTGCTGAACAATGATCAACAGACACCTCGTCGCA
CAACGTGCCGTCTAGAGATACCTGAAAAGTCCATGATCCAAGATAATACTACTCCTTCCATCATTAGACG
TTTCAAGATATGAATTCCATagccttcca
>LTCONS_00001237
AGGATGTTGGGTCGATGACAACGTGCAACGGCAGTAAACGTATTACTACCGGATGTAGTCGCTTTGCGCA
GGAGGGAAGTGGGATGAATACATACTTACACACTGTATTACTGCTTGTATCAGGTGTGACAGAAGGTCTT
CTGAGATATGCCGTTCCTTCCGGTCCAAGAAGCACCAAGCAATCTCGGTATGCGGCGATTACTGTTTTTT
TCATAGTTCTTACTCGATCTACTCTTTTAACACCCCTGGATGCATATTGTCTGTTCATTACTCCCTTTGT
CTGCACCGCAGCCAAGGGCGCAGCACCAGAGACATCTTCCCTATGAGGAGTTGCCCTCCTCCAACCTTGG
CCATTTCCTTCTACTCGTTGATCTCCACCTTATTCTTTTCCAAATGACCACCACCGCTTGAGACATCAAG
GGTTTGAGTGCCCCATCAGCTCTGAGCTACAATTAATTACAGGTTTATGCGTTGCGGCGGTATGTATAAA
TGGTATCaatccttgttgttgggGACACTGCTTTTAGCCTCGAGACTTATAACACTACTACGTACTAACT
GGTATTTAACTGGTATTTTGCGGCCACGAATTATGCTTAAAACAACTCCATTCCCCTTCGCTTGCTTTCT
GTTGCTTACTTCCCCGTTACTCTTCGCTAAATTACCGCTTAATCTTTACTACTCAATCATGACTCGCATG
TTCTTATGTCAGGGCAAGCCCTCCTGCTTGTTACTTGCCTTTGCACCTCATTCTTCTGCTGAAAAACTTA
TGATGCTTTGATTTGGGGCTTTTCTATAGTCATATTTCTTTTAGCAATGTCGGTGGTAATCGAATGCCAA
ccatgaagaaggaacttcttccttttccgtCTTTTCATTTGGTGCCTGAAGTGGTGCAGGGTGCATTCAT
TATGCTAGGCACGACGCAAGCTCTCCTCTACGAGCGCATATCGGCCGCCGGTCTCGATGCCGAGTCTACT
TTGTTTTGTGCCACACAAGCCTCGGTGTCGGTATTTATCGGCATTATGCAACGG
>LTCONS_00000150
ATATACGTTGTAGCATCAAGAAGACTGGGTTTGTCCCAATCATGATGCGGGCCCCCAGGCAACCCGAATG
TTGTTGTAACAATCCAGAGGGATTATTCAGTCACTGAAATCAACAAACGGTCTTAATCGGAatgaaaaaa
gagagaCCAGAAAAATCTCGACAGGGAAACTGTCGGTAGCAAGGAAAGTGGTCGAGCGGTCTGTGGGTAG
AGGCGGTCTACGGTCACACGTATCTATATGAACACCCCGGGAAGGGTCAACCAAATGAAATCAGAGACTT
TTCTTGCTGCAACAACGAAATTCTTTTACCGTGTATGTACTAATACGTAGGGCTTGAGAGGAACGCGTAA
AATTAAGGATAAATGTCATGGAAGAATTAATATGGTAAAACGGACTTCCGGATCGAGGGGATCGACGACG
AC
>LTCONS_00000155
CCAAAGACGCTTCaggagaaaagagatgCGGAGGATCGGTATGAGAGGCAAAGAGAATACGGTCAGTCCA
GCCGGGAATGCGCTTCCTGTGGGTACAAAGCGCGAATCTAGTCAAATCGCCTTCCCTTAAGCCCCCGAAA
GccctcccttctctctgtTCTTGTCTCAAAGTATCAGTATCCAGCATCCCCATTCGGGACTTTTCCAATT
CCAGTACATTTCCGAACATGTTGTTCTCTTGTAGAGCTCCTGGAGGTGGCTGCTTGGAAAGCCTATAGTT
GAGGTCACCCataaaaaataaatgaGAAGTGTCAAAAATCTGCTGTGAAGTTGGATATTGTGGTCATATG
CTTCGAGATTCTCCCATCCACCAATCTTGCCCCTTCTCACAGGGAGTCTGACACCCACGGCCCCTTTatt
tcccatgcctcccCAAAATAATCCCAGAGTTGCGGT
>LTCONS_00000797
CAATTTCAATCATAAATTTATAAATACGTCCGAGCATATTGGAAGAACGAACAACTATAGATAAGTGCCA
GATCAGTGGTATTTGGAAATAGCGGCAAGATGAAGCAACATACGATAACTGGCCATCCTTGACCATCATC
CAATTCTCAGAGAGGCCATACCCATTTCTACCAGCCTGTCAGCCTTGACATACCTTTTGTTCCCACCCAT
AGGGAAACTTACGAGGACAAAGTCGGTGGAATCGTCTACACACGCAAACTCTGTCACCCAGATAGGGAGA
CCGTAAGTGTTCCAGTAATGATCCTAAATACGAG
>LTCONS_00000798
CAATTTCAATCATAAATTTATAAATACGTCCGAGCATATTGGAAGAACGAACAACTATAGATAAGTGCCA
GATCAGTGGTATTTGGAAATAGCGGCAAGATGAAGCAACATACGATAACTGGCCATCCTTGACCATCATC
CAATTCTCAGAGAGGCCATACCCATTTCTACCAGCCTGTCAGCCTTGACATACCTTTTGTTCCCACCCAT
AGGGAAACTTACGATTGATCTCATCCTGATCGGTACAAGGGACAAAGTCGGTGGAATCGTCTACACACGC
AAACTCTGTCACCCAGATAGGGAGACCGTAAGTGTTCCAGTAATGATCCTAAATACGAG
>LTCONS_00000799
CAATTTCAATCATAAATTTATAAATACGTCCGAGCATATTGGAAGAACGAACAACTATAGATAAGTGCCA
GATCAGTGGTATTTGGAAATAGCGGCAAGATGAAGCAACATACGATAACTGGCCATCCTTGACCATCATC
CAATTCTCAGAGAGGCCATACCCATTTCTACCAGCCTGTCAGCCTTGACATACCTTTTGTTCCCACCCAT
AGGGAAACTTACGATATTGATGAATGAGTTGATCTCATCCTGATCGGTACAAGGGACAAAGTCGGTGGAA
TCGTCTACACACGCAAACTCTGTCACCCAGATAGGGAGACCGTAAGTGTTCCAGTAATGATCCTAAATAC
GAG
>LTCONS_00000205
CTTTTTGTCCCGAGCGTCGAAGGCATGCCGTTACACATATAACACTCAAACAGAAACACTGTACTTCTTC
TACTGGCATAATGATTTCCACATCTTAGATAGAGCACTTTTTTGCATATTTACTCTGGGCTGGAGGCAGC
TCAGGCATTGCAAAATAAAAAACCCAAAGCAAGTTACTACGCACAAACTAAGCCGGAGAAGCAAATGCGA
TGAGAAATCCCCCCGACAACAACGGCAAACAGACGCGAGCCGGCAGAGTCGGTATGCGGATCTTCCAAGC
GTAATAATCTCTGGGAGAATAGGACGGTAGCGAATGTAGCTATGAAGGCACCGTTGGTGACCAGGGGTTG
ACGACTCATGACACTAAGGTGTCAAGCGGAGACCTAatggaggggaagatgagggagaagCTTAAgacgt
ggaagaaggaaattgcCAGCTTGAAAGGGTACTGCTGAACGAGAAGAAATCGTTGACCCTTCAAAGATAT
CGTGGAATTCCAGCAGCTAAGAGTGGCTGAATGGGAATGAGGGCTTAGAGTATCGAGTCTACATCAGGAA
CTCTAGCATCGGCAGAATCGaggacaacaacaaccgGCACGTCAGCTCAGGAGTCACCACATTCAGGAGT
GTCAAAAGCTTCCTCTCGATCACATCGATGACTGGTTGGATGCTCTGGAAAGGCACGTCTCTTCACAAAA
AGGGCACTCTGCAAATCCACAAAATGGATAAACATGAACCTTTATCACCCCATCCCATGCCGGAATCGAG
GTTCGACTAGAAAGAATGAGCCTGACAAGCCATATGTGAGGTTTCAGTGGCTTAACTGCAAGGGATTCCG
GACCCACTGCGGTCGTTCAGCAGAAGAAACCCCGGTTGACAATAAGAAGACGGATCTTGAGCCTTACCAG
AAATGGAATACCTCAAACAACAACTACGTGCTGCCATCTCTGTAGTCCGGCAAGATCCCGTTTAAACTGC
TGACACCGACTGCTGTGAATGGTCGAATGATGAAAATCAAGGCAACATTTAATGCAGCAAATACCTTCAG
CGCGCGAAGACCTGAGAAGACATCACCTCCGACTTTATCGTCAAACTACCTTTATTGCCGGCTTGTAACG
CGATGCTTGCCTTCGTTGACCGCCTCACCAAGTGCGCCCATTTCATTTCCACTACCTCTCATTGTAGCGC
GGAAGAGAGGTATCTAAGATCATGGGAGGGGAACCCACAGTTGGAATGATAAACTTCTGGAAACCTGCAA
GTATTATCACATATTATACCCAGCTCTCCATGATAAAACTGGCGATTTTTTTTAGTTGGGAATCCCACAC
ATGGCATATATGGGCCCAACTCAGTTTCCAACTGTACTCTTTCGCCCTTTTTGAATCGGAACAGATCGCC
GCCATGTCCCTTGAATCACCTACTCCAATCGAAAGTACTCAGTGGCTCATGGGTCAATGACGCCGATATT
TTGGAGGCACTGGCAGAAGTACACAGAAATCAGCGGTCTTGAAAGGCTGTCATTGATATTCACTGCACGA
GAGATGAGATCTAGACGAGGCTGCAGAACGTGGTTAGATACCGACCAGGTCTGGGGAACGAGCGAgttgg
ggaagatgagacgACGAGGCTCTTTGCTTATTTATATAGCAGGGATGTTGCATAGCGGGGCCCGTGAAAA
TGAATTCTCGTAGTAAGACCCAAAAATACCTACGGTACATTCATTCCACCTGCATTTTGACCACCTTCAT
CTCTATCCCAGgtacatcttcttctactcCCATAATCTGTTGTAGAACTGCTCGGTCAACaatttcttca
tcgtcaaatACTTTTTGGCATATTGTTAGTACAAAACTGTGTAACAGAACGGTTACCAATCATACGCACG
TCAAAAGCGCTGCCTAACGCCCTTTAGTAGTATAGACATCCGAAGATACTCCGAATTACGTAGGTTCgaa
gcaaagaaaaaaaatcgaCATGCAaaatatatatagatcACAACTGCcactgctgttgctgctctTTGAA
CTCGGCGCTAACTTCGTTGAAGACTTTATGCACAAGTACATTTTCGTTCTCTAATCTCtgctcttttctt
ctctctgctCTGCTCACTTGCCCAGCGCTCATGTCAGTGCCGTATCTATCTATGCTGCCGGTCCCGGTCT
CCAGTATTTTATCCTTGGCCTCAACCAGGTACTGAAATTTGATTTTGATGGACATGTGGAACGTGCCTGT
TTTTTTGCTTGTTGTGTTTTGCGGATTTGACGGACGTTGTTTGACGCATTGATGTCAGCGCTTGTTTGGA
CTTCCTACAGGACTCGCGCAGCTGTAACAACAGCATAAGTAATCGTGTATAGACAGTACCGGCCGCCCCT
TCTTTGTCAAAGCATAGTATCAGACGCACGTGGTTGGCACTTGGCAGCAGTGCATTaccaaaaaaaattg
aAGGCTTGGTTTCCTTAAATTACA
>LTCONS_00000833
ATACCAGTCCCACACACGAAGCTGCTTTTCGATCTAAACAGAGCAAAATCTACACGGGACATCATTGCTA
TATACTCGTCCTAGTTTGAGGGTTGGTGATGGGTTCTTACATTGCCTTCCCATAGAACGGACAGACATAC
CAAACCCCCACTTTTTATTGTGACGATTTGCTACGGGACCGACGGCTCAATCTGACAACGACAGTAGCAT
GGAGAACTGGCATCCTTTGTCCTGCTTACCCAGTTCCTCACAACAATCGATGCTATGAGGGGAGTAACCT
ATTCTGCACACGTTGTTGCTCCACCATACGAGGATTATTTGTCCTTCTATTGTTGCTTGTCAAAGAAGGG
CGTGTGTAGATACAGCGCACCTTGTGCGTATATTTATTCCCCGACCCTCTACTCTTCATTGGCGCCTTTT
TACCGACATCCTTTCAAAAGTACGGGCGGGTCTTCCCTCCAATATTCTCCTTTTTCGCTAGCAGTCGTCC
GCAATTCAGACATTGATGATACTTTCGAGCATGATGCATGATAGCGCTGTATTCCAAGACTGCTATACTC
GTTCAAGATTGAATGGATACCCTTTTCGACCTCCGACAATTTGACAGTTTTTTTCCTACCCCTGCCCTCT
CATTCAAGTCCCGCTTGCCCATGAttcccaagaagaagccgcAAAAGAGGCTAGAAATAGACAGCGAAGT
AGGGCTGACATTCTGCCGATAAATTTCTACAACAAGCGAAAGGGCATCACTAGGACTCCAACAACGCAAG
TCTCAGTTCCGATTCCTGTGGTATAAGTATCTCTATTGTCGTCAGTCATTGCAAAACCTCACCATACGGG
CTactcatctcctctttcctctcaCAAAAAGTTCAAAAGGCTGTCATCATTGATATCTGTCTTTCCAGAT
ATTTCTCAAGCAGTTGTTTCAGCTGCACATAGACCGGACCCGCATACTCGCATACACATAGAAAAAAATC
AATTCAAGACCCAAAAAGATGTTTCACTTCCGCCTAGGCCATGCCTCGCCACAAGCAGAGCTAAAGCGAT
TAAAGCAAGCATCTGCGCTGAATCCCAATTATAACATGGTTATCAAGTATCTGGACTGCTTAAATCGCTT
AGCAGATCAAATGATACCGAACAGTAACCTGCCTATCTGGCTAATAGAAGTTCAGCATTTAATCACACTC
CTGCAAAAGAGAGTATTTAGTAGAGTGCCGCTGACTCCAGTCGAGAGAAGTGCGCTTCTGAATTTTGCGC
AGTATTGGAGATCTATGACGAGACCGCCATACAGTATGGGTCGGCCAGAAGCACAAATTGTAATGATCAC
CCTTGCTGAATTCGCCACCAGGTGAAATCAGTTCTTAAAAAACCGAACATCATAACGATGCTCCAAGACT
TAcacccctcttcctttcaaACCGCTCCTCTCCATTGTTTGAAGACCAAGATGGGCTTCTCGGTAGGAGC
TGCTGAGGCGTCGAAAACAGGCGTATTAGTTGTGTATTCTCGCCTTTAAAATTCTTCGACCCACTGATGG
CATACGATTGCTGCCCTCGCTTGTAGGCTACAGGAGTAACGACTTGGTAAAAAAAAACGTTTCTATAACG
CCATGGGTTCTCAAAAATGTCTCATAAAAATATCCATATCCATGCAA
>LTCONS_00000237
CATTCATTCATGTTGTTTCGGGATGAGAGAATAACGCCGCCGGTTGAGGGGCTAGGGCCAAAGCATTTCA
AATAAAGGAGGGTCATTCACACACCAACTTTCGTTCTTAACCGATTTTCGGAAAGAGGACGTTTTCGGCT
GTAAATCACCCAAGTGGACCCCCTACTCGATGGTAGAGAAGGCTTTGTCCTCCAAGGAAGACACCAGATA
CAAGAAGCTACATGTCATGTCATCGGACAAAAACAGTAGAAAATTGGCGGTCTCAAGAGGCCGATTTCTC
CCCCATTTTTTGTAATTAAGTTAATTAATGGAAATCGGCGATTTTCGCtcaaaaataaaaaatcCGACGT
GCGACGACCTTCCCTACTGAGATAGGCCATGTGGCTGGCGCAGCTCCACAGTACTGGTAGTACAGAAATA
AATTGATCtgctttatttttattCCCGAGGCGCATATCTAACTCATATCTAGGATGTTGTGCCTGATGCG
CCTTGCAAAATAATTTTATCCTGTACGTCACCAAAGCACAATTACCGCATCTTCGACCCACGGACCTTTG
CCACCTCCCGTTTATATAAACAGCAGTCCAACAACCATCCTACATCCACATCCGCGATCACTTAATAGTT
TCACATAACACATTCACATTCACGTATAATACAAAAATTACAGTCATGGCTTTCAACTCCAACCCAGAAA
AGACCACTTCTTGCTGCTCTACCAGTGAGGCTCAAGATAAGTGCACTTGCCCTGAGGGTAAATGCGAGTG
CGAAGCCTGCCCAAAGTTTACCAAGGCTCCCGGGTCCGGCCCATGCGACTGCGGcgtcaaggaaaaggtc
agCACTTGCGGCTGCAATGGATCTGGTGCGGCTTGCACATGTCCTCCCGGTCAATGTGCCTGCGACAGTT
GTCCTAAAAAGGCCAAGAGCGTGAGCACTTGCGGGTGCGGTGGTTCTGGCGCGGCCTGCTCTTGTCCTCC
CGGCAAGTGCGCATGTGACAACTGCCCCAAGCAGGCTCAAGAAAAAGTCAGCTCCTGCGGTTGCAATGGA
TCTGGCGCCGCCTGCAGTTGTCCTCCAGGTCAATGTTCCTGCTCTGGTTGCCCCGCTCAAGCCAAGGAAA
GTCCTGTCGACCAAGCCACCACTTGCGGTTGCCAAGGTGTAGGCGTTGCCTGCACTTGTCCTCCAGGCCA
ATGCGCCTGTGATGGTTGTCCGGCCAAGGCTAAATAAAATGCGGGGAGCAAGGGATAGCATGATGGATTT
GTCTGTTTTACATGTatactagtcgctgatcATTAGGGAGCAAAAAGGGGAGCTCTTGTATGAGAATATG
TATATTGTTGCATTGATACATGATACAGTTTGAACAAGACCGAAGTTTTCTTTTAGGAGATCACTTCCAC
CACAATAGTCGTCAAAGAGGAGCCGAATGACCAAGAGCAAACGGAATTTGCTCAGTGAAACCAGCTCAGC
CGGGCCTCTTACagcatcatcctcacccaAATATCCTCTGATACTGGGTAAGTGCTGGCGTCTGATAAGA
ACGCTAAATCCTCGAGTGGGTAGCATCATGGCTGGCTTCAAATGCAATCGATTCGTCTGGGAAATGACCA
TAAAAAACCTACAAcggagggagggagagagattgTTGAGAATATCTAGAACCAACAGCATGCAATGTAA
ACAGCGCAAGGTACGGCGTTAGTTCAATAGTAATGCATGAGCAGTGTGATACAATAATACACCTATCAGC
CCCAAGTCAGCATTCAGTTTCATTTTCGACAAAGGCACGGTATCTGAAAAGAAACTCACTTGAAACTAAA
GAGGCGCCAACTACTGAACCTTTTTCCTTATAGCTACCCTACGATTATGCTAAGGGGGTAATGAGCCTGC
AAAGGGATATGTAAGCTTGTTACTCGGGCATGATTGGGGATTATAGCGTATGAAATACATACTTGATGAG
GGATGGCTGGGGAGAGGAGTTCCTGTATCCGATGTAGATGATCAAGGGGATCCAGCCAACGCTGAAAACA
GTCTATAATCAA
>LTCONS_00000834
GTTCATCGTTTCTTTTTTACCATCTTTGACAGAACTTTCTATTCGTACCATCTACTCAAACCCAAAACCA
AGACGTATATTACCATGCCTCTTTCAGATGAGACTAAAGACCGATACAATGCTGTCCTTGGGATTGCCAA
ACTGTTTTCAGCGTTGGCTGGATCCCCTTGATCATCTACATCGGATACAGGAACTCCTCTCCCCAGCCAT
CCCTCATCAAGCTCATTACCCCCTTAGCATAATCGTAGGGTAGCTATAAGGAAAAAGGTTCAGTAGTTGG
CGCCTCTTTAGTTTCAAGTGTATTATTGTATCACACTGCTCATGCATTACTATTGAACTAACGCCGTACC
TTGCGCTGTTTACATTGCATGCTGTTGGTTCTAGATATTCTCAAcaatctctctccctccctccgTTGTA
GGTTTTTTATGGTCATTTCCCAGACGAATCGATTGCATTTGAAGCCAGCCATGATGCTACCCACTCGAGG
ATTTAGCGTTCTTATCAGACGCCAGCACTTACCCAGTATCAGAGGATATTtgggtgaggatgatgctGTA
AGAGGCCCGGCTGAGCTGGTTTCACTGAGCAAATTCCGTTTGCTCTTGGTCATTCGGCTCCTCTTTGACG
ACTATTGTGGTGGAAGTGATCTCCTAAAAGAAAACTTCGGTCTTGTTCAAACTGTATCATGTATCAATGC
AACAATATACATATTCTCATACAAGAGCTCCCCTTTTTGCTCCCTAATgatcagcgac
>LTCONS_00001238
TGGGTCATTAATCCGTCAATCATCTTGGCGGTCTTTATATCTAATTAAGCATAAAAAGGGACAGAACGCA
ATGCACTGTAAAAGGGACAGACAAGCAAAAAAGTTGGTGTCCTCCCGGCTCTCTCTGCGCTGCTACGACT
GTCCAATCCTCTTAAAGCACGTATGCCAAACCAGCCAGAATGATCCGTTACCGGCCTATCTGTCATTTAC
GAGA
>LTCONS_00001239
GTTCATTCTACGGTGGTccgtttcttcctcttttctcatTTCTGGTCTGCTTTCCGCGAATATATGCGAT
TACGCAGTCCAGACTTCCGTTTAGCCTGTATATTAATGAGTACTAGCCCGTGAAGAATGACTGCAAGGTA
CTCGCTTTATTTACAAGCAGCAGTCCAACGCAAAAGCAAGACGAACGACAAAGCACAACATATATGATGT
CTTGGACGTGAATGCATTGTATAAGCGGGGAAGTGGGAAGTTGAAGGGAGCAAAGCGCAAAGATAGGAGA
TATTAGAATATAGGATATAAGATCCAGGAAAGGGACTGAAACAGGGAACATTAGGGTCATTAGACATTTT
TAGGCGACGAGCAAACGAAACACCACGACGCTTCGGGTGCTGTATGAATTGTCG
>LTCONS_00000267
GAGTAACCCGGTTACTTACAACGAATGTTCTCGCTGCCATCGTTCTACATGACATTCGGTAGTCAGTCAA
GTATACCACTTAACTCTGGATTATTGGCGAAGCCACCATGCTCTATCTGAAAAATTATATCGTCTCCGAA
TACTCGCATTACTCCGGAATGCTTGCGAATCACAAGAAAAGTACATGCCGCAAACCAAACTGATGCGTGA
GAGAAGGACAGGCAAAGGGATCGTGATAGATGTCCTGGTAAAGATCGAATGTAAATGATTGCGTATggtc
aaggaggaagagaagccGCCCACCGGAAACTCTTATAATCTAGCGTTATTAACATTACACCAGACTCCTA
CACCTGTTGGACCGCGCCGCTTCTCTTCCCGTGGAGCCCCCAGTCAATCACTGGGAGAAATCTGGATACA
GCACGAGAAACAAGGAAGCATTTCACCCGCGATTTCAATCCATCATTACAGCTGATCTccgaaaaggaaa
ataaaGGCAACCACGGCATTCTGAACGATGGACTTTATCGGCGGCTTGTCTGTCCCCATCAAAGTGATCA
TCAC
>LTCONS_00000268
AAGTAAGGGAGATTTTGGTCACCTTCTAAGGGGTTAAAGGTGTCCAGACAGTAGGACGAGGCATCAGAAT
CGAAGGGCCAGCTAAAGGTCGCCGACGTAAGGATCCATTGGAATCCAATTTTGAGCAGCCGACTGTGTCC
AACTCCATGGTCCAGCAAGCTCATGGTGAACTGACCAGAATATCCATCCAGCTCCAAGCTCATACACATC
TGACTGAACCTCCCAGAATTGGCGCAGAAAGAGAGATGCCTCGTATGTAGAGGTAAAATTGGCGATGACC
TCGTCCATGACTCGAAAATCACCTGAAAAGCAAGTTCACTCACAGAGCAAATTCTCCAACAATGACGGGG
AAATACTGCTGGGCTTCAGCGATAGAGGCCGATAGGGC
>LTCONS_00000269
TTAGTTCGATGGCTTTAACGACACCGTCGAATTTTTCTGCTGTCACATACTGTGTCATGTTTGCGAGCCA
TGGAGATCCATCATGACGTCTAAACCGTACCAGCTGGACCAGTTCAGAGCTCTTTCAAGATAGGGGAGCT
GTCCTTGAATATAACTGCAAATTATCAGCATTGCCATAATTCTCGAGTTGGCTTACGGCTCGTAATCCTC
TGGTGTTGTCCATGCCCAGTATCCCATGGGTATCCGCACTGTGTTGAGAGAATAGTTTGCGAATCTCTTG
AAGTCATCCTCAGTGATAACTAGACAGAAAGACCACTGCGAAGACAAGAATTAATTTTCACCCAGCCAAC
GCCTCTTGAAACGCGCGACACCTACTTCGTCATTGAGATACGTA
>LTCONS_00000285
aaacGGGGCCCATCAATGGGATACATCTCGGCACAAATTGTACAGTACATTGATAATTCTACTATGATAT
GGATTGCAGTGTGTTGTCATGATGTTCAGGTTTTCTTCGACTCCTGCTTATCTTTCGCATTCAGTTCTAC
CTTCCCGTTGGCCTCGTCTTCACTCTCGCTTTCACTACTACTGCTCTCCGTACCATCAACATCGTCATCG
CCATCGCTGTCGCTAtccgcttcttcatcaacgtCCTCTTGTTGACGTGTCAGCGATGCTGGAGGCTGTG
TGGCGATAACAGGTCCCATGTCTCCTTTCGGATTTTCGGGGGCATCAAAGACTCCCAATCCCAGATCCTG
TGTCGTCTGTCAGTGGATTCTGCACCTAATCCCTTGTAGGGATACTTAAGCATACCATGGAGATGTACTG
GCCGCTTTGTCCCTTTTCTATATCGACCGAGTCTGGGTTCTCTCGAGCCTGAGCCAAGAGGGCGTCGTTG
GATGCTTGGAACTGGGGAAGGAAAGCTCGAACTCTAGAGATCACTGGATAGGCCAGGAAAATGGGTCAAT
CATATGATGCTCTCGTTGCCAACGGAGTGAAGCAGATCAACTCACCATCACTTTCAGGGACACCATGCGG
CCGGCTAGGCAAAGGATTTAAAGGGTTCATGGGTGTACTTTCTTGAGATCGGTTTGAAGTAGAGGTTATG
GTTTGAAGGAGCTGGCCTGCCAGTTATCCGAGGTAAGTATGCTGGCCCGACCCCACTCTGAAACACGATA
CCTAATCGAGCTTCTCGATCTTGAGGGGATTCAACATCGAgtttttctcttttggGGCTGTTCGACGACA
TGACGTTGTAATTATGCTGTAAATTTTCCGTGTGTACGTTTGCTCTTGCGGGATTGGGGGCAAATTAGGA
TACAGCTTGCAATGCTAAGATGAAGACAACAAGAAAGTGAACATGCAAATCTTCGGAAATGAGACTTCGA
GGGTGAACTGCCTCCACTTTTGATATTTGGTGCGGTACCCCACTTTTATCTTACCTTCAGCTTGCTATAT
AATTTATCTCTACGTTCGTCCAGCATTATATGATCCCAGGATAGTGCTTATATGGGAATGACGCGTCCAT
TAATACGCCAAGCCAAATCGCTCGCTTCTTTTACTCCAACAAATCTTCAAAGCCATCTGTCCAACCACCC
CGTGCTACCCTTACATTTGCCTTCTCTTACTTCTGCCTGGCCGGCATTGACCAACTGGAAGTTGGAAAAT
GGATTACAGCGGCTGAGAGAGAAAATAGGAGAAGGTAGAGTAGCTGAAATCGAACTAGGAAAAAAGGGAC
GGAGCTACTTGCATAAGGAATGGCAACAGATACATATGCCTTTTGGCCTATTTCTAGATGCTTTCATATT
CAATCTTATACCATCTTCGTCTCCTGCAGAACTACCAACAGCATATCTCGCCCAATCTGATTTGCTGGAT
TCCACGCCTCAATTATTAGACGATGTACCTGCCTTAACTCACTTTTATCAGGGTAAAGAGAAAAGCTTGT
ATAGGCGGACGATATGGATTGGCCCCAATGGTAGCTTTACCCCATTCCACAAAGATCCTTATGTAGGAAT
TTACTCGCAAATCGTGGGCAGAAAAACATTCCACTTGTTACCACCTGATGCGTTCCCCTACCTGGATCTA
TCTCCTATCCCTCGACATGCCAATACATCCCAAATACCTGTCCCAGTCTCCCGGATAATATCTGGCGTAT
CGCCGAATGAGGACGTGCAGGATCTTCCTCAAGGGACGATGCAGAAGTGCAAAGAACAGCTTGAAAAAGC
ATTTTCCATACCGGGCGCATGTCAGGTCAACGTAGCCGCTGGTGACAGTGTGTTGATACCTGAAGGATGG
TGGCATGCCGCTGAAGGTGTAGATGGACCTGGGGTTGGGGTCAATGCCTGGTTCAGATAGCGAATGCAGT
GTATTGTCCATGCTATTGAGAGTAATATGGTAATAAACATGCCTCTCATACGACACAAGGC
>LTCONS_00000286
CGATGTCTTCGCGAATATCGTCAAGGTTGCCAGATATATTGACAAATGTGAATATGGGGGAATGAACAGA
ATTAGGATCGCTAGTATCACACAGCTCAGAAGTTCACGATGGACCAATGGTGATCCTCCCAACATGTATA
TGTACCTTTTATCTGATGAGGCTTAAGATACATGGTCACCTGTTCCGCATGGATACCAGAT
>LTCONS_00000887
aggacctttcgcaaagtaacttatgaaatattgatctttgaggggaagaagatcaagatcaaggacaAAG
CtccctttatatacttctacagaaatctatttatatccttctAGCTCCAGttggaggtccagctggacct
tcttatctgaaacaaccttgccttcctccaTTACataactccctcctatgatctcttatctcttctacTT
CATGCAGGCTCATGACAGGAGCCTCTAGAGCCTCAGGGTCTGTGAGGTTTTGCAGATCCTCCAATGAACT
CTTGACAAAGTAGTGGTTAAAAGGCCTTCTGAAGTTGGTTGCCATTTGTATAACAATCATGTAAGGCTGC
AAACAATTTTAGCATCAAAATTGGTATGATTGGCTATATGATCAATGCATTTTTATCCTTATTACAATTG
GAAATCTCTTTTTAAGATTCTCAACATGAAGGGAATCATACTGCATTTCCCATAGTTGTAGGTGACCGAC
ATGTCTACTGTAGCAAAGGAAACTTGATTGCACCACAGTTGTTGCTTGGCCTGGGACTTGGTGGTAAGGC
TCATTAGTCTGCATACTGGCAGCAATGGGAGATCAGACTCCACTCACCAACCCTCGATTTCAAAATCCTG
CTTCGATGCTGTTGGAAGCATGCGAGGATCTCAACATGCAAAAAGGGTCCAGCCTTTTGTACTAATACAG
AAGGCTCATAGTTTGtttgcttccttctttttttcttcccatgTTGTTCATGTCAGACATTTTTTCTTGG
CGGTCTTGCCATCACCAGAGCGAGAAGACACCGTGGTAGGTGTCTCCATTTCTCTGCCATACTCCTTGAG
CAGTTCTGGCTGTTCATCGTCTGAGTCTGAATTGCTATCACTatcttcatcaccctcaTCAGAATATTCT
CAGGATTGAGTTGTTGTAAGGAGGGCACTCGAAGGCGACAGGATTGAAGGGTCGAGAGTGGGGTAAGCTG
GTGTcggatgggaagaagcacCGCCGTTGTACTTGTATTGAGCAATCGAAGATGACAAGAATGTCTTCCC
ACAGTCAGCGCTACGCTCAATAGAATTGCATTGTGGCATCTCCGAAGCTAGAAACAAGATCTGAGCCAAT
TCCAACACATGAGGTATACTCACTTACGAGGAAAGCAACGCAGATACATCTGCACTTTTTGGGCTCTACA
ATAAGTCCCATCACTCTTTGAGCCATGCCTTGGAGGGTATAGACAATGACTAAAGAATTGTTAATATTCT
CCGCTGTTTCCTGGAGAATGACTGTGCCACATGGAGCTTGCCGTGAAGGCCTGCTCCTTGCCTGCCATCC
GCATCTTTTAAATGGGGTTAGCCAAAGATAAGTATGCGCTGAATGTGGGTCTGGCTATGTTGAGTGTATG
GTCGCGACTGTAACTTGAAGAATATCATAGGAAATGCAGTAGTAGCGTTGTAAATAAACAC
>LTCONS_00000289
GTGTTTATTTACAACGCTACTACTGCATTTCCTATGATATTCTTCAAGTTACAGTCGCGACCATACACTC
AACATAGCCAGACCCACATTCAGCGCATACTTATCTTTGGCTAACCCCATTTAAAAGATGCGGATGGCAG
GCAAGGAGCAGGCCTTCACGGCAAGCTCCATGTGGCACAGTCATTCTCCAGGAAACAGCGGAGAATATTA
ACAATTCTTTAGTCATTGTCTATACCCTCCAAGGCATGGCTCAAAGAGTGATGGGACTTATTGTAGAGCC
CAAAAAGTGCAGATGTATCTGCGTTGCTTTCCTCCTTCGGAGATGCCACAATGCAATTCTATTGAGCGTA
GCGCTGACTGTGGGAAGACATTCTTGTCATCTTCGATTGCTCAATACAAGTACAACGGCGgtgcttcttc
ccatccgACACCAGCTTACCCCACTCTCGACCCTTCAATCCTGTCGCCTTCGAGTGCCCTCCTTACAACA
ACTCAATCCTGAGAATATTCTGAtgagggtgatgaagatAGTGATAGCAATTCAGACTCAGACGATGAAC
AGCCAGAACTGCTCAAGGAGTATGGCAGAGAAATGGAGACACCTACCACGGTGTCTTCTCGCTCTGGTGA
TGGCAAGACCGCCAAGAAAAAATGTCTGACATGAACAAcatgggaagaaaaaaagaaggaagcaaaCAAA
CTATGAGCCTTCTGTATTAGTACAAAAGGCTGGACCCTTTTTGCATGTTGAGATCCTCGCATGCTTCCAA
CAGCATCGAAGCAGGATTTTGAAATCGAGGGTTGTCCCAGGCCAAGCAACAACTGTGGTGCAATCAAGTT
TCCTTTGCTACAGTAGACATGTCGGTCACCTACAACTATGGGAAATGCAGTATGATTCCCTTCATGTTGA
GAATCTTAAAAAGAGATTTCCAATTGTAATAAGGATAAAAATGCATTGATCATATAGCCAATCATACCAA
TTTTGATGCTAAAATTGTTTGCAGCCTTACATGATTGTTATACAAATGGCAACCAACTTCAGAAGGCCTT
TTAACCACTACTTTGTCAAGAGTTCATTGGAGGATCTGCAAAACCTCACAGACCCTGAGGCTCTAGAGGC
TCCTGTCATGAGCCTGCATGAAgtagaagagataagagatcataggagggagttatGTAAtggaggaagg
caaggttgtttcagataagaaggtccagctggacctccaaCTGGAGCTagaaggatataaatagatttct
gtagaagtatataaagggaGCTTtgtccttgatcttgatcttcttcccctcaaagatcaatatttcataa
gttactttgcgaaaggtcctcgagctcccagtgctcactctcgtcttaccttgcaccaccttcgacataa
acttactccactagtatataagcttgcctgatcttcccaagcgaatatacctctgccctataccatacgc
caacagacaagtgtcaagaggtatatcatacatatatctcattgcttagttaaactacggctttctatct
cgtctccaaggccggacc
>LTCONS_00000913
CATAACAATAATTTATAAGCAACCACCGAACGAGATAGCAGCAGGATGCAAAACAAGGCCGACAGAGTGC
AAAATAAAAGATGCATTATGCATGATTTCCCAGGTCCAAGAATCGACGATCTTTACGACCTACGATCTAC
GCCTTCCTGCTGGCTCACCCTCCTTGCCATCTCATTCAATCGGTCCCAGACAACTTCGCCGTTCCACcgt
tcttctccatttAATTGTTGCAGACAGGGCGGGCCACGTTGTTGGATGGCAAACGATGCAGCAGTCGAGG
CGTATATGGATGCTAATGAAGGAAATCAATGAAAATTCTTTCAGCTATGGGTTTTGAAAACAGTCTTACC
TGTCCGTATATCACCATCTGAGATAAGCAGACCTGCCACTAATCCACCAAGGAAAGAgtttcctcctcct
gttACATCTACAATCTTGTCTTGATCTGCTTCTGTCCAGAATGCGGGAATCCACCCAGTCCAGTTTGATG
ACAGCGTATATGCACCAAGCTCGCCTGCACGAACAAAGATAGAGGGTATTTGAGACCCAGAAGATCGGTT
CAAGAGTAGTGTTTGAAACTGCTGGGCAGCGAGTTCGACATGTGAGTGTGCTGGCGGTGAGGAGTGTGGA
ATACTGAGTATAGACTGAAGTTCGAGGAGGTTGGGACTGAATACGGCAATTCGAGAAGACAGAGATACCA
TGTTATTCAATTCCTCCGGAACGCAGCTGAACTTGTTGTATACTGGTCAGAAGGCCGAGGGGATCTCTAT
GCTGAAGAAACGTACGGGTAAAGGTTCCCAGACCAAACGTGACTTGATGAGGCTCAAGCCAGTCGATGAA
TGCCTCTGTTTTTCCAGAAATTCAAGCTCATCCACAATGTCGAGCATTCGAGGCACCCCACAGACCACAT
GGATCCACTCCGGAGGCACGGGTGTAGCGAATGGTGACGGAGGCAGAACCAGATCTCTCGGTGTTATTTG
AAGTTGAGGGGAAAGATACTTAAATGACTGATGTCCTTCACTAAATAGATGTATAAGGAGAGAGTTGTAA
CCTTAGATTGGCAGCTCACCCTATCCGTCTGCCGGAGTAAATATTCAGCGCTCTGGTagtctttccttct
ctatGTCTGAACCAAaccatttccttccccaGACTTTCCAAGTCGTGAACAAATTTATCTGGAAAGTCTT
CTCCCTTATCTACCAGTAGACTACAGTGAGTTGGGGGGAGAAACTGGCGAGCACCAATCATGGCTGCCTT
GTCAGCATTGGGTATTTTTAAACCTAAACATACCAAAAATTCCCCCTCCGCCTATCTTTCCCCAAGTTAG
CTTTTGTATCATGAATAATAAGTCACATACGGCTTCTTCATCGGCAGGGACCGGATTACCGTCTTCATCA
TGGACTTCAAAGTGGTCAATGATGAACATGCCTGCAAGTTAATATGTCATGGCGACTTAGTGTCAATGGG
AGATGCCTTTCCGGTGACTGGGACATAACTGACCGAGAGTGGCTACCCTGCCTCTGCCTGCGAGAGACTG
CTGGGACGGTTGTTGGAAGGCCTGCATGAAGCGATCTGATAGTGAACGTGTATCTATACTTCATATGGT
>LTCONS_00000312
CCTGGGACGTGGCATTAAGGCGGACATGGCCGTCCGCCCCACGTACTACGCGAACGTTGGTGGCACGCTG
TTCATGGCACaactcctcttctttccaacGCACTCCCATCCAACCCACAAGCTAACCCAGTATATACTTG
TACGTATGATACGACCTTTGGCTTGGCTGAGCAGGCTTCGTTCAGTCAAGTCGTTTCGTTAATGGTGTAA
ACATGGCGTGACTTACAAGGAGGTACGGCAGGCCAAGCTGATATACGATTGCAATGAGCCATTGTCAACA
AATAACAAGACATCAAGAGATGCTAGGCAGCGCTGTCTCCTCGCATTCACAATTGAATCGCTCGGAAAAG
AACGAGGACTTACCAACTGAAAAATCTCTTTTTCGTCCTTTACGGCGAACTCAGTACCCTTTTTCATTAC
CGCTATCGACGGGCTTTAGTTACTTATGGGGTCCTTTCTCTGTCCCTTTACTCACCAGAGTCCTATTCCA
GCGGTCAGAACATCAGCTACTTATATATACGACATTTTGAATGTGAAATACTTACGCCATCTCGTTCCCC
CATGGCATACTCGTTCAATACCCATCCTCTCTGTATcgctctccatctcatAATCTTCATCAACTTCCCA
TCCCCAGTATTCCCCAATAGCATGTACGGCAAACTTTCAATGGGACAGAGCCTTAAATCAATTTGCCTAT
GCAAACTATTTGCTTTTGGAAGCTGAGTCAGAGCGAGGACCTTCCTTTCGCCTTGTGAGAAAATATTTGC
TGGAGAGATGATATTGGCGGACACAAGTGCTGCAACAATTTTTGACATAAGACTGTTTGGATCTGCTTTT
CTcgctctcttcttttccttttcctttttgacATACGATCTGGTGCGTGGTCAGCCGCATTTTATTGCAG
AAGTATTCAGGACCTACTCGTGCCAGACAACGACATCAATGTCAGACGAAAGATTCTCCCCTCTCCGATA
AGAGCCCATGATTGCAAAATTAACTACAACCGTGTCAGGTCTCGCACAGAATAGTGCAACGATATCCCAC
GCTTAGGATCCTCTCTTCGTAAGGCATCTTTGATAATTCCGTCAAATTCTTCAACCTCTGCTCGTGGTAT
CATcacatccatctcttcgtGGTATTGAATGGCCAACTAGGCAATCTTTGTGAGGATTGCCTGTTTGAGG
ACAAAAATGACCGACTTACCTTTTGTGCTCCAGAAATACTAAATCTCCCACCTTCTGCAATCATTAGGTC
GTTCAATGTTTCTATTCCTTCCTCAGCACTAGAAGGTCTCCATTAGCCCATCCTTGGGAAACCCTTCCCA
TGACACTACATACAAAGCCCTCGCTCGTATCTTCCCAAACCCATGGATTCGATTGAATTTCACCATGGCC
TTCCATTTATCATCCAAAGCTTCTAGCCTGGGTACAAACTTTTTCGTGACAAGGTCGTATATCATAAACC
ATACTACAGCATTGCTCTGGAAACAACTAGACATGAGCAAAAAGAACTTAATCAAGCCACTGAGACTTAC
ATAGGGAGGAATTACTTTTTCCAAGTCATTCAGCTTCAAACAAGGCTCACTGGACTCTCCATTAGGTGCC
AGAGAATAAACGGCCCGAAGGACGTCACGGTAATCAACGTTTACTACAAAAGCTGATATAAGCCACCTTA
TCAATCTGAAAAACAGGCTGGGTACCGGGACGATCTTGTATAAGCTGATCAAGAGACTGAGAATCTCTCA
ATCCATTCAATAAAGCTCTAGTTGAGACGACAAGCTCGTCATATCCTATCAGACAAATCAGTCAGCCGTC
AGCGAGTGTAGGCGGTACGCCACATGACATGCTTGGTCCATGTTGCTTTTTCAAGTCATTCAAGTTCTCC
AAAACGTCCGCTATCCGAGGGCCTCTGTTTGATTGCATTCTGATGGGTTGGGAAAATTTCCACGCCGGCC
CAAAGGTGGTTTTTGGGAGAGAGCGGATGGCCATGGGTATTGTCCCCAGGGTCGGACGAGGAATAAGTCG
AGATATGAGCATCGTGATCGAGTAATGCCTGGTAACCGTTGTACGTATATATTGTGGGCCTCTGTATGAT
TTATAAATGAGAAGCTGTTTAAGACCGTCATCTGTCATCTGGTCATCACTGGATGCAGGGCACCGGATTG
ATGGCTGATTGATGAGCACCTGAAGCCTTCCCTATGGGAGAAGCCTGTGGTGTGGGAGAAGGTATATGGG
AAAACAAGAAAATCGGCCATAATATGCTGTATTTTGGGGTGGTACAATTCGATCTTCCATTGATATAAGG
TAAAAAGTTACTTTTCAAGCACTGGTTCATGTCAATGGGGTTTGGTTAGTATCCGCCGTCTGTTTTCGAC
AGCGAGTAACCGACACTGCTCGTCGCGTCGTCGCGTCAGTCAAGTTGATCATTACGTAACATGGGTAAAG
CGTTTGAGCGATGCATACTTCCGCGGTTATGAGCTCGCTGTCAGTGCGCGCAATCAACTTCGAGCAAATA
AGCTTGATCTTGCCTGAGAGACAAACCACGCAGCACAACCGATACGTTCAAAACGCAGAACGATTGCTCA
AATACCCCATATATTGGATTTTCATTGCCATGTCCAAAGGCACCCGCTTTCTCACACTTGCTGTCCCACT
GTTATTACTTTATATTCTCGCCCTCTATCATATTGTACCCACTCCCCTCTTGCCTACAGAACTAGCTGAC
GATATACTGCCTGTGCTCCCTTGGTGGCTTCTTGTTTCCTTTGGGGCATACTCCCTAACTTCCTTGGGGC
TAGGGCTTGTGAGATTCCACGACTGTCCGGAAGCGTACGAGTCT
>LTCONS_00000945
GTGTAATTGCACATGGATTTCCATCTTTGCATTATTTTTACGACACCTTGTACTTCCTAGTTGCATTAAT
CCACATCTTCCGCGCACCATTAGCCCTTCTATGCGTGACCGTTCCTGCTACGAGCAGTTCTGCGCCGACC
ATGAAGTGACCCCTGTCCGGATAATCGGAACCTGTTAGCCATATCGATCAAGCAGGATACATATGTGAGA
CAAGCCCTATAGCCACGATAATCAGACCATCGGGAATTGCAGCTACAAATACAGCAAAGCATAAGGCACC
TGCGTAGAAGCAAACAACGGTAAGTACATGAGGAATCTGGCATGAGGTCGAAAAACGGTCCAAGTGTGAA
GCAAGACGCGCCGACAACGGCTCACTCCTTTGCTCTGGACCAAAGATGTGAGCCATAACCAGGGCCCACT
ATGACATCAGAGCGAGCCTCACTCTGATGCGACTCCCGATTGAACCCATTTTAGAGGAGTAGAAGAGTGT
ACTCCTGTCAGATGAGTGCGGCACGTGCCGACTCTGGCGAACCGAGTGCGTTTGTATGGTACTCCCACTC
TGCTGAAAACTCCCGATTGGCCTGAATGGTCATGGTTTGTTTTTGTCACTTTATTCCGTCGGAAGGGACT
GCGTCTGTGGTCATTTTCCCTCTCGAGGCAGATCATCTGTTTTAAGTACGCGGATAATTATCCAGAGTAC
AGAGTTCAGCGGACAACTCAATTCTGCAGCCGTGTTATCGACTTTATAGACGGAGCGCGCAGACTGAGAA
CGGCCGATACTGATGGCGCTCGCCAGCATATAtttcctctctcccccAGACAGCGACAAGGAATTAGCCA
GTGATTCGGCGATATCAATCGCAACAAGATGTGCATGACCTTTTTGGTATCATGCTGTCAGTTCTGGGAA
GTATGTGCTACCTAGTTACACTATAACACCGATAATGAACGGTCGATCTTTTTGTTTAACATTCAAACTA
AGGGTACAACAACAAAATCGAGTAACTGCTTTTGGGGCTGACAAACTCATCTATGCCACAGCAGGTCGAT
TAATGAGAGAAACTGGAAGTCGTTGGGGTGGTGACCCAAGGGCATTCGAGATCAACGGTGTAAAAGCCTT
TAGAACATGCAAAGCTCTCCTAGAGCAATCAATACCTGTGCGTAATACCATCAATTTCAGACTGTTAACT
CATTTATGGCGGTCATTATCCCTCGCACAACTCACTATCTGTGCCTCTGGTCGGCCCATATCGCATGGGC
CTCCTCGAAgctctctccatctcataGAATACCACTGGATGACCTGTCGTTCTCTCGATGACCTAAGACA
ATATCTCCCGTTAACACTTCAGGTCATGGCAACCGATGCCTAGATACCTTTCGCTTACAATGTTCTGCCC
GAGAATGAACGCTGCTTCATTAACCCCATGAAATATTGTACTTCGCTCAACCACGTTCTCAACCCCATCG
ACCCTTGTACTAGTGCCAATGGTTCTAGTAGTCTGCTCAACCATCTCATCAGTTCTTCTGTTTATATTTT
ACCGAAACCTCCACAAACCTGTTTAAAACGTCTAGATATGCCTCTGCAGATACTGGAACTCTCTTTAACT
TTGACAGCTCCATCCGTGCGGTCGCTAGTGACATAGTCGCCATTTTGACCTGTGATACCGAGAAATGCCC
CAAAGgctggggagaagaaaacatCATCTTGGTATGTAGTTGTGAAAGAGGAGCGGTGACTGGAAGCTAG
AACTCCTCAATTATATAATGGAATATATTTGGCTGTAAGGGCTGCCGAACAGCGAACTGGTTAGAGGCCT
TGAGCTTCTGTCTTGATTCTCCGTCTGAAAAGCTCCACTTCACAACAAATGAGCTCAAAATGGTTGGGAA
TAATTTGGATATGCCTCGTGGCAGAGGAAATCACTCTTTTTATTTTGTTGTAGGCTTCAAGCCTCCTTGT
CTTTGGAAATCAATTTTGAGCCTCCGCTTTGCGGGTTTTTAATATGGTATTGGAAGGCGAATTTTTGGGT
GGTTGATGAATTATAACTAGAAGGTCGAGCTTACGAGCTCACCCTTTATCAGCTGCACATCATCACCACG
GAGTGAGTCATATGAAAGGTAGATCATTCCCATTATCAACTGAATACCAAGTGTGCTAGTTGCTTTATCC
TCATCTGCCTCACACCCTTTCCGTCCCTCCTTAACTCCTCTTTGCAGCCCCTGACAGGATCCCTTCTATC
ACAACGCTTAGAGCTGCGTGTCAATTATTTTCCCTATTGGCCTCGTGGCCGTCAAATGCGTCGAATTTGG
ATATACAACAAAGGATAGAGTTTGTCGCAAAAGTTCCTTTATCAAAGGTCCTCGTAGCTGGATTGGCGCG
CTTCATTGATCAGTGGCGATGAGTTGAACAGCAAAAAGGATCTTCCGGCGGGTGGAACGATTGTCGAGTT
ATGTATGGGCAGACGGAAGCGGGATCAACACAGCACACAAACACAGATGTACCGACCGGTTTCCGATCGC
TGCGCACCGTTGGTATCCAACAAAACGGTGGTTAATTAGACTACGTAGGAAGCAAGATTACGAGTAATGA
ACATCTTCTCATTTCATTATCCTGCGTCCTGCCCATCAAGAGGTGAATTTGCTGTACGATACAACCACGT
TTGCTTGAACAGCAAACCGAAGAGGCGATGTTCAGAACGTCCAGGTACGGCGTGCTGGATGATCTTCGAC
GGCTTCTTATGTTATATAATTGTCGCATAGTTGGAGGTAGAAACTCGAATTTTGAAAGTCGAATGTCGAT
ATCGGCAAATAATTATAATATATTATACTGAGCGTATGAAAAAAGCCTTGGAACATTCATCTGCTGGAAG
AGTACGGGATCAAGATACAAGATAAGCGATCAGCGGATCCTGTCAATTACTTTATTATTGCCAGTCTTGA
TGAAAGGGAATATTGCCTTAGCAGTCATTGATCCGAGATGATGCCGAATTTCTACGGGTCCTTACAATGG
TTCTATTTATCAGCCAAAGGCCGCTGATTTACGCGTCCTCTCGAAGTGCAACAATAGATAATGGCCAGGT
TTGGGCTACATATAATCGgatccttctcttctgttAG
>LTCONS_00000355
TGCTCGCTGTCTTTTTCGTTCTTAATAACCCTTCTTGTCTCAAACTTACCATACTGATTATACCCCAAGG
CTTTAACACTCACAATTCGCCGTCCATGTCGTCCACAGCATTAGATACCGCAGACAAACGCGCGTTTCCT
GGTAAAGACTGCCTAACATGTCGTCTTACTGGGGCCGCAGCATTCACTGGCATCGGAACGTACGCGCTGG
TACAAGCCAATCAACAAGGAGCCTTCAAGCGGATACGGCCGCAAGGTGCACCAGTCGTGGCGGGGAAAAT
CACAGCGTTGGTTGGAACTGTCTTCATAGGCTTGGGTATAGGGAGGCTGTTCATATAGGATGTCAAATTG
ATCATTGAAACGACATTAATGCGACAACGCAGTCAACAACCAAAATCCTCGACCGTCACATGCACCCTCG
CACCTATGTGAACGCTAGCGGTTTTTAACCATCGCTACTCAGCTTGGGCCACCCAATCATCGCATGTGCT
AGAGATAGGAACCGGGAATGGATAGGAGTA
>LTCONS_00000358
CCTGCAAAGCATCCGCTGGCCTTCTCTTGCATCGTCGCCGTATCACCGCACGCTATACGATCCAAAATTC
CCAACAAGTGCGATAAACAAATACGACTGCATGTCTAGAACAAGAATACAGCTGGCCCTTGACTACGACA
TCTAGACCTAGATCATCCCTCACACTCAACCCCGTAATCTTATCCTCAAATTCCTTCACCAACGGATTTT
CCTCTTGTTGATGATATTCGTCCTCTGGCCAAGGGGTTAAGGGCGAGCCCGTTAAGAGGGAGTAGGCGCG
GATACGGTTATCAGAACCCGAGGCGAAAAGGAGCAACTGTTACATGAACGGTCAGGATCAACTTCTGAGC
TTTAATCCAC
>LTCONS_00000373
CTGTCGTTCCATGTAGGGAAATCTTCGCGAGTGGACAGCTTCAGCCCTCCGTCACGAAGGAGACGATCGG
AGATAAATCTGGCCACGGTAACATAGTAAGGACGACTATGGTAGATGTTGATGAGTCCTTGGGGTCCTGG
GTGAAAGGGTGAAGTTTGGTGGGCAGATGTGTGGTGGGAAAATTCGATAGATGGCTGGGTGGTGGTTTGG
TTGGTTGGTTGGTTGTATTTTAGACACTAATCAGACAATGATGTGGGAACTGCTTAGGGAGATGCTCAAC
CTAGCAGCCATGAGGTCTCATAATCTTTTGAAGGGTGTCTATGAATGCataaagaaagaaagaaacaaTT
ATAGAATCTAAAAGAAAATCTATTACGCAACTCCCACGCCACAAACGATCTCTCTCGGAATTCGTATCCG
ATCCCAggctcccatcttctcgctcatccAACATTTTTGGGTCTCGATCCTCGCCCATTTTACCGATCTC
TATTGGCGACGGAAAAGGCATCCGTCTCATACTTTTCAGATAGCCTCGGCCTATTTATGGCTACAGTCTA
AACAACTCAGACGAAAAAACGATGCGTCCTCTAATAATTAATTTCTTTCGTGTCCGTTCCTGTCTCCTGT
CGAGCCGGCACCCTAGCTCTCATATCAGATCATGACAAGATGTTAATGTGAAGCCGACGGAAGGCATATA
ATGCTCTGAGAAACCTTGACTAATATTCCAACTTTGCAGAAACAAAGCCTGACTAGGACTTACAGCAAAT
ATGGGGAAAACAAGTTTAAAAGTTTCTAAAATCGCATTGCTCTACTATAGCCCTTTCTATTGGGTCTTTC
AGCCTGGATGTTTCTTCTAGAGCTACCGGCCTAGGGGGATTCATCGATTACTTCAACTTGATTTATCAGG
TCCCGATCCCGCCTATGCTAGCTTAATGCAAGGAGCAATTGTTGGTGTCTTCTTTACAGGAGGATTTTTT
GGCAGATTTTTCTTCCCCTAGCTGGCGGACAACGTTGGTAGACAGCGAATCCTCGAGATTATCGGGGTTA
TATCACGTGTGTGTAGGTGTGATTCCTGCCTCAGCATCCCAGCATGTGGTCATGCTGCTGGCTCGTGGGT
CGTATCATCACTGCCTTTGCCTGCGTTGGAATCCATCCTACATATATTCTGTAATTGAATGCTAACTTGA
TGGCGGTGGTCTTGACGTTATCTGTCCTATGTTCCAATCAAAGATCTCTATTGCCGAGCATCGTGGATTT
AACGTTGGCCTGTATGGGTTTTTATTCTGCTTCGGCCTCGCCAGTTCATCTTGGGCTGCCCTCGGCGCCT
ATTTTTCATCAACCCTTCACTTCAATGGATGATCCTCTATGCTTTACAATGTGTTCCTGCCGTTTTTCTC
CTCTATACCCGGCACTGGCTTCCGGAGTCACCAAGATGGCTCATCCTCAAGAACGAAGTCGACCAAGCTT
TCGATACACTTTGCAAACTACACGACACGCCTGGGACACTGAGCATAAACTGGCTGAGGAAGAACAGCAG
CTTATCGTTAAACAAATCAAGCTTGATTCTCGTCACGACACCTCTTGGATTGGTCTCTTCTCCCGTCCTT
CGACGCGACGCAGACTCCTTCTTGCCATGTTTCTCATGTTCCTTCAGCAAAGTAATGGTCTTGGCCTCCT
ACACTAGCCGCACGGCGTTGAATACGTAAATCTGGTAACCACAGCATATAAGCCTTTATTGGTCCCTTCT
TCGTTTATCCTCAAAAAGTTCTCTGGATCTCCAGATTGGATCAGGAAGCTCGAGATCATCTCCCTGGCAC
AGTTTATTTATACACTTCCCAGTTGACTCCATCGACGAAGTAGATTCTTCTTTCTAATAGCAACGCACGG
TCTCCTCTAGTAGTATTTGTCAACCTTTCGTTCTATAAAAGATATGGTGACGCCCAGCAAGCGACGTCTT
CTTGACTCATCCCGACGAGAAACACCCTCTATTACATCTTAGAGCTGCCGGGCCTCATTCCATACATTAA
AGGCTTTCATTTTCAAGATATCGTATTCTGTGGCTTCTTGCCCCCATCCTCATggagttttttttttccc
ttcgaATACTTTTCACTGATCATCGCCCATATCGGCAAACACTGTTGTGCCTTCTCACCTGTCTACCCTC
CGCTGGCCGTTGAGAGCCAAATTCTAGTTGGCGATTGCACATGATCAGTCATTGAGAGTGTCTTCTTAGT
GAAGGTAATTTTCAGGAGTATGAGTGCCGATGTCAAGAATGAGCAAGCAAGGATGAAAGGCAAAGTCTGA
AAGTCTCTTTATTGATATTAGCAAGATCGAGGAGATTGCTTTTGGCTCTGAACAATGAGCGTCAATGTAT
CCTACCCTTCCACATAATATCAGTACATAGTAgcagtagtagtagtaatAGTAGGGGCAGCAGAACGAAA
AACAATCATGGAGATTATGCATCCAGTGCGCTAATAATCGTCATATTCACAAG
>LTCONS_00000985
GGTCGGTCAAACATGTTCAACGGAAGCAAATTTTGTATGGGAGTTTCCGCAAACCTGTCAAAAAATTGAC
ATGTTTCAAGTTGCCGGCCACGCCGCATTTGCCAAGGTTCGTTCTGCAAGTTTGAGCTGCAACTTGGAAA
TCTGCCGGACAACTTTCAAAGAAACTTGCGAAGCAAACTTGCAAGAGCCCATGCATGCGGCTAACACGTG
GGGCAACCCTGGACCCTGCCTCGTCAGTCAACAATCATACAGACGATAACTAAAGCTCgtttgcttcttc
tgcgTCTCGTCGCATCGTCCGTCGCTCATGGAAATAATCTGACTTCAAGTCAGCTGTCACCGCATCTATT
CGAACCATGGAGAGCTTTGCTGAGTCCCAGAAAGCTTACTATTGCAAAACGCCGGTGCTTGCTCGGCGTT
TTAAAAGGTCGTCATCAGCAGGGCCAATCACAGAATATTCTCTGGTGGCTTAACCATCCTCACAACGAAT
GAAGTCATTAAGGCAAAGTTGGGCGTTACGGTGAAGACTCATTCATTGACGACCTTTGTCACTTTTATCC
AGACATGCTTTTTGAAGCCATCCTCAGCAATCGAATCCTTTGTCTAGGATCAGTAATAACATGAGCATTt
taccttttttttcctgtCTTTGCTGTGGGGCCTGGCCATTTTGAAATAGAAGGCAGGTTCACTACTACAA
CATAACAGCAAGCTTCCACAAGTGCAAACCGTGATGATGTGCATTACACGAGGCGTTCCCTAATGAGGCA
CGCTAGCATGATTTCTGTTAAAAGGACAGTCCCAGCAAACTTGTCATCCCCTGTCGGGCTGATTTTCCAG
CACTTTGACAAACTTGCAAAAGATCAAACTTCCCGCATCTCAAACTGGTGAAAATAAACTTGAAACTTGT
AAGAAGTCGACGGCCACGCAGGCCCTACGTACGTGATTGAAAACGAAAGAACAACCCATAACTCCtagcg
gaatcaaattctAAAATgataataaataaataacaAGCCGGTAACATCATGTTGCGTAATAATAATCGTC
CGTTGTATGGGTGGCGGTGAGCGCCTCTCAAAGAAGGcgggatgatg
>LTCONS_00000989
CGAATTTTAAATAATGGTACGGcacctctttcttctcgccTGCTACTATTATACCGCACATCTTCTCAAA
ATCATTGCTCTAAAAGGGCCCAGCAATTCATCAATGATAAGTTCTAGATGTGTTGTTCCATCAGCTGACC
AAAAGTGTGGTaattttttatttatttatttctCAGCGCTGCTATCCATTGCACCTTTATCATCGCATGG
CGACACAATCGTGGGCAGCATCAAACTACTACTTGTAGTATTATTGCAGAAGGCAAACGATTCGAAAAGG
AATTCACTACAATAAACAAACGGCCAAACGCATAAATACAACCGCAGTCTACCTTTTCGATCTAATTTGT
CGCCCGACTcccttcattctc
>LTCONS_00001240
CGGCTCTTCACTCCTCCAAACGGATaacttccatcttctgcaATCCACTATACTTCTGCAGTATAAAGGA
TATTTCTCCGCCAACTGCCCTCCTCTAATCCTCCCAAGCTACTTGGTTTACCCCTTCATTTCTTActtgg
aaggagggggTTCCAGATATTCTGTCGGCACGCTGGCCTCTCAAGTTCTGACTTTTGACCAGCAGCGCAA
TAATCACCGATTAATCAAGTCACGAGCAAATGCACTTGTTTAAGCAACATGCACAGCACACCACGATACC
TTCTTTATTGTGGATTCTCCGCTATCCTTCGTTTATGCTTCCACTTATCAAATGTTAAAAATAGGACCAG
TTTTAGTATCAATTATTGTTATTAAATGTCACCCATCATCCCTCCTCTGTAGAGCGTCATATACCGGACA
TGCACCAAACTCCGCTCCCATGATCCTTGAC
>LTCONS_00000398
acaaatcctcctcctcgggAGTCTCGCCGGTGATGGTTTTGTCGTCAGATACGGAAAcaggagcagaaga
ggcagcGGCCTTATCTGAGCCACCAGTAGCGGCAACAGCGATGCCAATGGTGGAGATAATGGTACCGAGG
GCGCTGTTTATGGTGGTTTCGAGGTTGTGAGTCGGTAAGATGAGTTTTCAAGTAGAGATGGAATGTCGGA
AACGAGTATGCGGCGGATGTAGAGGGGATTGCGAGGAATAAACAGCGAAAATAGTTTGTAGTTTGTGATT
ATCGCCAAGTAACGACCCAACAGTATCCGAACCGAACGGTTAAAGAGTCGAGTAATTAGCCTCCCAAGCG
CCCAATCACGGATCCTAGCAAACCTACAGG
>LTCONS_00000402
CTTTTCAGATGTGCATGCATTGAACCATGGACATGAAAAACGTCGCCAAAAAAATCGTGACCGTGCCTGA
TTCGTGCCTGAAGGCATGGATTCGTTCGTGGCCGCCATATGCACGGCGGATATCACCGCCGTTTCATTCC
TCGGTCGTCGTTCgtgaaagaagggaacCGTCCAGTTTCTAGAACTTTCTTTTTATGTTTCTCCTTCTGT
ATACGTATTTTCTCATGTCACGGCTTCCTGGACCTTCTACTGCAGTATAAACGGCTTTAACTGCCTTTAT
TCCTATAAAACGCACCTATCCCGACGGCTCCTCTTTCTATCCCCTGTCCCTAAACACCCAGGAGAcccgc
cttctccaactgTCCATCCTCAGTCACACCCAATCAACCGCCACCGTCCTCCAATGGTCCTCTCCCTGGC
GGTGACGTTCCTCCCAGACTTACGGCCCCTCGAaccaaacaacaaacagcaATCGCCATAACCTGGCTGC
CTGTGCCCAAAATAGCATGCTAGATTTTGGATCTGATGGCGCGACTGGAAGTGGCCCGGCGAAGCTCTCT
AGCTGCTAACCCTACAATACATGCTGTGCCAATGAAACTGTACAGCTACCTCTGCCTACAGATCCTGAAC
CTGAACCCTACGAGCTAAGCTTTCGACCAGTAATTCCGAAGAAGCGACCTTCGCAACTATAACGGCGCTT
TCAGACATCGACATCAATCCGTCTGGGGACTCAAAGGCATTCGATCTGTTACCCATTTGCAGCCGAGTCT
TATCATCTCATCAGATTCATTTTGTCTGCGCCTGGAGACGCCTCTATTTATGCTCAGGTCGGTATGTCCG
AACTTAACGAAGATAGCAGAGTCCACCAACTTGACAGAGTTGAAATGCCGTCAACTACTGTGATCGGCAA
TCCTCAGGCGGATTGAGCAGATGTCGCTGTGTGTAGATTTTTATATCAAATAACTCCTAACAGTAAGGCA
AGACTGCAGCGAGAGCCTCATGCAAATCTGCTCACGCCTACTAAACCCGAAACAACATGATCATCGTCGA
TACAATCTCCCTACAGTGGATGACGTCGCGACTACCATGCAAGCTCTGAAATAGAACCTAGCAGCGGCCG
TGGGACCATACAGGAAACCTATGGAAGTAAAAAATCCCAACGTCGAGGGAGAATATGGATGGTATTCCTA
GATCCCATCTCGCTGAAGGGCGTAACTACCCATCATCAGTTATAGAACTTACATCCTCTGCTAACATCGT
CATTTTACGATGAGGCAGGAACGGTACAAAAAGTCCCTATAGAGCAATCCTATGCCTTAAGGTCTTTTTG
AGCGCCCAGGCAGTTTTAATGCGCTCTTCAATATGGGCCTCTTTTTCAAAAGTTGACAGTAGACACTTAC
TCAGTTCCAAATCCCAATGAGAATGCCTCCTCCTAGCCTTGATAATACGTCAAACACCGGGCCCGAGTCA
CAACACATCATTTATTCATCTACGCCATCTATCTCAACAGGTAAACTACCGAAACCCCCTCTCTTAAATT
GCGCACTCCTTCAAACTACACAAAGTGACATTCTGATCCATTGTTCGTCATAGCACCAACATATAAATCA
CATGTACTGTCCAACAAACCACCCAACCTAATGAGAACTACTAGAGGTAACCTCATACCCCTTGGAGTGC
TAGGTTTTGTCCCCCATTCCAATACCGATGGGAATACTTTACAGTAACTGGTTTGGGATGACGATCTATG
TGGTGAATTAAGACCCAGCCCAGCGCATCACACGCTTACATACGTAGAACGATAGGGTCAGCgacatgat
catgatcTGAACATTTTCAATACACCACTTCGTGTCTCCGTTGAAAAAGTACAAgtcttttgtcttttcc
ctttcacgATGGCCAATGGGTTGAATTGTAGGGCCCAGTTTTAAGAAAGATCGATGGTCTCCATGTCACG
GCACTGAGCCTGCCGACGCCGTGTAATTTGTGAATACGCCAGACAGCTCAATAATTAACTTACCCCTCAG
AAAAGGGAGGAACATGGGTCTAGGATCAAATGAGCCACTGTACATATGTAAAATGCATCATAATACGTAC
CACACATTTGGATGAACGAACACGTCCATTCTCATTAACAAAACCACCCAAACGCTTTAGCTGCCCAGAA
TTCCCAAAATTAACTTGGTGCAATTGAATTATTTACCCGAAAAACCGCGAAGTCTTTCGTGGGTCATCAC
TTGTAATTAATTA
>LTCONS_00001241
GTCCCATTATTTAACTACTATGTACTGAGAGTGATGAGCAGAATAAGTCTCAAGAATTCAGTTAATAGGG
CCCAAGCTCAAAACTACTTCATCCAAGTCTGGTAGCATACACCAGATCACTCTTTGAGATATACgccaga
aaaaaaaaaagaattgAATAGAGTAGCAGAGAGATTCAATCAAATGACAACAAGTGCAATGACAATATTC
TATTTAATGATTTCATGTTGGATGGTTGTTGATACATCGAAGGTGGCCTTTGTCACAATCGGCAGAAGTG
AGAAgagtgggagaagatgccCAAAGGCGAGTGGTATGAGGAATACATTCTGGCTAATAGTATTGCGAAG
GAATATCCTGGATATAACGAAAAGAATGCGTAATGTCGCAAGGCTACTATCAAGAAACTGGCTATATGAA
TGTCCTTCCGGACGTGCCAGCAGCTAACGAAACCAAGCGGATTATTTTTTCTGTGCACTATTTGAAGGGA
ACAACCTCGCGAGGGAAGTGTAGTTCCAGATTAACGAAGTGCAGTCACTGtaaggagaaaagagaaagag
aaaagaaagataGAAAATTTCGGG
>LTCONS_00001004
TGAAAATGGACGTGTCCGTTCGAGTGTGTGGTATTATGATGATGCATTTATTATAATGCACTTTACATAT
ATGTACGGCGGCTCGTTTGAAGCTAGACTTCTTGTTATTTTTCAGCGATGTGGGGCCATCGCTGTTGAAG
TCTTGGTCGGACAGAAGGACGGTACCatgttccttcttctgcgaGATGCGGGTCATTGATGTGCTGCTGT
CAGGCGCATTCTTTCACAAACTGCGTGCCCGTCATGTTCAATGACATAGAGTCCATCGACCTTCCTTAAC
TCTGGGCCGTACAATCAATTCTACCCATTGCTCGTcttgaaagggaaagactTATACCATAAAGCTCGTC
GAGGATGTTTACCGCCATGTTCATCATGGGTCTGGCGTAGTACCTTGTTGCTAGCAGCAGAGATGCGCTT
TCTGTATTCAATTACTTTGTCAACTCTGTCACAATCTTTGGTGGACTTACTTGGATCTCCGTCCTCTTGT
ATCTCGTCCCACATTGCCTCTTCCTGCCGGAATGAAAGCTCAAAGCATCTCATCACGAGACTCTCTTCCT
TACAAGTCCCCCTTTCAGCCATAGTTCACCTACGCTCCTTATTTCTTACCTATCTCGtttgcttcttcaa
ggGCTTTGACGGCTTTATGCCTTGGGACTACAAGTCATTCATCACCAATTACATCGGTATCCCGATCTAT
GTCTTTGCTTATATTGGTTTCAAGCTGATCCGAAAAATCAAGGCGGTTAAGACGTGGGAGATGGACCTTG
CCTTATTACTACTGGCGCTCGAGAGTTCCACATCTGGATGAGGaaacggaagaagagcaacaATAATACA
AGTCGATGTCATCGACGAAGTAATCATCTACCAAATCAAAAACTGATAAAAATACTTGTCACTTTGAGGG
ATTAGTCAAATTCCCTTAGAATTGTGTAGGAAATGTTGTAGAGAAGTACAATACTGGTACCTACGGAAAA
GAATGTACCCCCTCCCATTTGATCCCGTTTTTCTACCTATACAAACAACATCGATTGCATGTATCATTTT
ACAATGCATGTTTTCGGGCAAACCAAGTACATAAACAGATTCTATGCATAATTTACAATAATTTAGTACT
TGGTAGACTTCCCTTTCGCCTTCCAAACTGCTACACGCCTCTGTTCCATCTCATCTATGAGATCCCTCAC
CTGCCCCAGGTCGATCTCATGCCATGCCTCCTGTATTTGTTTCCAGAGCTCATCAAGCGACGTAGCGACC
CTGTGGAAAACCGCGACCTTGTCTTGATGTAAACATATACCTGACCGAACGCTTTTTGCCATAGTTTCTT
TGAAGAATACGTACAAGCGGCGCAAAATCACCCAAAC
>LTCONS_00000412
CTTGTACGTATTCTTCAAAGAAACTATGGCAAAAAGCGTTCGGTCAGGTATATGTTTACATCAAGACAAG
GTCGCGGTTTTCCACAGGGTCGCTACGTCGCTTGATGAGCTCTGGAAACAAATACAGGAGGCATGGCATG
AGATCGACCTGGGGCAGGTGAGGGATCTCATAGATGAGATGGAACAGAGGCGTGTAGCAGTTTGGAAGGC
GAAAGGGAAGTCTACCAAGTACTAAATTATTGTAAATTAT
>LTCONS_00001011
TGTGATTTGACTGATGACAAATCTCCATCAATCGACGAAAATCAAAATGCACACTCTCGTCCTGCGTTAT
ATAGCTGTATTTATCATAGGACCAGAGGAACATGAGCAACCATAAATAACAAAGAACACTCTTGGCAGGA
AGAGCTCCATGATGGTGGTATGGAGGAGCTCGGTGCTTGTTGTGGTGGATCGAAGATGATAACATGGATG
ATGGACGAAAATCGAAATGGTGGGCGTCGGACAGATTGCCGTCATTCAGCGCACAGCGTCGTGCATTATG
ATTACTAGAAGATGACTGCAACTGATCgtgtggaagaagaaccaATCGACCCTTGCGCAGCTTGCGCGAG
TGTGTAGCTTTCACGACCGTCATCGGAACTGGCGCTACACTTGCAATATGGTAAAGTGatggaaggatga
aagaaatGGATGGAGGGATGGGAATCGGAtctaccaccacctctGCTCTTCTCAAGAATCagcttgttgt
tggttGGGTAAATGTGCACAACAGTAG
>LTCONS_00001021
TACTCACCGTCTTAATGCGGCTCCATTGTCGATTCTTCGCTCCTGAAGATCCTTATCTAGCTTTTTCATC
ATCCGGGCGGTACTTGGCACCTATACGTACTGAAATCACTTACATTACCAGTGACTCATGGTCGCTGACA
ATACGCTGAAATCCCTCAGTGCTGAGTTGTCCTTCAAAATCTGATTCATTTGGTATTGGATTCCGGGAAC
GATGTAGTCGCTCGAGAAACTCCTGCAATGAAGATCAGATCAGGAAAGGCTCTGTTGCAGAGGTTCCATC
AAAGCATCAGCTTGATCTGCAGAGCTGGAAAAGGATTTAGTTTTTTGGGCAATATATAGAGTTTCTTCAA
CCGTCTTTGTTTATCATCTGCCTTCCTGTACTCTCTCTCAAGTTCTTCCAGTTCAGCGCTAAGACGAAGG
GAGTCATCACCTTTGTAGTT
>LTCONS_00001042
AGACCAACAGCAATTATCATTACAACCCATGTACCTGATTCCAGGAAGAGGTTTAAAGTAAAATAGCGTG
AACAATAGTTTCGACACGTCGGTATTCCCGCCGGCTGGTGAGCGCACGCTGGGCAAAAGTCCACTATAAA
CATGTCACTTGATGCCAGGCACCAGCTTGGCACAACGTTATCTATCACCGCGTGGAGTTGGATTAGATCT
TTACTTTTATTTAAGCGAACGCATCGCTAATTTTTTGATCGGTTATTCCATTACCGACGGCCCATTAGAG
CTCTCAGTTGTAGACTTTTTTTGATCCTTGCGTTGCTCACCGCTTTTCCAGGGTCGTCGAAGCATGATGT
GAGGTTTGATCATcgacgaaagaagaagcctgctggaagaagaagatccaGCAGTGTATTTTTATATTCA
TTTCAAATTGACTATTTAGAACAACATCACTATCGAACTAAACAAACTAATCAATATTCCAGTCACATGG
TGCAttcatcttttcttttagTTGAATGGGGGAAGGAGCGCGAGGCTGTAAAGCCAGCAGATTAATAATG
AATGGCCCATATCAATCTAATTTGATACATAATTCTCAAACTGTACAGTTGCCATCTGACATAGAAGATT
AAAAGAGAGCTACCCCTCCGAAAAATGCAAAGCCACTGATGACAAGCAGGCCCACCCCACCGATCGCCCG
ACTATTGGTCTGAACTTCTacaatcctcttccttccggCAGAGATCAGAGTTGACGCATTCGTAATGGTC
ACAATCTGGGATATACGACAAAGCGTCAACATCTCTCGTTGAGTTTCCTTGTTCCTCGTCGCCTTGGCTG
AACGAGGCAGGAATAATAGGGAAACGGAATGAGATTGTTGGACTCACCGGTATCCCTGAAGTATCATTAC
CAGAAAATACCCGTTGAACAGGTAGTCACTGTTTGTCCAATCGATGTAGCCCCCCGCCCAGTCGATAGTG
CCCTGGGCATTGTCGTCCGTGCCGGCGGGCCAAATGGAGATTTGAACACGAGATGGAGTGGAGGGGAATT
TACTGCATGAATGTCAGATCTACAAGTATTTGTTCTATACTGCTTTGTTATGAGTAACCCATCAATACTC
CAACTGATGTAACTCTCTTGCCAGTCAATCTGTCATTGAGTCAGTCGAACGCTACGTTACTCCATCAATA
CCTACAGTTTTGCGACACCCAAGAACCAATAGTTTGTTTGCACCATATCGGTATTAGACCCAGGCCATTC
CCAATCTATTTCATCCTTGACATCAGACATTGTGATT
>LTCONS_00001043
AGACCAACAGCAATTATCATTACAACCCATGTACCTGATTCCAGGAAGAGGTTTAAAGTAAAATAGCGTG
AACAATAGTTTCGACACGTCGGTATTCCCGCCGGCTGGTGAGCGCACGCTGGGCAAAAGTCCACTATAAA
CATGTCACTTGATGCCAGGCACCAGCTTGGCACAACGTTATCTATCACCGCGTGGAGTTGGATTAGATCT
TTACTTTTATTTAAGCGAACGCATCGCTAATTTTTTGATCGGTTATTCCATTACCGACGGCCCATTAGAG
CTCTCAGTTGTAGACTTTTTTTGATCCTTGCGTTGCTCACCGCTTTTCCAGGGTCGTCGAAGCATGATGT
GAGGTTTGATCATcgacgaaagaagaagcctgctggaagaagaagatccaGCAGTGTATTTTTATATTCA
TTTCAAATTGACTATTTAGAACAACATCACTATCGAACTAAACAAACTAATCAATATTCCAGTCACATGG
TGCAttcatcttttcttttagTTGAATGGGGGAAGGAGCGCGAGGCTGTAAAGgctcaccctcttcttgc
cgTTCTCATATATTTATGGATCCCTTTTTTCCGAGCAGCCAGCAGATTAATAATGAATGGCCCATATCAA
TCTAATTTGATACATAATTCTCAAACTGTACAGTTGCCATCTGACATAGAAGATTAAAAGAGAGCTACCC
CTCCGAAAAATGCAAAGCCACTGATGACAAGCAGGCCCACCCCACCGATCGCCCGACTATTGGTCTGAAC
TTCTacaatcctcttccttccggCAGAGATCAGAGTTGACGCATTCGTAATGGTCACAATCTGGGATATA
CGACAAAGCGTCAACATCTCTCGTTGAGTTTCCTTGTTCCTCGTCGCCTTGGCTGAACGAGGCAGGAATA
ATAGGGAAACGGAATGAGATTGTTGGACTCACCGGTATCCCTGAAGTATCATTACCAGAAAATACCCGTT
GAACAGGTAGTCACTGTTTGTCCAATCGATGTAGCCCCCCGCCCAGTCGATAGTGCCCTGGGCATTGTCG
TCCGTGCCGGCGGGCCAAATGGAGATTTGAACACGAGATGGAGTGGAGGGGAATTTACTGCATGAATGTC
AGATCTACAAGTATTTGTTCTATACTGCTTTGTTATGAGTCAATCTGTCATTGAGTCAGTCGAACGCTAC
GTTACTCCATCAATACCTACAGTGTAGGTGTGAAAGTTGGTAGCTGTATCGGAAGACACCGAGCTGGA
>LTCONS_00001065
TgccgcttctcctttcaTGTCCTCCACTCCATACGCCAAACCATCATTTACCCCCATCTCCCTTATGACT
TTTCCCACAGACCCCCTATTATTGGTGAGTATGGTCATGGAGCTCTTGATCCCCGCGAGGAAAGTACGTA
ATTTTTGTTGGCTTTtggaggcggaggcggaggTGGCAAAACAGACGCCAATGTTTGCTTTTCAACAATA
GCAAGCATCATTTGACAAACACTGGCGAAGC
>LTCONS_00000465
cttgagtCTTTATcagctttttcttcttctcctcctcctcctccgccgtcctcttcttcttcttggcttc
ttcttccgtctcttTTCTTACGTAGGAAGTAGATTTgcttcccatctccttattagcttgttgttgttgt
tctaacttgttgttgttgttctaacttgttgttgttgttctAACaacttgttgttgttgttctAACaact
tgttgttgttgttggtcgTGGTTTCGCGGCGGCCAGACGTGGAGGGCAATCTGGGAGGGCAGAACATGTA
CGACAGAGTCTGGTCGTTCGTTGACGAACCGACAATGCCACCTTTCAAATTTATTTCCTGTACAGTTGAT
TTGAACATCCCCGTTTGTCAACCATGAGGAGGACAGCATCGTACGAAGACCATGCAATTTGTACTGTACT
CGTACTTGTGCTACGTATGTATGTAAATGAAGTACCGGTAGGCCTTGTCCACGCAAGTATATTGCTTGTA
TAGATTGACATTGCCGCAGGTTAACTAGACGTAAGGAACAGATCAAGTCTAAGTCACTTCATCAGAC
>LTCONS_00001242
GTACTCGTACTGAAGTAACTGAATGGAGTAGCCATTGACATCTCGTCCATTGCTAAGGAGATATACACAG
CACCTTAGCAgatcgaggagaagataaAGCGCGCATCTCCGAGGTCGTCATGCACCTGTTCGAACCGCCG
GAATCAGGCAGTACTACGTAGTACTGAGGGAAGGCAAGTCGGATACTAGGTCAAGCTGGAAAGGAACATG
TAGAGTTGCATATGCTTCAGATCCTTGATAT
>LTCONS_00001084
AATGTGGGAAACGCACATAATTCAGTAGATGTGTTCATCATGCCCCTTGCAGTTTGAATTGATGAACCTA
ACTAGCAACCGGGGAAAGAATATTACCAATTGCTACGAAGCAATGGGTTACACTTCGGTAGATCGTGCTT
ACATACACAATACAAGCACTCATACCTGCCTTGAAGAACGGAGATAAAGAAGcattcatcaacaacaaag
CTCTCTGTTTTGAGTTCTGGATAAATAAATTCAGGAAGATACAAGGTGACATGCAAGACCCGATAAC
>LTCONS_00001100
CATCTTTCCCCCCTTAtcaccttcctttcctGTCTTGCTGgtcttttcctccctcttcttaCAAGTCCAG
TCCCACCTCCCTTCACTTCAGGGATATCCTCTTGCCTTGGTCCTTGGTGCTCCGTGGTTTGCCTTCAACA
GCTGGCAACCTGGCAGCAACTCAGAGAACCCTGCTTTTGTTTTGACATGGGGCGGAATGGACAGCACTCA
AATGTAATCTAACCCTAAGTTCAATTTCTTGACCTAGCTCATCCATCGCGTTTCTCCCATTATaatcacc
tcctcctcgcgcCGTTGCACGAACAGATTTTTTTGTCATCTTCCACGGCGATATCCGTGCCTTTTCCGGG
TATTAGGATGGGCGATTTTATGTTCTGCCGTTCTTTAGAGCGCAATTCAGCGGCGTCAGCACCCCCTCAC
TATGGCTGTGAGTGCGGGGTTGGCGCGGTCGTCAGACTAAGAAAACGCGCTGCCTGTCTATTCTGCCACA
AGGGGGGAGAGTTGCTATTGCCCTGGTGTTGTAAACGTTATCGGTTCTATTGGGGGACCATGGTTTCGAG
TGCTCACAGGTGGACTGGACTTGTTTGATAGAAACGCCTGTGTTGACATGTGTGAGGAAAGCATCGGCCA
GGCAAGTGAAAGTCTTTGCTACATAAGGATCGCGGGAACGGATGGTGTCTGTGGCTTATTACAGGCAGTC
TGAGATAGTCTCACAGTAGAGACTGAGCGGCGATGCTCCCTGTTATCGGGTCGAATCTGTTTAGACTAGC
TTACGATGATTTCGTCCCGGACTCGTACGGCGATCTCATGTCGGAATCCCGCCTTTCTACCAGGATCGGG
GGAGTCAGCAAAGTCCGGCCATTCTCCGTCCCTCATTCGTTAAAGCGTTTGGCACCTCATTTCGCCTTAT
GACCTGTACCTCTTTGCCAGTTCTCAAAGACCGGCTTCCTATAATCTTgattttcttctctgctcTGGAC
AGGGTCCCGACAAGTACTCCTTACTGTTTGCCGGTGAAGAGAACTATCCAGTTCTAGAGTCATGCGCTCG
CGACTTCACGCCGGAGTATGGAATGCTTGTCTAGCGGACTTCTGGCCCTCATCTCATCCGAGAAGCGTTT
GAAGTGACAAGGTTATTTGTTTGCTGCGAGAGTGCATTGCATGGGATAAGCTGTTGGcaagaggtggaag
aagtcCGTCGCTAGTGAGACGATGGAGTATAAAAGGATCTGATGGGCAAAGGGATTGTAGTAAGAGTAGC
ATCTCAGCGACAATGCTGACGCTATGGGAAAAAGCTCGCGAGTCAGGCTGCAGAGACGACAACGGGGGAG
GGCTGTTACATCCCGGAGATC
>LTCONS_00000499
CGGAATTATTACGAGGCAGCGCGTTACCTGTGTTTATTTGTTAATAACAATCATAGCTAATTTAATTGAC
GTTGGTGCTCCGTCTTGGCTGTGTGGCAAGTCACGTCGCGCTTATTGGAGTGTGACGAGTTATGCGACGC
CCTACTTACTACTTCTGCAATTCTATTAGATCCACATGTCCATTTTCACATTTTGGATGGTCCGAGATCA
ACGGTAAACCGTTGTGGAAAGTCAGATGACACCAAAATGCACTAATATTAGTATGCCTGCTGCGTTGCCA
GTGATCCGATGTTGCGAAGTCAGCCGACCTCGCTCATGCTTTCAAACTCGTATATGGCACAGGAATATAT
AAAGGGAAGGTGGGCTGTTCATCCGCACCCAAGTCATCGCTTATTCAATCTCGACATCGTCTGCCCCCAT
CACTGACGATCGTACCGCCCCCACCATCCGCTTTTGTAGAAGCGCACAGATAACTGTATTCGTTCAGCAA
TACTATTTTCACTCCAAGGAACCTCTAATCATGGACAAGTTCGGTATCTCCCCAACCGAGTAAGCCTGAC
TCGCCATGGTGGAGGGCGGGTGAAGGGGGAGGTAGCTGTCGTCACATCGCTGACCACCTGCATACCCGAT
ACAGTACTGTTTCTTCCGCCAACTCAATCGAGATCAACGACGCACTTTTCTGTGAACATGGGCTAGAGGT
CTGTAAGCATTGTGAATTCGACGCTCGAGAGGTCTGATGTTCGGATCTAGACAATGACGCAATGATGGGA
CTTGATCCAGCTCCCCGTGCCCCTCTCGAGCTTCCAGCTCATTTCAAGAACAACAAAGACGGCTCGTTCA
CCTGCAAGCAGCATGGTAACGCCAACTGCAAATCTTGCTTTGgctggaagaagcaaaTTACCAAACTTCa
caaggaaggcaagaaggctgcttctaagaagaaggacacTGGAACCAGTCTCTACTGAGAGCTTTGACCA
TTATGTCAGTATATTTGGGCTCAGTGTACAGTGTGTGTCAGAGTATGTTGTTTGGGGCAGAGTAAATTGC
CTGTTCTGTAAATGACGCATCGATTGTTGTTGGAACTGTGGTTGTTGcgtggatgaagaattaTTGTATA
GGAAGCATGTATGAGCCATAAAGCGAATAAGTCATTTTGTTGTCCCACTATTAAATTGCGGTC
>LTCONS_00001243
gagaaggtgatggagTGAGACGACATGCTAAAACCCACTAATCGTTTATATGTCGTCCAAGAGCCCATTG
TTGCGAATAGATTGGAGcagacggagaagaagaggcgggTCAGAGATCAGTAAAGATCGTCTAGAACAGG
AGCTGATCCGGATGTAGTCAATTTTCTCCTTATCTCTCTTGGCATTAACGCCTCATCGTGCCGTAGTCTA
CCATTGCAGTTTTATTTGTTGACATAGATGATGGTTCCAGTTCCATGTTGAATACGTAGTTAGAACGACA
CACGGCAGAGGTCATGGAAAAAGCCCAGACatcggaggaagatgattggGCGTCCAAGGGATACCAGACA
AAGTAAATGCTAGCATGGCAAGTTGTTGACAATACGAAGAGGAATGacggatgatgaatgatggaAGGAT
CagggatgaggagggagtGGAGAGACGGAACTGTTAAGATGAAAATGTCAACAAACGCGTCAAATAAACG
AACAACTAAAGTAAACTGTATTGAAAAGTAAGGTTTAGTCTTCCGCCGGTCTCGTCGGTCATTCGGCACG
CTGCTTGCAAGGAATGCTGTCCCAATCCTCAGGAACGGTGGCTTGTTGTTGggatggaagtggaaggaaA
CTGGGGAGAGGCATGCGGAAAGCTGCCGAGTATAACCGGCCTTTGTGGTAGTAAAGCTTGAAGCTTAAAT
TCAATTTCTCCATCCGCGATACCCACGCAGGAGGCCCCCATAGACAATCAGAAATCTGgaataaagaaaa
aggaagaagaaaagactCCCATTCTACATTATTGCTCTTTTGCTTGTGTGAACATTCAGAAAATCGAACT
aggacaagaagaatgcCAATAGGATACTTGGAGCGAGTACCAACAAGAAggagcaagaaggaagaagacg
acgaaaTAACCATTATAATAGTAGTAGCAGCAAGAGTGTATCATCGTTCattcagcagcaacaactgTCC
CATCATTGCACCGACTCCTTCTCAAATGTTATGGAATATTATCGGGCAGCAGagggcagagaagaagaag
gtgctCAAAGTGGATGGTGTCATCCAAAATATCTGAGGATGCTCGTTATTTCGTCGATTAGTTTTTCATT
TACGTGAGGGAGATGCAGAAGAATAGCGGGTGGGGTCATCATGATGTGCCTTCtctattcttcttcttcg
ttcccCCAGTTGATGATGGATAATGATGAATGTCAGTAGTgcggtgatgatgaatgattgTTGCTTGCTC
CTTTGTTGttcgttgatgatgatgataattAAATAATAATGATGAATGACGCTGCAGGTTCTGAGTGCtg
ctgacgatgatgatgatggtggtggttgCTTGTGCACG
>LTCONS_00000538
ccgccttTAAAAATCTCATcgctcttttctttctcttctttttccacaAACCTACAGCGTCCCCAATTCC
CCATCGGTGCTACGAGCTCCCTTCCCTGCTGATTCGTCGGTCTGGGTCGAGTGAGCTAACACGATCGTTT
TGGGGCCAGACAGGACGTTGTGAACAAATGTGTACTCTCTCTGACTCTTTcgggagaaggggagggtGCC
AGGCTACGCGATTAAAACAACTTTGAGGAGAGAAATCTATGAGTCAGAGTCACCTATGAGTAGCCACATT
TTTATCATCTCTTAAGCGCTTGAATGCATCTACCTGTGTATCTTTTGAAATTCGTCGACGGGTCAAAAGA
CTCGCAATGTGGTGGTCAAGCAATAGCTATCTTTTTTTGAGGACAGCATTCATACAGCACGCACGACTGA
GAGGAGGGGGCCGTCATCTAGCCACTTGATGCATTGCATTCCCACTTTTGCTTTTTGCTAAGTTCATAAT
CGTACAAACATATGCATGGCCATAGATTCTGACACTCCTATTAAATCCACTCTAGACTTAAAAAAGAAAC
CT
>LTCONS_00001137
GGTTTGATCGGTGTTTATTAGTACGAGTAGTACGTACGAGGTGGACACGTAATAATGACACCTCCGTCCT
CCGCCGCCATCCGAAGTACGCGACGGCACTTTTTCGGCTATCGAGGCCAAATTGGTTATTTGTTTGTTGG
CTTTTGGCTGCTCGGCTCTTATGATCTTAATACTGCGTATTCTCTTCTGTTTTGACATGATCTCTGATTT
ATTCTTGATTACCGTTTTTGTACAGGTATAGGCTACGGGCAATGTCAGGTACCAACAACAGCAGTGAGCA
GCAAGGAGCAAGATCTCTTTTCGCTTCGTTAAAAGATGAACAACAGGACGACCGATGACCCGCCGACGCC
GGGCCCTTCTTCTATGCGCCATCCGCAACCGACCTCAAGCTCGGCCATCCGATCCtgctctctcttcttc
cttagTATGTGCTTCTCCctatcccttctttctcataTCGCTCCGTACACTTCAATCGTCTTCAGTCCCT
AATCTCTTCCCGATGCGCAACGTCGATCTGCAATCTCCAAGttacatcttcttttttttggattTTCAAC
CTTATTATTTGCCTTCTTATTTACCAACGCCAGGCGTCATCACTATCTTTTTTACATTCTGCAGCTTTCA
GtcaaaagggaaaaagataTAGGTCGGATTTCGTAATTCATTCGCGGAAAACTTCCGAATTTGCGATTGA
CTACATAGTCAATTGATCTGTAGGACAAATTCTTCGAGCATCTACTATTATACAGGCTGAAGCCTCGCGG
ATCGACAGACTTCTTCAACGTGCCAACTACGACATGAAGATATCTTTAAGTGTGTGGTGGCTTACTGGGC
AACCAGGAGGTTCATAACCAAATCTTTTCAGCACGTTTTTTGTCATCAGCTACCTGTCTGCTAAGTTGCC
CCCGAGCTAGGGGAAGGAGTCTGAAGTAGCGACAAGTAGCTACGTGAAGTGAAGACAAGTAGCATGAAGT
GAGGAGGACAAGTAGCAGTCAAAAACGGTagagagttgaggaagaataGATGACATCTAAAGTCTATCTA
TTTGGCCTTTCATTCATACCTTTCCTCATTCGGCCTGTTTCCAACAACGGTCTCCGCCCTACAAAACTAC
GAACTATGAACATATGTATGTACAACGCACTGGTTCCGCTTCCCTCGTCTCGTGACTTATCTTCCGTGAT
CCATTTGTCCCATATCCTTACAAAGTGGCATACATGTATTGTCGTTTGTGAACTGGCAGGCACTTTGTAA
GTACCTTGTGGATCCGGGCACATCCTCCCTTCACAATGAGAAGacacagaagaagaagagtaacTTCCCT
TTTGTTCTCTGCATCATAAAGCACTTATTACCTATGTAGAGCTCAACTACGTATTTacttcaacttcttc
taTTACGACGTGCCGAGTAGAATTAGAATatcaaggaaggaggtCCGCCCTTGCTGATTTTTCATGGGTG
ATATTACTGATATATAACATGATCGATGTCTTGAGAAGTAGGAACCCGGATCAACGATGTTACGAgaatt
cttcttctgcattTCACACAAACTCTTGTGAATCACCACTAGGTGGCGGAAGACGTCAGTGGTCAGATGT
CGATCGATGATACTACTTGGTTTGTAGCTCTTCTTGGATCTTCTGATCTATCTTTTGATAGGTGAGTAAA
ACCCATAAAGCACCACATAGCCTCCTTCAAGTACCCTACTACCTATTGTTTGCCTTTTTGCTGTGCCGCC
TGCCGGTTTCCACCCTTAATTATTCAACATCCAGGCAATTCCCGACGATTCATCACGAGTGTCTGTTGTC
CCTGGTAATAACGTATCGTGCTGCTGTACGAAGTGGATCACCCTGAAACCATTTTTTAAGCCAAAAGAAG
CCTATTTTAAGGGCGGCAGAAGATAAAACTGCACTACAAAGCCGCCGAACGATAATATTGTCAATTGTAT
AAGTATTTCCAATGGAAAATGCATtactttcttcttgttgtctgttgagaaggagaggacaCTACTTCCA
GTACCATCCCAGAAAACTGGAACTGGGGACTTGAGTCTTCTATCGCAGAACATGGAATTCGTATTGACTA
TCTTTCTGTTGCGTTATACGTGTAGTAAAAAATACCCATGCCGAAAATGGGTCGATCAACAGATCCAAGT
AATATCCTATACGAATTGCCTGCCTTCtgtcttccttttttcaGCAGGTTACTtacgtccttcttctttc
tatACGACCCCCtatctttcctccctcgtCTCCTCATTGTTGTGACAATAATAATCCTGCTACCAGCTTG
TTGGGTGGTAATGTTGTGACATATACATTCCTTTCGCCTGCGGACCTCCTGCTTTTCCTCTCAATGCGTC
CGGCGATTCTCTACTTCTCTAGCTCGCAATCGAAGACAGAGGACAGAAGACGGAAGACAGAAGACATGAT
GTTGATATGACAGCAACAGACAGCTTGATTTCGGCATAATAGGGGACGGACCATCATCCACGGAGACTTG
GAATGATACACGTACAATATACCTAAAGACACGGAGCTCTATAGATTATCATCTCCTATGCTAATAATGT
ATAAGTATTACTACCTGCTTCTACCGCCAGATGTACACTCCGTGGGCTGTAGCCTATGTCAGCGCTTTTT
TTAGCAGTACAATAACAACAAACGACGAGGAGGCCCGAAGTTCACGGGGGGATTAAAGCCGCAGACCGCG
AATGGCATCATCTCTCTTATCGCGACACTGATCAGTCACAGCAGAACAGCAGAATAACGCCCGCATCTTG
CGTTTATCTCAAAGCCCGAAAGTCATATTCTTCTTagctttcttctcattgCAGATCGAACTACCAATGG
CCCGTAAAGCACTGCACCACCAACTGATACTAAATGCCAAAATGAGTCCATCACCATTTGCCTGCTGACT
CTTGACCGGTGCTTTGAGCCGTGCATTGAGAACCGAGAGCCGAGAACCGCTCACCGAGAACCGAGCACAC
AGTGGTTGGTAATTGACACTTACGAAGCTATTTTTCGTTCTTCTGCCTGCCAATAATCTGCGTATCTGCG
CAAAATGTTTGGCACAAACGCACACACTGCAATCCAACAGAGCACGTGCTGGGCATTGGCTTTCGTTTTC
GtgttccttttcccattccTTGAACAGAGCAGCCTTCGGGTTTGGCGTCTTTGAAGACTGTTGAAGAGAT
TCGGCGCGTCGGCGAAATAGGGTAATGGACCAGGCGCACATGCGGCAGAAGGGAGGTAGTCACCTAATGA
ACTCAGGATCGAACAATATTCCATATATGGTGCAGATCGACGGGGATTACTCTTTGGACCCTGATTTGCC
CTGCATGCACATCATCTCAGGGACCTCTTACGCGTTCTGCggacgagaaagaagagaccgaaaagaggga
aaaatTCAGGGGGCCTTCCTTGGTGACGTTGTTTGACTTCGCTCGCTGGTTCAACGAGAGCATCACTCTC
ACAAAGAACATCCATTCCGTCATAAAAacatcctccaccatccACATTAAAGGCTACATTCCCCTTTTAT
TTGCATCGTCCCCCAACGCTGTCGTTTGCCGTGTACTTCCCATTATCATAACCTTTTTCCCTACAGACAC
GCTTAAACGTCAGACGTTGCCCGCCGCCGTACACAGTCACGTTTTACATCGTTCGACCAGCTTCAAGCAT
attttcctcttcgtcttgaCACTCTCGCATTGCATATACAGGCCATCGTCAGCTATCTCAAGCAGACAAT
TCGGATAAAGCGCGATATTGTAAGCATTATCATTCTCTTATTTCTCAATTGCGCCTCAATGGACTCCTTA
TCTTTGAGTTcgatctcttcccctccatAAAATTTGTGCTTCAACGTAGTCTGGTCAGTGTTCGATCACA
TCAGATGTAGGACCGTTACCTGAACAGACGATGTAGACACGTCTAAGGGACGCATTTTGGGAGCGACGAG
TGGGTTCCTCAATCCTCTGCTCCTCGTCCATGATTTTTAGCGTTCCCGGCTTTTCAGCACAAGACCTTCC
CTGCCCCCACTATCTGTCATGGCTCTGATTATTTATCATGTCTACTTGGGGAGCTTGAAATCcttctgtt
tgtttggtggctgaaaagaaaatgagTATGCTGACAAAGTACTGTTTCTACCACATATCGCAGTGGCTAT
CAGATATTCCCTGCCGTTAGCTAACTTTTTCTCGTAAAAGGGTCGGGCCCCAAACCCCTGACAACGGCAT
TTCACTTTCAATCGCCTACCCAATTCCCACAGTGTGCTTCTCCATATTGGTTTGCTGCGACGCCACAAAC
CGCGCTCTTACACTCTTGCGTTGGCTGTCGTTATATCCGAGTTGACCCGGTTTTGATATCTCTCGCCTGG
GAGCCCTGTCTAAGTTGGGTTGTAACATTACTCAGATAACACAGCGGGTTGGTCTACGCGTGCTTGTCCC
GCCGATTTCAGCACTGCGTTCCATCATATTTCTTCACGCCTCCTTTTCCCGCAAgatcctttccttcctt
gttTCAAATGTCACCAAGAACTTCCATTCCTTCAAAAATCCTGGCTACAGGTGTCAAAAATAATGACGGG
AATGCAGCTATGGACGAATACGATGGGCGTACCAGAAACGCAAAAGCTCAAAAGAGGCATAGGGAAAAAC
AGAAGGCGAGAGTAAAAGCCCTCGAGGAGTCTGTTCAGGTACTTACTGCTCAACTGGAAGACGCTCGGAG
GCAGCTTGGTCAGCTGCCTTCTGTTGGAACTTCACGCTTTTCTTTGCCGGTCCATTCATCCGAGTTGAGC
CAACTACAAGCGGAGAATCGGTATTTGCGTGAGGAAAATGCCGATCAGAGAAGGCAGCTGTATGCGCTGC
GTGTGAGCTACGGAGGACCTCCAGATGCCTCTACTACTGCCGACCTTGGCGCTAGTCCTCCTCTTAGGCA
AGGCGCTAGTCACAATCGTCCGAGACCTCTGACAAATCCGACTCTTTCCACGACTAATAATGATGGTGCA
AGCTCAGTGTCTGCcagctcttctctccagtcgGGCACTGTTGACCAGTACTCTAGGACTCCAGGTGAAG
ACTCTCACACGCGTGTGATGTCTTCCTCTGTACGTCCGCTCTCAGCTCCTTCTGCCTCACCTtaccttcc
ttcttctgcttcttttgGGGACCTGCGATCTCATTCCCTTTCACACTCCGGAAACATTTCTACTGCGCAG
CCAGCTGGATCAGCGGCCAACGCCCCCGCGAGCATGACTCAGATTGAGTCTCGATATCCCGTCCGATACG
AATCTTATCCTTACCCTCACAACCCTCCTTCCCATGCCCTGCCACGGCCCCAAGCAACATATGGGGTTGA
GCCTCTCAACTACTCACGTGGAAGCCAGGGGAACGACACGATCTGGGGTCAAGAACAGTCCAGTCCTCCA
TTTATGGGAACGGCATTGAGTTATTCTTCAGTCAACTTTCAAAACAGTCCAAGCATGCAAGCGGCCGATT
CTTGGCGTCAAGCGCAACCATAACACTGGTTTGCGTGGGATGCTTATCAACTTCCCGCAATAACGATTCA
TGAACAATGAGTCCCCGTTCTTCCCCTACCTATCTTCTTTTCGTAGTTTTGGGCAACTTTTTGTGCTGGT
CTATCCTCAAGAGGTCACATAGTTTAGTCGCGTTTGCAATAATTGTACTAGTAGTCAGATTGTCGTTTTT
TCTACATTTCATTTAATCAGGGCCTTACGACGTTTAACAGGAGTATTATCATAGAGCACAGCAAGAAGGG
CTATCattgtccttcttcagcaagATCAAACATCAGGAATCCCattccttcatcaccttcatGATTATGC
ATGGTATCCATACATCAGCATCATCTGCTGTCTACATCGCGCTGTGTGCTGCATATGTAATTGAATACTA
CCGAAGAACAGATACTCTTGGTATTAATGGTTGTTGTATGTCCTGACCGCAAGGGTGGTCATAATAATGG
TACTACTAGTAACTGCTATTGGTTGAGCATAAGCGCATAAGTATCTATGCTCTAagg
>LTCONS_00000542
ACACTGAGCTTGCACCATCATTATTAGTCGTGGAAAGAGTCGGCTGCAATTTGAACATCAGGTCTCGGAC
GATTGTGACTAGCGCCTTGCCTAAGAGGAGGACTAGCGCCAAGCTGCCTTCTCTGATCGGCATTTTCCTC
ACGCAAATACCGATTCTCCGCTTGTAGTTGGCTCAACTCGGATGAATGGACCGGCAAAGAAAAGCGTGAA
GTTCCAACAGAAGGCAGCTGACCAAGCTGCCTCCGAGCGTCTTCCAGTTGAGCATTATACCGATCACTTA
CGGCTTTTACTCTCGCCTTCTGTTTTTCCCTATGCCTCTTTTGAGCTTTTGCGTTTCTGGATTTTTGAAG
GAATGGAAGTTCTTGGTGACATTTGAaacaaggaaggaaaggatcTTGCGGGAAAAGGAGGCGTGAAGAA
ATATGATGGAACGC
>LTCONS_00001244
ATTAAATGGAACGGCCTCCGAACGCGGTCTCCTTTAAATTAATTGCCAACTCAACCTACAATTCAACATA
GGCTCGTTCGACTACCGcctcgacacaagccccgCCCGGCCGTCGGGGTCGGGTCGTGCCTCGTCCGAGG
CCGGCCAATGTCCGTTGAGGGGCTTGTGCCGAGCCTACTATAGAATTCAATTCACACTGAAATAAATCAC
AACTATAGTTATAAGTGACGCCGTCCGACTCTTCAGGCTTCAGAACACATGGTTTAAGGCATGTGCATTT
TTTTAATCGTAACATACGCTTGACACGTTCTTACCTAAGATATCATCCATCTCAACAATTCCCCACCATG
GCCCCTAAAAACAGAATGAAAATGGAAATCAAGTGCTCAGCGGCACCCACCACCAGAAGAAACAACGAAA
CTCCGACAACATGCAATGGACAGCAGATATCGACAACGATAGTGTTTCGACAGAAGAGCATGTTGCTATG
TATGGCTATCAACCACCCCCAAGGACAGAGGCTCCCTAAATTCCAGCCGGAGAACCAGTCATAAGAAGAA
AGACCTTTGGTCGAGGAAATAAAATCGGACGGATGGTCCTATTAGACAAAGCAGGAGATGAAGTTCTCAT
CTGATACCTCATGGGTGCTTTCAGTGCGGATAGTAACAATCCTGATACGAAGTTGAACATACTTCCGCCA
AATGACTGAGGTATTGAGATGTTCTGAGCCCATGATACTGAATGCACAGACGGGCCTTGAAGCGCTTACG
ACTGAGGGGCGGCTGGCATTCGACATAGCTCTCCGGCTCATGCTGTGGCCTTACTTATACCTCGCCAACA
GTTTTGGCATACTCATTACTTCGCTCTTGGGGTGGGAAGCTGGTTAGACCTTAATGTTGTTATAATAGGT
AAGGATTCAGAAAAATTAAATGCCACTTATTACATTGCAAAAGCGAAGCACGGATCTTAGTGTATGGTGA
TGAGTGTTCGTTCTTCACTCATTAAAATtataaaaataaaaataaaaggTTCATTGAGGGCCATATGAGC
TTGTAAGACATCATCATTGATCGCCCGTGTTGACTGCAGAAGAGTGGAAGGCAATGGATTTTGCGTTCAG
CAGTCAATTTACTTTTTAATTACGACAAACTTTCTGCCGCACTACCTTGACGTGCTGAACTTGTGATGAA
GACTCGAGAGATGATATGCAATCATTCTATTCTTTCGAGCTTGCCTCTTTGTTCCTcttgcttcctcttc
cttacACGCAGGAAGCACAAGCCACACAATCTTCCCCTCCATTATTCCCTCCTcgctcttctctcctcac
tCATTCAGCTCGCAAGTCTGTGAACCTTGTGATAAACAATTAAGGGCAAATCTtaaaaggaaaagcctct
GAGTTCCTCAGTATACCATATATAATGCTGCTCTCAAAAGAAAGAATAATAAGTGGTATTTAGTGC
>LTCONS_00000547
AGTGTTATCGCCGGTCGCCGCGGTTGGTCAGTCGGTGATTTGTCAGTTTGATTATTAATTCATGCACCAT
AATTGTGCACCCGCTTGCTGCCTAACATTCGTGCGTAATCATGGCCGGTATCTCCATGTCCCTAACTCAC
ATGTGACTTCAACCTGTATTTACACTCCTAAAATAGCAGAGGCCAAGCTGTGAACACGCAAACATCAACT
TATTaccgaaaaaaaaagaacggGGGTGCCTGCCAAACGCCAGATAGACGTCTGTCCGTCTCAATCATCT
GACGACGCTTGATATGAAAGACTTGAATGTCTACAACATGCGTTTGAAAagggcagcagcagcagcagta
atcccgccttctccagcaGCATACGCAGTGGTTTCGGCCGGCACAGCCTCGAACAGCTGCGGCAGAATGA
CTTTTAACTAGAGGCAGGGGGGGGGGGACGGAGTTCTCTGCTCGCTCATCATATATAATAGGAAAAATGG
GCAATCGTGGATGCTTGTTATTTAGGATAACCAATAATGCGCAGGggcggaagagagagatgggaaaGGT
ACATAAGACCGGGTAGACAGGCTTTAGTACTCGCATGTCATCTATTTTATTCCTCCTCTactttcctctc
ttcttaCCCCGCTACTTTCGACTCCGAATTTCTACCATTGACCCCGAGGCGACTTAGCAAGAGAACAGGG
AGAGAATAGAGAAGCGACAGACAAACATTAAATGGAAGGTTTATTATGAAGATTTGCTCTACGAATGTTG
TTGATAACTACGAGGCTTAATATACGTGTGTATAGCGGACTTGTCTGTCTTCTTAGCTTAATGAACTGTC
CTTCCTCCGTGGTTCCTTCATCCCTCATGGTTACAGCAGAAAGATACAAAAATACTACGTGCTTCTTCAT
TGACAGGACGGAGGCAGGTTAAGAAATACAAAAACTGGAAAAAGATGATCCCGGGCGGGATCGAACCGCC
GACCTCCTGTGAAGACATTCGATGAATGTTAGACAGGTATGGTGACCAACTCCATCACGTG
>LTCONS_00001245
TCTGTCTCGATTCTCTATGTATTCAAAATCCAGAATGACGATGTGTGATATATCAGGGCCCGCAAATGTA
TGACAGTCTGTGCCTGACGACGacaaagaaagaagaggaaccaTTTCCCGCTTTCCAGCGAAAGCAACAA
CGAAACCATAAAGGCATATCGAGACATGCTACTCGTACCGCGTAGTACCTGTGAACATAGGCCGCTGACA
GGGCTGAGAGGGACAATGAATGGCCTTGTTCTCCATAGATGCACCAGCCTTGAGAAGTAGGTGAAACTGC
GGCAAGGATGATAGGTGCGAGCTGTGAGTCAAGTTTAATATGTCAAAGCCAGACTGTTCCTTCCATCTAC
ATAAGCTGTCACTTGAATCGGGCGAACCGTTAGCCTTGGATCTAGAACTGGGCCGGTCCGAAAACATGAC
TTATCCCCAGTGTTGAATAATCAAGTTGTTAATGGCGAAATACCGCGAACGTTTATGATTCACACCCAAA
AGATAGGAAATGCCCAAACAGTAAGCGCCGTATGTGCCACGAAATATGATCAAGCCTGGCATGTCTTGTG
CTAAACTCAATGGAAGACCTTCCCCCTGCTGTCCTTTGTCAAGAGTCAACCTAGACAAAGCCTCAGGAGA
GGtgttttctccacttcGTTGAGAAATGTGACCAGGTTCTTTCATGACTTCGCACGACCACTTTGagcat
cctcttcaccaaaTACCCAGAGTAATCAGGAAGGCTGGACACTTACTTGTTATATACATGCAATTCAAGC
ATAACCAGACTAACCTATAAGCATTAGCAacaagaagcaagaagcagaataacaaagagaaaggcaacaa
gaagcaagaaagagaaaccACAGAGCAACACGATGAAATGCCACTCTCGCTTGCTTCCACCAATGACCGC
ACGCGACGCTCCCTCGCTGCTCGGATCGGCCAAATCCGAAAATGATGCCGGTGAATGACTAAATTATTAA
CGGCACCGACAGATGAAGGAggcggaaaggatgg
>LTCONS_00001149
ATTCAACTTGCCTTAATCCTCCAACCGTATTCTTCGCTGATGATTTGCAGTTTCTACTAATGCGTGCTTG
CTTATCGTGTTGACCAATTTGTATGCGCTCCGGCTCGGTACATTGTGGGCCGTTCTATGACACACTTCAC
CAACGTTTTCAGCGCACGCAATCGCCCTCTGCACCGGCAGGTTGCATATCGCCATACTTCTCATACTTAT
ATCCTCATAATCTTCATAGCCGCAGTCGTCTCCTTCCGACATTCATTACAGTTCATATTCCAGAAATCAC
GAATAAAAGGATGGAATAATTCATCAGACCTCTCGGCCCCTGTCATCACCATGAAGGACAACGTTCACCA
TGATTGTTGTCGTCACATCCACATTTTTGGTCGTCTTGGCGGTCCTGCTCCGATCTGTCTCCGCAGCTTG
ACAGTATCATTCTCGCCCCCATCTTTCCCCCTCTTAACTCAACGTCACCGTCCCAGCTGACTCTGATAAT
GTCGAAAGTGACTTGATCTTTGTCGCTCGTTATCAGGGCTTTGTCCCAGGTAGCTATGGTCCTGCCGAAC
TGGGCCTACATGTTCCGAGATAACGGACATTTGGTATGGTCTGGACTCGGATATTACGGTGACTGGACTG
CCAATTTCCGACCTGACGTCTTTAATGGCAAACCCGTGCTTCGTGCTACGCAAGGGTCAATGAATGAAGG
AGTGTGGTCTGATGCACGGCAATTATGGGATTCCCGATGACAATTACAAATTTATCAAAAATTTTCAAGC
TCGAAgccatcaccatctttcTGTCCATGAGTTTTTGGTTCTCGATGGTAAGACGATCTTGATTGAGAGT
CCTATTATTACCATCCACGACTTGCAGCCGTAcaatggagagaaggagcaggatTGGATCCTTGCTGGTA
GCTTCCAAGAAGTTGACATTGAGACCGGAGGAGTTCTTTTCGAATGGAACAGTCTTGAACATGTTGATCC
TTCCTACAGTGCTCTCCCCTAAAGGGCGGCCGAGGCACCTCTGTCGGCTACGGTACCGGCGCCGCCGATG
CCTACAACTACTTTTACGTCAACAATATCGCTAAAGGTAACCACGGCAACTACCTCATCCCTGCGCGAAA
TTATGCTGCTATATTCAAGATCAACGGTACCAGCGGAGATTTCACTAGGCAACTGGATGGTTTTCACAAA
CGATCTTCTTTCAAAGTCGAACCCGAAGCTCGATTCGCTTACCAGCACGACGCTCGATATATCTCCCGCT
CCCAACGGCATGATCGAAACGATCCCCCTCCACGACAAGACTGCTCATTCGATTGATGAAACCATCAGCA
GCTTCTCTCGAGCCCTTATATCCAACCCAACCACGCCGCCGGTATAGTCTCTGCCCTCCGGTCATACCCT
GCACCCGATGGTTTGCTCGCCTACTCCCAAGGTAACGCCCAACTCTTGCCCAATGACAACACTTTTGCCA
ACTGGGGTCAAGCCGGAGCCATCACCGAGTTCAAGGAGGATGGCAAAGTTCTCTTCCATGCATACTTGGA
TTCCCAGCCGGAAGGGCAATTTGTCCAGAGTTAACAGGGGATTTAGATACAACTGGATCGGTATTTCTTT
AGAAGAACCTGCTATTGATGTTTTGAGGGGCCAGGGAGATGGCAAACCGGTTAACATCCATGTTTCGTGC
AACGGTGATACCCAAGCTGCTGCTTGGCAATTTTATGCGGAGGGCGATTTGGGATTCAATGAGAAATTTG
TTTTGGGAGAAGTCATTAGAGTCGGTTCTGAGGCACATTTGGAAGTAAAAAACTtggcagaggatgaggg
agTACGTTACTGTGCCGAAGCCGTCAATGCTGAAAGGAACATCCTTGCATCTTTGAAAACCTTATCTTCC
ACAGACCGGAGCTTTGCTGGGTCTAATTATTTGGACCACATCAATTGCTTCTTCGCATGCGAACAACCAG
ATCTTCCTTCATAGCTGGATGTTATATAGTAGGATGACCTAGGAGTCTTCTCAATTATTGACAGTAAAGC
CGTCCCTCAGCCTGTATTTCATATGGTAACTTGTACAGAAGATAAATAAGATGCACGGCATAATAACGAA
TGGGGCTCGACATCTTTTGTTATGCCGGCACGTCAGTTCCACGCAGCCAGTGAATTGACCTCCACCTTCG
TTAATCGCCCAAAATGAGCGATGCTATAAAATGAGGcattcccattctttctttccacaGACTGCAAATG
CACAATGACCTGCCGCAACAAAGCACTTCCATCCGttccttccccctcttcaATTCCTTCGGACCAGCCC
ACAAGCCCTGTCGCATCTGCTAAATCCCCACGCCTCCATTCATCCCCagtcctcctccatccgcTGCCAC
CAGCATCGGCCATGAAAGAGGAGTCGGTATTACAAAGTGAGCTTGAGCTCAACCGGCAGACCAAGCAGCT
TcaaagggagagagagcTAGAGGAAGCGCTCCAGGACCAAGTTTGGCAACTCGAACGCGCTGCTGCCagg
gaagagcaaggcACATGGTCGCGACGGCAGCAAGAGAATAGTAAATTGAAAGACCGCCCAAACGATGATA
AATGGGGAAAAACACAAGGCTTTAGTAGGCCACCACAAGCTTACGAGCTCTATCAGGCTATTGACAAGCA
TGATATTGACTTTATCATGCGTGTGAGAGACCATGCTTTCAAGTTGCTTCTCCAAAAGAACGGATCGGAG
TTTCCGATTGTTTATGCTGCAAGGCttggggaaggatggagagataTCGTCATCTTGCTCGTAGGAACGC
TGTCTAGATATGTGAATCACCTCGAGCCCGAGGACTTTGTAAAAAAGGAGACGAAGGATACTCTCAAGGG
ACTCCGTACTAATGTGTGTATCGACGCCCAGTCATCTTGGCTGTACTAACAAATCTATATCCTTAGCTCA
AACTAGCAATTGACAActctcttcattcttcttccccccacctcctctcATCATACCTCCAAGTCCTCAT
CATGTCTGAAGGCGATTCATTTCTCCACAAAGCCATCTACGACctcacccttctccttcgcGCATCCCCT
CTTCGGACGAGCAAACCTGTCGCTGAAGCGGAAGAGATGGTGAGGCGGTTCAGTACAAAGGAATTGAGAG
GGGTGGCGGGAGGAGTGggcgaggtggaggagtaCGTGGCAAATGCGGCATTGGATCTTATAATCATGGC
GATATGGAGTTTGGCTGCTGGACAGCTGGATTTGGAGATTCTTCCAACTCATACATTTGCTAGGGACCTT
CGGACCTATCAAATGTTCAACGAAGCTCTGCAAGAACACTCGACACAGATATCGAAAGCAAATCCAAGGG
TGAGAAAAATGTTGAAAGCAATGCAAGAGCTTGGAGGCGATAGCAAGAAGAGTGTAAGAAGCAGGTTACG
CGATGTTGCCCAATTCTTTGATGAGGGAGAATTGTAACGATATGCCGATTATATTTGCTTATCTTTATAA
CATGGTTTAATTTTCGGAAATGTGGTTATGTTAATCACAGACGTCCTTATGAGAAAAGATCAAAGAAGTC
ATGATGCACTTGTTGTACCTTTAAAGACCACAC
>LTCONS_00000570
CGGGGCTTTTGCTGTTAGAGGGTGGTGGGAGGGAAGCGAGGTATAGGAGAGCATGTTGGATCGTTAGTGC
ACCGACGGAAGAGCCAATCTGACGTGTTGTCTCTCTCCTTGGACGCGTTTCTCAATGACCTCGCCCAGCA
ATCTTCCAGCTTTCTTGGCTCGGTCTTGAGCATGCATCCAGGTATTATCGAGCGTCATTGTTGCCATTGA
GTACACAGAACTGGGAGAGCGCATCAGTTGGCGATTCAACTTACACAATGTCTGAATCTACTTACAGGGG
CAAGCTGACGGCCGCAAAGTAAGCATTGAGCAAGGTACGTTTGATGATTTCTTTCTTGACTAGGCCCTTG
AGTTTGCTTTCAACTTCACATCCGGTCTGTAGCATAGTTGCGCTTTCGAATCTCAACAAGTAGACgtccc
ttccatccttcagACCCAAAGGTCGCACTGAATCGTTCTCGTGCTCTACCGCTT
>LTCONS_00000572
CTTTGTTTGAATAGATTGGCGATTGACAGAATCCTCAACGAAAACCTCAACCATAGTCTGTCTCTGAACT
AGAGTCTCTGGCTGTTTCAACCACCTTCCCAACAACCTTGTCCCTTGACTAGTCTTGCATCTGTTTAACA
ACCCATATATGCTCATATTCTTGTTACCACCCAGCTCTTGAGGATTTGGCATCAGGTTCAAAGCCTTGAG
GGCGGACGCGTCAAGCTTCATGTACTGAGAAAGATCATGACGATATAATCGGAGTTGACCATGGAGGGAG
AGGTCGGATAGAAGTCAAACTCCGCTGTGCCACATGGTTAGCTGAGATAACAGAACCTCATTCTTTAGGA
CATACGTAAAGCGGCACCAGCATGAGACTCGTGCAACAACCGATTAAGGTCTTGTTCAACATTTTTGGTT
TGGAACTCGCCTAAGACCCCTCTGGACGCTTCTCATCTGCTTGCAATATACATTCCTTTACACCAAGTTG
GATCAATAGCGACTGGTTCTTGGTCAGCCTCAAAATAGTTTCAAAA
>LTCONS_00001180
GTCAGTTGCATTTTCGCGATTTTTTCTTTACAAATTGAACGAACAACCGCCTACGTACGAAGCGGCGGTA
CGTAACATTCGCATTTTGCGTTCAGAATAGTACGTAGATCCATCCCATATTGGACTCTACCTACTAGTGG
CAGGTGGACTCGGGccaaaagaaggagaagaacgaaaACGCGTCGCACCCCGCATGTATGATGATGCGCA
TAAAGCTGTATACGTCGTAGTTAGTGCCTCGAAGCCTCAAAGACTCAAGAAGACCACCAGCAATGGAGAC
AAGAAAATGGGGTGGACGTAAAATGGGGATATatcaagaaggatgtgGGGCGGGAAATGGGAAATGGGTA
Cggagcaagaaggaagaagaaggaagga
>LTCONS_00001207
CGCCGTTCGATTCCTTCATCCGTCAAGAAtccaccttcctcttctctctatCCAACAAACGTAACAAAAT
GGGTAAGGTTCACGGTTCCCTCGCTCGTGCAGGTAAAGTCAAGTCTCAGACCCCCAAGGTTGAGCCccaa
gagaagaagaaggtccCCAAGGGCCGAGCTCGTGAGTATGCTTTCCAGATTTGATGGCCACATGGGACAG
CACACGGAgtgcaggaagaggagcaggtgaaaaaagggggacGATGGATGAAGTTGCTGAGGGTTACGTC
GATGGAAATTGGGCGGCGACAAATCGATGGAAAACAGGCGCTGACGGTGCGCCTACCATGCAGAGAAGCG
ATTGCAATACACCCGACGATTCGTCAACGTTACTGTCGCTCCTGGTGGCAAGCGAAGGATGTGAGTACag
tttccttttctttggtttttcttttccttgaaaACCTGTATCACCTATCTCAACCCGCTCTGTCCTCCGG
ATGATATCGAAATCAAGCATAGTTCACTCTGATTACCCATGAACGACGCAATTTTCTAAATAGTCTTTCG
CTCCTATCtgatcttctcccttcaaTCTATATCTTTATGATCGATGACTGAAGGATGGGGCTGACCATGA
ATGACTATAGGAACCAACAGCCCGTCGGCAAGTCCGGTTAAGCAAATCGAGACCAGATTGGGATGGATGT
ATTTCATACTTCGTGAATGGTGCTTTGCAGATTGTATTGACTCTATTTTAAGGCAACAGGACCTGTTTTT
GCACGGAAATCGAGTAAACAACAGTGCAGCGTGTATACTAAGTATTCATCAAATTCGTCAAGTCATTGCA
ACATTGGGGTACACTAGGTGGTACAGGCATTTACAATTGTCCTCGGATGGTACAGGAGTTGGCACGTAAC
ACTACACCGACGTGGCCCTCGCCTTACACAGTCCCCTATAGTTGGTCATCAGTCACCGGGGTTGTAATGG
TGTTTTCAGTGGCGTTTTGCATATGAGACAATTCTTCGGTCATGTAATCGTGGCCGTAATGAGATTCTTC
AAGATGCGGAGATTTAAACATCCATCCTTTGGAAGGTCAAACTAATTTTCCAGTCCAGTCGACTAATGTC
TCTAGGACTTATGCGATTAACCCACCTCTTGCGTATCTCCAAGAAGTGTGCTCCATGTGATTATTCCTCA
GCCTGGATCTTCGCTATTCCCGCCGTCGTGGATTCATCACATACCCATGTACGAGTTTGTATTAACCGTT
GATTCAGTGCAATTCGGCGAGGAGATAGAAACTGGTGACTCACTCACCGACTATACACCAATTTTCTCCt
attcctctctctcaacTCCAGCACCTCTTGGCCTTTTCCTatccacttcttccccgAGAACCTCATCACG
TCCTTCCtatccatcctcttcgcttCCACCCTCGGATATTCCAAATCTACACCATGCTTCTTCAATAACG
CAAGGCGCTGCGGCTCGTAATACCTCGTATCGTGTGTCCAATGTAAATCTGTAGAAAGCCCAAAATCACT
AATCTTGATATGCCTTCTTTATCAAACAAGAAATTGTCAGGCTTGATACTGTGGTGGACGTAACCCAGCT
TATGTATTTCTTCCAGCGCCAGCACCATCTCCGCCACGTAAAATCTGGTcatttcctcatcaaatGTATC
GCTTTCCATCAACAAATTTAGCAGGTCGCCACCAACCATGGATTCAAGTGCGAGGTAGAGGTGGTCTGTG
TCCTGAAAAGCGTAGTAAAGCTATACAATCTGTGGAGGTGCGGCAGGTAGAccaggaagagagggaagtg
CGAGCAAAGAGGCCGAAGCCAACAGATTCTTCTCTGCTTGAACATACACTACTTGTGATTTCTGCAGCAT
ATCCGCTTTGCGCAACGTTTTCAGACAATAGTCAGCGAGATGTCCTGTTTGGCTCAGCATTACACCATCC
TTTAGGTCATTATCGATAAGAACATCAGCTTACCCTGCCACTTTATTTTGCTGAGACGTATTCGAGAAGC
TCATGGCTAATGTCCCTCACGCACTTAAGCATATGATCAGTAAAGTAGGACtttccttcaccacctcttc
catcaagCTGGATTACAAGCCTGCGACCTTAACGATGCCCTTTCAATTCCAGATTCCGAGCGGTTCAAGA
TCATCCCAGAGTATTCGTCATCTTTGTGTGGCAACAAAGGCCGTGCGCCGAAACAATTACATCCGGAGGA
ACGGAAGGACAGAATGCCAACGCACACACGTCCTCGGTGTCCATCAGTCAGTCGATGAAAAtctgtttgt
ttgttgatAAGAATAGATGAACGTAGACGAAAAATAATTCACGTCGGCGGATACGATAGGCTTTGCATAG
CATACCGAACGAAAAATAAAAT
>LTCONS_00001212
CTCAGCTCGATATAGGTATTTTTGCATATATACCCTcaacttctttctcttctaaTCTGTCACTGCACAA
CTTGCTGTTTCTGAATAATAGCTTGCTGCACCAACAATGAAACAACCAAACAAGGCATGATGCCTATGcc
cccctttttcttcgttAATCATCATTGACCGCCGGCATTTGCATCCCGACCTTTTTTCAGCAGTATTTTG
GTCATCGAAGCTATTGCTTGATCCGCGTCTAATGTTTAGTAGCGATCGAGTGGTATCCCTCCATGGCCAT
TCCTCCATTCGCGGGTCACATCTAGCTGTCCCATACACCGACTGGTCTCAGCACCGGAAGTCCCCTCCGA
CACTGCTTCAAGAGGTTTCGGCATGGCATATGGTCGACCGTTTTTACGTGCACTTCGTCAGATCGTAAGT
CCCCCCGCTCAGTCATAAAATGAGTTATCGGGTCTGCAGGGGAAGAgatcaaaaaaaaatgatcCAAGCC
ATGCGCAGAAGACCCGTGCAAAATGTTTGGGTCGTTGCTGTTCTCATCTTCGCGGTACTGACTCCCAATC
ATCTCAACTCATACATTGCGGCTGCATCTAAACTGAGCGAAAAAGTCAGGAAAGCGTCAATCTCAAGATG
AATCCCAGCTCCCTGCGGCTACCAAAACCAATGAAAAAAGACCAGATGCTGCCGATCCAAAAGGATACCT
CACGATGGAAAGGGAGCTACGACATACTTTTTTTACGACATGAGTATCGACATATTTTTGATGGGGTGAT
AGAGGTCACTGTAAAGTCATATATGGACTCCTGGTGGTCGCAAGAATCATAATGACGATGAATCGATGGT
GTACGTCGTTGTTGAAAGTGTGTTGCCGCTAGGCCCTTTTTTCCTGGCTATCGCAACGTGCGCGCTATTC
CGGTGATGAATATGAACAAATGGGCGAAAATGGACTGGCTGGGAATTAGAGATGAATTTATGTACGCTTA
TGCTTTATGCTTATACAGTCAAAGAAGGTAGCCTGTGCAGACCGTCGCTTCGGTCGGGGTTCCTTGGATG
TCGCATCCGACAC
>LTCONS_00000626
GGCGCGGATAATGATCGTTCGTTGCTGCGctcttcttgtctccttctcttcgaTCGTCGATGAGTCTAAA
GGGGTTATGCTAATCCAGCCAGTCGCAGCCAAGTATTTGCCAGCACAACGTCCATGTGAGCAACGCCCCA
AATTATTTTTGATTAATCAGACTTATTCTTCTCTGACAGACGCGTGTTCCGTAATAATAGATCTGAGCGC
GAGTTATTATGCAGCCATTCACCCCATAGAACTATCAGTCCAACGTGGCAGGGGGCCCGAGCGTGGAACA
GTCTGGAATCACTTGTGCACTTTCCAGCCGAGGGCGGTTTACTGATGAGTACCTCCCGCGCCATgtcatt
tccttccttacGCATactctttcatcctcgtccgGCTCCTTTTGGGTGTtatggaggatggagggtTTGT
GGGCCAGACCTATGCCCGCATCGACCGGAGGACCCGTGAAATGCTGTATATCCCAAGAGTGTCAAATGGA
CCGCTGACAAAGCCCCTCGCAGGGTGGCGAGTTCATTTATAGCCCCCTTCCCCTGGCAATACATCGTCCT
cttcctctttcccctcctcttttttcaCCCGGGTTACGTCACTTCCCAAGGTGTATTGTACATCACAACT
CTCGTCCGCACCCTTCTACCTGCCATACCGctacttctccttctttgtttcgtctttcccttccttgtGG
ATGATCTCCAAACCGTCCAAACATAACGTAGATGAATCTGTGGACCGGCTATTTCCCCCCCAATatcttc
ccctttttccatATGACTACCACCCCTCCCTGGTAGTGCCGTTCCGCCCTACGTTCTCTGTTGCCCTCCC
AAGATACGTGTTCTTTCCTTCGGACTGTctctgtcttcttcctcccattATCACATCCATACAAACCCCC
AGTACTTTGTCACAACAATATGTCACTTCCAACCGAGAATCCAAATTACCCACAATCGTGAAGTGATAGC
TACTCTGGTCTTTCCATCCCGGCCCGAGTatgcctcttccttctctcttctttcttccctctctcccgcA
TTTCTCTCCTGCGTCCACCATGCCCCCTTTCCCGGCTTTCCCCCCTGCTCATGCTCCGACTTTAGCGTTC
ATCCGATCCGGCAGGAACTATCATCAGTTCCTTCGGGTTAGGTTTACGCTTTCTCGCGTCCCGTTACCTT
GCCTTTCGCATCCCTTCTCAGAATACAACGTGACCAGAGTCATTGCGAGTCACGTCTAATGGAGGGATCC
CTCATAACGTCAAGTCACGATGTTCGCAAAATGACAGCACCGTGTAACGGACTCAAATGCCCGCCGCCTT
TTCTTACTACAATTCGAGGAGGTAGCACAAATTCCTGGACCCTGAATTCAGCGGCGATGACACCAACCAT
CCCATCGCAAAAGGATAGCAAGAAGTCGAGAGGCAGGTGAATCAGTGAAGCTATGTAGAATGCATCATAA
TACGGTATAGGTCACCTAAAAGAGAGATAACGAGAAAGTGGAGTTTTGGGGACTGCGGAGAATAACGGTG
ACGGGCCTGTGATGTCAGATGAAGTAGTCGACCATGTGCTATATGTTTAGCGGGATGGATACCTTGATAA
TATCAATTAGCTTCTTGTGGTAGCGAGCGTAGAAAGGTAGATACGTCCATAGTAGCTTGGTAGCAAACAG
CTTTTTGTTGGTAGCAGTAAACAACATCCACCAACAAGAGGTGCGGCGTGGTGTCCAAGAACGAACGACG
TAGTCTTATGATATACGAACAAGAATGGATAGATAGACTTTGATATCCCACATGTGATCTTTAATCTTCT
TTTAATTAACTCTATTTATCTTTAGT
>LTCONS_00001246
GTTACGCAATGTCTGTATGCATACATAAATATGCACAATAGAAAAGGCCGTAGCAGTATAACTAAGAATA
CGGAATACAATTAAAAGCACTTCCGACTGCGAGTTGGGATCTGCTATTTGATACCTTTTTCGCCTTCTAT
TATCGCATCCTATCCGGAGTTTTTCGCCTTCTATCGCATCCTATCCGGAGTGTGTGCTGCGGACGAGCCT
TGGCATTTTCGAAGGATGGTATATAACAGGGATAGCTGTTGTGTTGTAACTGTAAAAAGCCTTGTCTAAT
CGCAGTAAGGCCATTTGATCTTGAATGCTGGCCAATTTTCCTGACATCCGTAATGCGTAATTCTTAATTA
TCATTTCCACTCAGTTTTCTCCGAGCATTCTTCCTACCCTCTCTTGAACCTTGAATATATAAAAAGGCTT
GGCGCGTCCGTTCAAACTTTATAGCTCAGAAGCACACTTCGAAATGTACAATTCGATGTGCTCCTGTAAG
CTCAAATTGGCTTCAGGTCTTCAAATATCTGACATGCACAATCTAAGCTATGTGTACACCTACTAGAGGG
TATCGACGTTGGCAGCGAGTAAGAGTGGAGCGTCGTCATTGGTGTCGTCGGGAAGTCCTTCCAAATTCTC
CCTATTTAGACAACCTTCTTATCCTTAAGAATCCCACCATCGCGCCCTTGACGTTGTCATATACTACTTG
AGCCAAGACCACTGAGCGTTGGGAAAAGTGTCTAAGATTTTCTACACCTCATTCATCATTAAACACGGGC
GCGACACCGACATAATGCGAAGGCGGGCCGTATCGACACATGCCAACCGAGTGTCCGTTGAGCTCTTGAG
ACGTGCCCCGGGGAGGGATAAGTATGCTTGGGAAGAACCTAGAGTTGTACAGGTGGCAAAGATGGTGACC
TGAAGGGGAGGGAACCAGGACAGCCCGAGCCCTGCAGGACCGCAATGTCCAAATAAtcattttttttgtt
gttgtttcGCGACGACGGTgtggacgacgacgacgactgACCGGCCACCGCCGCCGTAAACAAGAGTCAG
AAGATCGCAAGATCGATAGAACTAAATCAACAACACAAACACACAGACGCCGAACGAACCACACAACGAA
GACATCCGGCTtgtttcctttttcttttctttcttcgtcttctacGTCAATTTTCTGTTCAGCAAAGAAA
GAGCCACAGTGGTGCGCATCAATATGCCTTCGCAGGTCTATCAAGATCCCATACTTGCCGCCCACCCAAT
TCTTCAACCTCACGTTCAAATCGGTACATCGGGACACCTGTTTCAATGAAGCCCAAGGTAAATGTTGAGT
AACTGTGGCAATGGAGGGATAGTGGAGATTGCGGGGATTATGGAGTAAGATAACCCTGATGCCAGATTAT
GTCAACAATGATGTGCTTATAGATTTGTGGGGTGGATACCTAGATATCATTTAGCTTGTAGTGGCGAGCG
TAGAAATGTATATAGGTCCATAGTAGCTTGATATCAACCTGATTTCCCCTATCTGACTCTGGTTGGACAA
GAGAGCTAAGTGTAGGTACCAGAATA
>LTCONS_00001498
cgaagaaatggaaggcGGAAATGCAATTCCAACCCTTGTCATATCTTCCCATCTAAATTATACCACTTCT
CGTCGAGAATCTTATTCTCATACACCCATCTTATCTACACAGACACGTACAATGACACCATTCACTCTCA
ACTGAGATATCATCTCTACTGGTGGCATCTCCACTACATTTGATCGCCGCGGTCGGCTCCTGCTCCGTCC
ATTCCGCTCAATCGTTCAttgacaagctcaaggaaaGCTCCGAGGGAAAATCATGGACTTGGGGAGTGAA
GAATGGTGTTCTCGATGGTGCCAAGCCGAGGGGCATTTACGAGGAAATATACAACGATCCTTAGGGATGT
TACAGCCGTCTACGTAGGCACCCCACATgtcctccaccaccgtAACGCAAAAGACGTTCTGTTGGCTGGT
AAACACGTCCTCGAGAAGCCTGCTTGTCTCGAAGTcgaagagttggaagagttAATCAAGATTGctaagg
aaaagaaaattcTTTATGGAAGCTGTGTGGACTCGATTCCAACCCATCGCCTACGCCGTTGAAGAAGTCA
TCAAGTCCGGTATTCTCGGTAAACCCAAGCGTTTTTCTGCCGATTTCTCCATGGGCTGGGACATAGACGC
CTCGCCCGACTCAGCCAAATGGTCAACCCAGCTCTCGGCGGTGGCTCGCTCCTTGATATGCCTGCCCACC
CATCTGTCTGGGCCATGCTCCTCGTCCACGGCCACCCTATCAGCGCCGATAAAAACCCCAAGGTGCTCTT
CACCCATCAAACTATTTACCCTCGTTCTGGAGTAGATATCAATTCGAGGTGATTGGTGGAGTGGAAGGGA
CTTTGCCAGGGAATGTTGATGCCGATTTGGATAATGCCGGACAGGAGAATTTGGCCGCGGTTTTGCAgtg
tgaggaaggagatttgGTCGTTGCCTATCCCCCTTTCCAATTCGAGACATTCTACATCCATCCCCGAACC
CTCTCGCTCCCCGGCCTCAAAGGCACCATCACTTCCACCATTCACCATCACCCTCTCCAtgatgggaaga
atgggatgTCATACGAAGCAGATGAGGTTGCGAGGTGTATTAGGGGTGGAAAGATTGAGAGTGGGAGGAT
GCCATGGGAGGAGAGTAGGGTGGTGCAGGGGTAGGTTGATaaggtgaggaaggaagggccGAGCGAGACT
GCCAAGCTGATGGGGACTGCTGGACAATAGATCGGGAAGTGGCAAGTAATAAGTGTCGAAGACTCTTGTG
AAATAGATGAGATGTAGGAAGCTGAAACGAATATGCGACATCGTTGTTACTGCTTTTTCATCTAAACCGT
ATGCATGTCGCCAATTTCAGCTACCAAGCGCATGATTCGACTTGCTAAATGGCTTAACATAGAAGGGTCT
TGTAACTCGTGCCAGAAACGAGACTGACTAGTAACTTGATTCCGGTTCTTTTCTACGTTACGTACCATCT
CCACTACTTACAGCTGCCGTCTTTCTATAGCAGCAGCATGGAGGTGATATGTACGATTGTAACCGCTATT
GTGCATTCAATTCCGCTACAGTGTGGGGTCATATCGATAAGAAACCGCGACGTGGAAGACGCATTCTTCT
CTGGTTCTTCCCGTTGTCTCTGCTCA
>LTCONS_00001499
cgaagaaatggaaggcGGAAATGCAATTCCAACCCTTGTCATATCTTCCCATCTAAATTATACCACTTCT
CGTCGAGAATCTTATTCTCATACACCCATCTTATCTACACAGACACGTACAATGACACCATTCACTCTCA
ACTGAGATATCATCTCTACTGGTGGCATCTCCACTACATTTGGTACGCACGACCTTGTCGTCGACCCCGG
CCTGCCATAACACTAAGAATGTCAACCACCCAAGATCGCCGCGGTCGGCTCCTGCTCCGTCCATTCCGCT
CAATCGTTCAttgacaagctcaaggaaaGCTCCGAGGGAAAATCATGGACTTGGGGAGTGAAGAATGGTG
TTCTCGATGGTGCCAAGCCGAGGGGCATTTACGAGGAAATATACAACGATCCTGGATGTTACAGCCGTCT
ACGTAGGCACCCCACATgtcctccaccaccgtAACGCAAAAGACGTTCTGTTGGCTGGTAAACACGTCCT
CGAGAAGCCTGCTTGTCTCGAAGTcgaagagttggaagagttAATCAAGATTGctaaggaaaagaaaatt
cTTTATGGAAGCTGTGTGGACTCGATTCCAACCCATCGCCTACGCCGTTGAAGAAGTCATCAAGTCCGGT
ATTCTCGGTAAACCCAAGCGTTTTTCTGCCGATTTCTCCATGGGCTGGGACATAGACGCCTCGCCCGACT
CAGCCAAATGGTCAACCCAGCTCTCGGCGGTGGCTCGCTCCTTGATATGCCTGCCCACCCATCTGTCTGG
GCCATGCTCCTCGTCCACGGCCACCCTATCAGCGCCGATAAAAACCCCAAGGTGCTCTTCACCCATCAAA
CTATTTACCCTCGTTCTGGAGTAGATATCAATTCGAGGTGATTGGTGGAGTGGAAGGGACTTTGCCAGGG
AATGTTGATGCCGATTTGGATAATGCCGGACAGGAGAATTTGGCCGCGGTTTTGCAgtgtgaggaaggag
atttgGTCGTTGCCTATCCCCCTTTCCAATTCGAGACATTCTACATCCATCCCCGAACCCTCTCGCTCCC
CGGCCTCAAAGGCACCATCACTTCCACCATTCACCATCACCCTCTCCAtgatgggaagaatgggatgTCA
TACGAAGCAGATGAGGTTGCGAGGTGTATTAGGGGTGGAAAGATTGAGAGTGGGAGGATGCCATGGGAGG
AGAGTAGGGTGGTGCAGGGGTAGGTTGATaagATCGGGAAGTGGCAAGTAATAAGTGTCGAAGACTCTTG
TGAAATAGATGAGATGTAGGAAGCTGAAACGAATATGCGACATCGTTGTTACTGCTTTTTCATCTAAACC
GTATGCATGTCGCCAATTTCAGCTACCAAGCGCATGATTCGACTTGCTAAATGGCTTAACATAGAAGGGT
CTTGTAACTCGTGCCAGAAACGAGACTGACTAGTAACTTGATTCCGGTTCTTTTCTACGTTACGTACCAT
CTCCACTACTTACAGCTGCCGTCTTTCTATAGCAGCAGCATGGAGGTGATATGTACGATTGTAACCGCTA
TTGTGCATTCAATTCCGCTACAGTGTGGGGTCATATCGATAAGAAACCGCGACGTGGAAGACGCATTCTT
CTCTGGTTCTTCCCGTTGTCTCTGCTCA
>LTCONS_00001501
TATTCAGTTCACGTTTGCATGGTGAAACACACCTTTGACATACCATAGACATAAAAGTATACAAGCATCG
GGGAAGATAGTCAAGAGTACAAAAAGTTTTCAAATTCCTTGCGAGAGAAAAACGACTGAAAAAATCATTT
CAGCGGCCGAAATCTGTCAAACCAGCACGCCATTTCAAGCACAAGGAAGCGAGAGGGACCAAGCAATGGA
AAGCAAAGCTAGCGATGGAGGGTATACGATGTTGGACGGAGGGGAGTTTGCAGCGAAGTCGATGTTTATC
CACCTAACAAGATAAAACACTCATGAATCGCAGTCCTTCCTATCGTCAGCATGGTTCACCGCTATCCGTT
CTTCGCTTTCGATTGCCTCTCATACTCCGCTCGctttcattttcttttccatcccatcatcttcattaAA
AACTCAGTTCGGAGGACGGCACATAGTGAGACCCAGTGAGAGTTAGACATTGTTAGTTAGAATGGTCTCA
TTTATCT
>LTCONS_00001257
CTCCAGATTATTCAAGTACCGTAGATAACTATTATCTCCATCAATCATGCCTTGTACCAGCAACAGGATT
CCTATGAAGAAATCAATTTTCTCATAGAGAAAGAAAGTGCAGCCATCGATGCGCCGAAGATATGGGTCAC
ATTCGTTCAATTTGACTCCGTCCCTTCAGAGCGGCTCCTTGTCTTAGGGACGGCCCCTTGTCTTTctccc
catctcttcccccgCACTCACAGAGATAAACAACTGGGACATGCTGGTGACAAATATTCCCCCATCACCC
GGCAACCTTTATCCATCTGATCAACGAAGAAATGGAGGGCTCAGACGGACTGTATTCCTGTCAGCTCCTT
ACCTCGAGTATCTCACCGGTGAGATTTGCGACAAAAAGGAGCCTATTCCGAAGCAGACAGACATCTTCGA
TCTGCTCTACTGTCACTGGTACCACTCGAAATTAGAGACCTTATCGCAATGATGTTCGGATATATCGGGG
GACACTCACTTGCATTCTCAATTATACCGAAGCCCTTTTTTCTCTATCGTATGGGTCACTCCGGCAACGT
ATCCTCGCGTGAACAATTATCCAGGACCTTTGATATCGCTCACGGCCGCGTCGTCCTCTGTACTGCATGT
GTACTCAAGGCTATTTTAGAGACCCCTGTGATTATGAATGCCATCAACCTACCTGCTAAAAGCTCTgcag
agagagaagatacCAAGGATAAGATGGATGCGGGGACGGAATAGAGAAATGGGCAGCTGGTGGTTGATGG
CACCCTCATTCCCCCTGCCTTTTATCTATTATCAAAAGAAAGAGTTTCTTCGATAGAAAGAAGAACTACT
CATCAACATCCTGACGGCGGGCAGAAGGATAACTTCAAAAAACTTGGGAGACTGCATGCTATACGAGCCT
TCGGTGACAAAATGGACAAAGAGACATGGAAAGGGACAGATTATGAGGAACGCGTGCTCTTCATGGGTCT
TGTTGCCGACAAGCACGTCGACGTCTTTGGTGCTGACCGCTGTAACAGCAAATGGCCTATACGGTCTCTG
GGCATGCAGTACCTAAAAAACAAGGCCCAAACCTGGATCTTCATCTCGGCGGATTCCTGGAATGAGATCA
ATTGCTTGGTGAAGTTTATCAATGGAGTCTTGATtgtgtttttgtttttgcaCTATTATAACTCTAGATA
TGTATGCATGTAATCAGACCAACCAAAAGCAACAATTAGCTGACAGGCTCACTTGCTGAAAATGGCATAT
AACAATCCCCAGAAATGGCTTATTTCAATAGCGGACGACAAGCCAATAAAGGCGAAGCAACCCATGCCAT
AGCTTGCTTTCATGGCTTGCTTTGAAGCCGAAAGAATGATCTTGGAAATTGCTAATCTGTCGAAATCTGT
GATGATTTTAAGCCTAAACGAAATCAGATTAAGCTAAGCCCTATGGGGATCCTCAGATAAGCAGGAAATA
AAAAGTACAAgggcaggaggagggggggaATATGTATTACCTGTCCACTCTTCTGGCAGTGTCTTATTAG
TTGCGAAATGAGTTGGAGCAGGTATCAACTTCAGCTTATCAGATCATCGGCCGTCAGTCGTCGCAAGCTG
CAAACTTAATTCCTACGCACCACCGTAGGTTCGCCGTAGc
>LTCONS_00001509
gCTACGGCGAACCTACGGTGGTGCGTAGGAATTAAGTTTGCAGCTTGCGACGACTGACGGCCGATGATCT
GATAAGCTGAAGTTGATACCTGCTCCAACTCATTTCGCAACTAATAAGACACTGCCAGAAGAGTGGACAG
GTAATACATATtccccccctcctcctgcccTTGTACTTTTTATTTCCTGCTTATCTGAGGATCCCCATAG
GGCTTAGCTTAATCTGATTTCGTTTAGGCTTAAAATCATCACAGATTTCGACAGATTAGCAATTTCCAAG
ATCATTCTTTCGGCTTCAAAGCAAGCCATGAAAGCAAGCTATGGCATGGGTTGCTTCGCCTTTATTGGCT
TGTCGTCCGCTATTGAAATAAGCCATTTCTGGGGATTGTTATATGCCATTTTCAGCAAAGTTATAATAGt
gcaaaaacaaaaacacaATCAAGACTCCATTGATAAACTTCACCAAGCAATTGATCTCTGTATACACCGT
CAGCAGCAAAACTCTCAAAAGAGATCTGTATAACTCACCATTCCAGGAATCCGCCGAGATGAAGATCCAG
GTTTGGGCCTTGTTTTTTAGGTACTGCATGCCCAGAGACCGTATAGGCCATTTGCTGTTACAGCGGTCAG
CACCAAAGACGTCGACGTGCTTGTCGGCAACCTTCAGCAAGAGCACGCGTTCCTCATAATCTGTCCCTTT
CCATGTCTCTTTGTCCATTTTGTCACCGAAGGCTCGTATAGCATGCAGTCTCCCAAGTTTTTTGAAGTTC
TGGCACCACGATTAGTTTCTTCAAGGTCTGAAGAGCCAGACGTTAATCCAGAACTATGGACTTACATCCT
TCTGCCCGCCGTCTGGCGTTACGGTTAGCAACGCATAATATATCGTCATGGTGACGACTGACCAGGATGT
TGATGAGTAGTTCTTCTTTCTATCGAAGAAACTCTTTCTTTTGATAATAGATAAAAGGCAGGGGGAATGA
GGGTGCCATCAACCACCAGCTGCCCATTTCTCTATTCCGTCCCCGCATCCATCTTATCCTTGgtatcttc
tctctctgcAGAGCTTTTAGCAGGTAGGTTGATGGCATTCATAATCACAGGGGTCTCTAAAATAGCCTTG
AGTACACATGCAGTACAGAGGACGACGCGGCCGTGAGCGATATCAAAGGTCCTGGATAATTGTTCACGCG
AGGATACGTTGCCGGAGTGACCCATACGATAGAGAAAAAAGGGCTTCGGTATAATTGAGAATGCAAGTGA
GTGTCCCCCGATATATCCGAACATCATTGCGATAAGGTCTCTAATTTCGAGTGGTACCAGTGACAGTAGA
GCAGATCGAAGATGTCTGTCTGCTTCGGAATAGGCTCCTTTTTGTCGCAAATCTCACCGGTGAGATACTC
GAGGTAAGGAGCTGACAGGAATACAGTCCGTCTGAGCCCTCCATTTCTTCGTTGATCAGATGGATAAAGG
TTGCCGGGTGATGGGGGAATATTTGTCACCAGCATGTCCCAGTTGTTTATCTCTGTGAGTGcgggggaag
agatggggagAAAGACAAGGGGCCGTCCCTAAGACAAGGAGCCGCTCTGAAGGGACGGAGTCAAATTGAA
CGAATGTGACCCATATCTTCGGCGCATCGATGGCTGCACTTTCTTTCTCTATGAGAAAATTGATTTCTTC
ATAGGAATCCTGTTGCTGGTACAAGGCATGATTGATGGAGATAATAGTTATCTACGGTACTTGAATAATC
TGGAG
>LTCONS_00001515
GGACTGACCAGATtgaaaggatgaggaataCCCAAACGACGTcgagggagatggatgattgGGCTgggtg
ggagaagagggtggtgTAGAGGTACGAGCGGGGATATGGATGACGCCGGCCAGAGCAATGAACACTGTAT
TGAGAAAAGAGGGGGATACACCTTTGCGAGACGCGACGTCTTCTCCGCTCGCGGGGGGGCTGGTCAGTAC
GAGAAAGAGGGC
>LTCONS_00001522
ATCGAAAGTTCAGAGCCCAGCATCGTCGACAGTCGACGACTGACTGCAGCTGATTGACTGCTGGCTATTT
TGTCAACTCTGCGTGCCGCATGCTGGGTCAGCTGACATGCATGGTACGTAACATGGTGCGTGGTGCGTCC
ACCTTCCGATGTAATATGATAAAATCTAGTATACTCTACGAGTACTATTATGTCTTTCCTGATAACTTGC
ATCATACAGCATGTACTACTAATAAAATCACCGATGAGTAATGGATAGAGTGCTCCCTGCTACTGGTACT
GCCAAGAGCTGGGCGCTACTGCCATTTCTACGACTATCATCCCCCTTTGTGCCGTTAGCCTGGTACTATA
CTTGATATCTCTTGCAGTGCCTCTTggctctttccttttccttatTACGTACCTCCCCTTCGATCCACTG
AACATCATCACTCAAGCCTTTCAAATATATATTAGGAAGGCAAAACTTTTTTTATATTGCTGaaccttcc
atccttcttccccgtTTGCATCGTTGTATCTGTTTCACTTGTTGATCATTCGTTACAGTTGACAAGCAGA
AGGACAGAGATCCTTCCAAGCTCCGTTTCAGCCTCCTCGGAGCCCGTTATCATGCTGGATCCTGCTGGAA
AGTCATGGTCCATCAAGTTACGTAACAGATGTAGAAGGTCTgctctttttttcgatgCGTCAACAAGTCA
GCGAGCATGCATGGGGGGAAAAACAACGTCCGCAGAgcaaaaagagaagaaggtagaGCGAGCGTGGAAC
GAAAAGGATGATAAGAATTGAGAACACCACACACAATCGATAACAAATGGACGTTGGTGACGAAGACTTG
GTCTAATGTCCCACATGTACCAgcttttcatcatctatGTGGCTTTGTCAATCCATTCGCCCCACAATGA
ATCTAGCACGGAGCTGGGGCAAAGTTAGGAAGAAAGAACTGAGGGAGCGTCAAGGTTACGCATCATTGCA
CATCCGTACCGCTGATTCGATGATTTTGTCCGAGATTCGACCGTTGGACATCTCAATAATATTTATCAAA
CTTCGTAGTTTGCTTTTGCCGCATTACCATGGTTTCAGGCTGAGCTGAGTTGGAAAGTTTGAGCAATTTG
GGATCCGAGGTATGGAGAGTGGATGCTTGGAATAATataaagaagaatgaaagatGCAAGGTTAGCTCCT
TGTTGTTCCTCGTCCCTTTCCGCTTTGTTGTCGTTCCTCGTCCCTTCCCATATTGTGGCGCCTGATGTTT
TGTGAGTTGAGGATCGTAGAATCGTAAGCTGTAAACTGTTCGGCCGTCCTCCTCTAGCCAAAACCATGCC
GTAGTCCGTTGCCGTCCCTCCCTCATATGATGAATATTCGGAGATACCGAGGGCGCATTTCTGGGGGAGC
GGCGGTCCTCAGCTCATCAGACATAGAGCGGGCCCTTGCGACGTACCCATGGTGGGGGTTGTAATAATAG
TTTACAACTCCCTCCTGTTAAGAAAAACCTCCGGAGTTCTAATTGACCATACGATGTGATTACGTGTTTG
TATTTACGGGCTTTTACATCATCATGATCTTGCGAAGTTTTCGGCCGCTCAACAGCCGCCGGAAATAATC
GGCAGCCCTGAGCGAGTAAAAAGTGGCTGATGGAGAACTGAGATGATAACGAACGTTTCACTGACAGGTA
AATAGAAGATCACAAACAAGTAAACACgcgtctcttctttttttgcgTGTGTCCATCTGCGGTGTGCAGT
GTGCGTGCGACGATTATTTAAAATCCGGGAAGAACAACATTCGATAAGAATGAAACAAATCAAAAacgaa
caagaagagaacagAAGATATATAGCAAAAGAGGCTGGACGAGGGTGCGCCCACG
>LTCONS_00001266
TCACAAAACTCTGGATTGGCATAACACACTTCGCCTGTCCGTCGCCACACTGCTGTCGGTGTGGCACAAT
ATGAAATGAGTTTTTCAAGTTCGATCATGGGCGATAAGCGAGGGACGGAAGGATGCGAGGGAGCGAACGA
CGCGGAGGACATCGCTGGTCTCAAAGCTACGGACTGTCAGATCGGGTTTTGAGggacgaaaaaaaaatta
atCGAAAACAACTTACTTTTTGCTCGATAAACCTCTTGAGGTGTCAACGCCTTATTGGTCCGTCTCCACT
CATTCGAAGCCGTCACCGTTCCAGGCCCTCTCACCTGT
>LTCONS_00001525
cagaagaagaagaaccaCCTTGAAAATCCATAAACAGAACTACAAGAAGCAATTTGATGCTGTATTGATG
ACATGACGGCATCAAGATTGCGAAGCATACAGAAAGTCACAAGCCATGATTATAAGGCTGGCAAATATTA
CAAGGCCTACGTACATGACCTTACAACTGAAGTGCTCCACTCGCCAGACGCCCGAtgcctcct
>LTCONS_00001273
GTAGGGTTTGGCGGGGTAGGCGTTGGCGGGGCAGGAGGATTAGGAGTAGGAGGACAGAGAAAGCCGAGTA
GATTACGGAGCAGTTTGAATGCTAGACTGGAAGAGGACAGTGATcatgagaaggagaatgagaatgcAGA
GgggcaagaggaggagacgaTGCATATGGATGAAGATTAGGATTGATAGAATTGATGGTCGAACCCACTG
TTTTCTTGGTTCGGTCCGTTCGGCGGCCAGTTTCGTCTAGCCACCTTGTGCAGCCAAAGAACAAATTCGC
ACAAAGAGGCGAAAGAGAAACGGTCATTTTTTCTTGCATCCATAACCCTTAATGAGCCATCAACCCATAA
CCCACAACTACCAGACAAAGCACACTGCAACAAGCGACAAACACATGATCAACCCCCCCAACATCCCATA
CGATACGGCTTTCTTACGGTCGCTTTCTCTCTCTACGTCTAGTCTGCATCGTGACCACCAAACCCCCTGT
CTCCAGTCTTCTCTATCTTTTCTGTCTCTATTACATACGTCTTGAATAGAATCGTTTTTTTGTAACAATA
ATCTCATCGCATGTCCGAGGTCCTTTCCATTGTGATAAACTATGTCTGTGACGTGTGTCCTATTATCACC
TTTTTGTATGGCCTTTTCTAGGTGCAAATACGCATATCCGTCCTTtttgtttctttctttttgtttgaGT
TTAAGCCTTGGCGAATCATATGCATCTGGCCTAATTTTGTACACTCGTGCAAGAGGCAAATGGACAGTAA
CCCAATGCTGTGACGAGAGGGCCGAGATGTTGTGGCGATCGGTTTGGTTTGGTTGGCGATAAATATATAC
ATTGGCCTGACACTACGATCTATACCAAGTAATGTCTCAAAACTAGTCGTACAACCCTCCAaactcatct
tcttccccttccgTAGCTCCTATTTCTGCCCCATGTCCCCCTGCCTCTGTCCTCGCACCGgcctccgcct
ccgccCGCTCAGCCTCCGCAGCGGCCTCAGCCTCCATAGCCATCTCTGCCTCCATCGCCAAGAGGTCTTC
CATATCGGGACCATCGTTAGGCTCATCCTCTGGATCGGCGGGGTTGAACAGTGGTTCTCTCATGTTGGGA
TGGGCGGTGGTGGCGTATGTTGGGACGCGGAAAGGGTTGGGGTTGGAATCGGGAGAGGTGGAACGGGCAC
GAGAGGGAGAACCAgagcgagaaggagaagccTGAGGAGAGTTTGAGAATTCCCGAGGTAGTGTAGGTGG
ACGTGGGTTGAATGCGTCTTTAAATCCTGACAATGCGGACTGTGCGTGCGTAGGTAGTACAATTTAGCTC
AAACATAACTTGGGCATCAACGcaatggagaaggagaagagagaagagagaagagaaaaaagaaaggaaa
aaaaaccCACCTCCATCCGCCTGGACCTACAAACGGTCTCTGTCCGATGCATCGTATGCGCAAAATCACC
TTTTGGAAACATGCCGTGCGCCCACATTTGGTACATGTTCAGCACCCGGCGGAGGTCGTCGGCTTCACGG
CCTTTACCCCGTGGTTTGAATTTTTTGGCGGCGCGGCAAAGAGCTGGGATGCCATTTTCGCCGAGGAGGC
TGATTAGAGttaagggaagagaagggaatGAATAGGATaaggggatgggaggaaagggagagtaAAAGAA
GGCAgcagggaagggagagaagagcagTAGAGTCAGTTAGAGGATTGGGAAaaggggagatgggaaagaA
ACTTACCGATCAGCATCGACTTTCGCAATaacccttttcctcccaataccatccccttcctcattatcct
catcatcatcccctcctAAACCGGCCAATGGATCGTGGATAACACTGTTATTGACAAACACCCCATTAtt
ccattctcctccccttccacccCCTGTTGCTCCTGCTGTACCCACGGGGAACGTCCCGGCTCCACCTTCG
CCAAAGGCAGAGCCGTCAGCGGGAAGAACATTGACCGCTTGTCGAATACGGACAATCCCATTCGTAGCAT
CTTGCTCCCTTTGTTCTTCCACCCTTATCACCTGCGGTCCCGCCGCAGGGGATGGGGATCGTCCGAAAAT
AGAAATGTCACGAGCCCCGGCGCCAATCCCTGACGTTTCCCTGCCGCCCGGTTCATAGCCTGGAGACAGG
ccgggagagaagaagagtggagTTTGGTTTGGACGCGTCGCGCGTGCGGGAGTCgaaggggagagggaat
gaacggagcgaggaggaggaggacgaggggGGGAATTGAAGAGGTCTTGGAGATCGGCCATCCTCCTGTC
AGCGATTCCTAAAGGGATTAAATataaagatgaaggaagacgCAGAAAGAATTCAATACGGAC
>LTCONS_00001542
CTAAGTACACGCAGACCGGCGTCTATAATTTCTACTGCTGTCGTTCAGGAAAACGGGTAACGAACAGCAG
GCAACAAGTCAGCAAGGTCAGCAGATCATTGCACTACTAACGTATTTCGTGCAAGCGTGTATTTATCGAC
CCAACAGGTCTGTTAAGTCTGATTCTTCAACTTAAGAAATACAAGTACATGCACACGCATTTTATATTGT
GCTGCACTAAGCACCACTACCGCCTATTATTTTGCAGCAAAGCGGCGCTTCGCCGGCCTCTTATTTAGGA
CTGTGGCATTCAAGGGCTTTGGCATAGTGGTTCGTGCTATCGAAATGTCCAAAAAAATGAGTCAAAGACT
GGCTCATGCACTCAGGCTTGTGCTCCAAACAAggatttcttctctttcgtttttttttttatttctcttt
cccatcttcaacaactcATACCAATGCCCCCGAGCAGGTATCCCCTGAACACCCATGCTCACAATGAGTC
GCAGGCACTCATTTCTCCAGCATGGCCTTATTGATACGCACCTTGGTTGGGGCCTCGAGGAGGCAACCAG
TGACAAACACCCTACTACTGGATCTATTACAATGACGCTCTGTGCCTAGTTGCCCAGGGCCGTGCTCCTC
TTCGAGCGTTGCTTATCATGAGCCTGCTGATTTTAAGTCAAGGTTTTTacctgctcctgctctGCTCTGA
TAATAACACTGTTTACGGAACGGTGGCTGGTTATATACACTAGCACGCTATTGATGCCAAGCATATAAAT
GTATCAAACATACGACAGAACTTTTTCCAGATCCTGTCATCGGCTAACTTATATGACGAGGAAAATGTGG
CTCTTCGACTCAATCATCATGGCTAGGACAAGCAAGCATGTCGGGGGTATAAAAAGCGACCCCGATACTC
TCAACTTCCCTTTGAATCAACACATGTTCTTACTGCTCTATATACAAATAGATGGCATTGAAGTTCCAAG
CGCAACATAGTCGATCGTCGGATATGTTGAatgagcgagaagatgggagccTGAGGTACGGAGTTCTGGG
AGAGATCGTTTGTGGCATGGTGGGATCGGAGTTGCGTGACTACTTTCTTTTAGATTCTACGATagtctct
ttcttttcttcatgcACCTATAGACACCTTACAACAGGATATGGATATGTCCGATCTTCCTGGCTGCATG
CTTCGTTTTTATTTTAATGGCCCCCATGTGACGACGGCGAAAATCGAGAATCATTTCTTAAAAGTGAACT
CACAACCTGAGTTAGTGTTTGATTCCCATCACAGTCTCATATCGACTGCTACAACGGTGATATATCTTAC
ATGTGTTGTTGaattctctcctctcctttcctttcattGGTGgtttcatcgtcatcacaAAAAAATCTCA
AGGCAAGATCATCGTCTCAGAGGGACCACACAACCCACAATCAAATGAAAGCATTATTATGATATCGTTA
GAATATCTAGAAGATACAGTGTTGTGCTTCATACCGCATACCCATCCCAAATATTGGAATGTGATGTTCT
TTGGAACTGTAAGGaacggagaagagaagaggattaacagaagaagtgaggaagacgagagacGGAAAGA
ACGGAGAAACTGGGGTGGTAAAGATTAGccggagagaagagggagaagagaggaagagcgagagaaagag
cgaggagagcggagcagaagaggcCCTCAGAGGATCGGAgacggaaggaagaagaggaaaagggtgCTCG
AGGCGGAAGCGGAATTGGTTAGCTGTACAACTAAGGAAAAGATATATAAAGAGCTCTTCGGATAGACGAA
ATGAAAGATAACCTtcatatccttcttccttctttgactGCCTTTCCAAGAAGACCACTCCCGAAACCTT
CGCAGACTTCGCTAGCTTACGAACCTCTAAGTTCCCCGACTGGACTAAACCGTGGTTAAAACAAACAAAG
TAACATCAGGTACTTTCCGGCCTCTCCGAGGACAGGGGTACCGTTACAGGAACTCAGTTTAATGGTACAG
TTACATAAATCTACAAGATGAAGCCAATTTTCTTCTCAATGCTTCTTCGTTTACATTAGAACACAC
>LTCONS_00001545
CAGCAGTACCGGTCTGCATATAAAGCCAAATGACCATTCTTGAGGTTCTTCTTTGATTTGTGAGAGACGA
TCTGATCTTCGTCGTCAATGATGAAAGAGAAGCTACAATTCACCCAGTCGAGTCAGCACAATTCCTAGGC
AGAATGGCCGCTGAATGACTCTTTAATAATATTCTTACTCCAACCTTGGTTCATCACCACATTTCTACAG
GCAACGGTCCTCGGAGAATCTTTGCCAG
>LTCONS_00001578
ACGGAGCTATTTCCCCCCGGCAAATTAAGACCTCACGTTTTATTAATCATTGTCGTTTCCTCCGtctcat
ccttcaatcCACCCTGCTCGGCGTGAAGCTCAATATGCCCTCCCGGTTCAAGGACAAGCAACCATTGAAA
ACACTGGCCAATGCCTCCAAGTCGTGTGCTACACAGTCCGTGGCTTACGGTAAATGTATAAGCAAGTCAT
ACACCGAAGTGTCCAAGGGCATGTGTGAAGCAGAATTCAAGGCTTTCAAGGAATGTGTCCAGAAAGCCGT
TGGGAGGAAATGGTAGATGATCAAGAACAAATTATATCAAATCAAATTACACATGTTGTACTATTAAAAC
CCATGCAATATCATAATCAGTGTT
>LTCONS_00001325
ATTACGGTACGCTGCGCCTGAAACAACTCAAAGAATATACAACAATACATGTTCGGATATCTAAATCAAA
CGGCACAAATGGCTGCAACAATCAGGAGGTCAATCACCtgcttcctttcttcctgtCATACCATGCCTTG
AATAATCGTCCTGAATCTTGCCCGATGGAGAATACTAGATCCTCCGGCATTGTATGATCTGCTGAGGCGT
GGTGCGCCGCCAAATCTTGTAAAGTTGGCAGTCGCCCTGTGAATGCCTAAAAACCTC
>LTCONS_00001334
CTTTCATGTACTTCTCCTCATTCTACTCTGTTACCGACAAAATCATTACATATACCCTCCAGTTCAGGAT
TTGAACAACTCAGTTTACTGAGATATTGGACCAATCAAATGTATCCACGCAAAGCGGAGACACAATTGGA
TCACATATTGCGTTCACCCCCTTCGGCTCCTCCCTCGTAATCTCTCCATTACGTTACACTATCATCTCTC
AACAATCGCCGCGGGATAACGACCCTCTACATACGAATGAGGCTTTCCATATGATTTGGAAGTGAGTAAA
GCTGTGTACATGGTGCACTCCCTCATCACTGTACTGGGCATTCACTTTGATGGGGAATCTCACACCGCGC
ATCATCGGTCGATTATCGCTGTCAGCGCGTCCGTTTCGTTTACGAAGATCTCTCAGCACCCGTCTGGTAT
ACCAACAAGGATCCGGCCTGCCTCACTATCGCAATGGCTCCAACTTACTCACGAAATGCGTATACCGAAC
ATCAACAGCGTATAGAACGGCCTGACGGCTCATGGTCCATCCACCCCTGCACCATTTCTACCGTCCTTTG
GTGGTGTCAAAATTCAACACAAACCTATGCAGCTTTCGACCGTTTCTGACTTAGTCCCATATAATGCAGC
CCAAAACCAGTAATTCTCATATCCGCTCCCCCTTGCTAGACCAGCGACACGACGGATGTAGAATATGGTT
GGTCTCTTGATTAAGTTTTGAATGCATAAAAGACCCCTTCCAGAGACACATTctcatcccttccttcatt
cACACTTCCCAATTTTCAAACAGAAGCTCCTACGAAACAACTTCAAACCGCTtaacaaacaaacaaagcT
ACCTACAATCACAATGGTTCGCAACATCACCTTGACGTCTTCTATGAAGACTAAGAATACCGAGCGTGCT
AGCCGCAAATCCCGTCCGAACACTCCTCTCACACTTACTTCTATcgcttcttcaccatcatctcccaGTA
TCAGGTCGAGCCCTGTCAGCCCCATGAAGTTCGTCATCTCTTTTGAGGCACTTTCCCCAAACTGCGCACC
TCGGTGGACTACCAAATATATGGGAGGTACTAGAGTGCTTCTCAAGAGGATTGCTTGAGCCATTACATGC
CCTATCATGTAAGTGATCTGTGTTTGAATTACCGCGGTTCAAACCGACCTCGGCTCCTCTCAAGATTGCC
GCTCGTCATGACACAATACGGGTGAATGGACAATGAGATAATGAGCTTTCGATATCGTATTCTAATTATT
ATGTTCCTATAATGCATGCTGGTGTTTCGCAATTAATCTGAAGGGTTCCATCATCCCGGCGGCAAGCTCG
AAACGAACGTTGATGAGGGTCCGTGCGCGCGGTTGTCCGCCCGTGCGATTTTTGGACTATTATTAAGACT
AGGTGCGTGGC
>LTCONS_00001601
ATGGCATCGTTGTCAAATTCCAGAGGTTAGAGGTTAGAAGAGCTGCTAGACGGGGGATGAATAATTCATT
GTTTAACAGATATTGTATGGCGGCCCAAGGTGGAAGAGCGAAGgtaagaaaaagaagaggcaagatAAGC
TAAGGAACAAACCCGATCAGTCCGTCTGGGACCCCACGGTATGACAAACCTCTCGTATTGCATTTGCCTT
CATTCGTAAGGGAAGTCTGCACAGAACAGAGAAAGAATCGCAGTATAATAAACCTATCCACTTCAAAGAT
CCACATACTTCGCCTTGTACTTACACGCCATCCATTAATCACTAGCGACCTACAACTAAGCCAATAGCCA
TAGCCGTTCATAACTGCTTCGCCTTGTGTTCATCAAGGATCACCACATGTCCACCTCACACCTTCCTCAC
CACGCACAGGAGCAAAAGATTCGCCACGAAGATGAGTCTGAATTCGCCCTTCCAGCGCGCCGCTCCTCTT
CTATCCGCGATCAATTAGCAGCATGGCACGCCAACAGAGGGGACAGGTCCTTTTTGAGATGTATGATTCC
CAGTCTACGACAGCCCGTCGCTGGAGAAGAACCTGAAACAAAGAACCCTTTTAAAATCATTCGAGCTGTT
TCCCCTTTTGGATGGTTGATGTTTTTCTCGGTAAGCGCAATATTTCATTGCCAGGAGTGTCCCAGTTGAT
CTGTCCGCAGGGGTGGCTCGCATGGACAATTGATGGTTACGACTTTTTCTGTGTTTCCCTCACCCTTGAC
TCCTTAGCAGAGCAATTCGATGTCTCTCCCAGCTCCATTACTACTGCCATCACTCTTACCCTTCTATTTC
GTTCATTGGGTGCCGTTATCATTGGTCTTTGTGCCGACCGTTATGGACGAAAGTGGACCTTGGTTTTCAA
CTGCCTTTTGATCATGGTATTCGAGCTTGGATCTGGGTTTGTCAACACGTACCAGCAATTCTTGGCCGTC
AGGTGAGTTGCTCCTTTCTCCGCTGTAAGAGCTGTGCTGATCGACAAACAGGAGTTTGTTCGGTATTGCT
ATGGGCGGTATCTGGGGGTGTGCTGCAGCCACGTGAGTATTCTATTACCTTCTTGAAGCGATGTACTGAC
TCTGTATAGTGGTCTTGAGAATGTGCCTCCTATTGCCAGAGGCTTGTGCAGTGGTATTCTCCAGCAGGGT
TACTCCTGTGGTTACCTTCTCGCCGCTGGTATGTGTCGAGTCTCGTCTGCGCATGGCACTTACTTATTAA
GTTGACACTTTAACAGTCATCAATCTGACTGTCGTTCCAAAAAGCGAGTACGGTTGGCGAGCAATCTACC
TCATGGGCGCGGGTTTCTCCCTGCTCGCCGCTATTGTCAGGTCTTGTCTCCCGGAATCCCGACAATTCAT
TGTcgctcgagaagaagccaaggcGAAGGGTATTTCCAGCAAACAGGCCTCTAAGAATTTCATCCGAGAA
CTAAGCAACATGTTCAGAACTAACTGTAAGTTTCCTCCAAAGAAAACTGGAGACAATGGTCTAAACAGTT
TGTGGCAGGGCTTCGATGGATCTGGGCTGTCTGCCTTATGACTTTCTTCGTGCGTCACTTGGTGGCATAC
TACAGCCTATTAACAATGTGATCAGAGCTTCTTCGCCCACGGTAGTCAGGACCTTTACCCGACTTACCTT
AAGACCACCAAAGGTCTTTCCAGTCCTCTCGCCTCCAAGGCTACTATCATCTCTAAGTGAGTTTTGCAGC
CCGTTGTACTTTCCTTTCTGCTAACAAGCTGTATAGCTGTGGCGCTATCGTCGGTGGTACTATTGCTGGT
CACGTCTCTCAATTTGTCGGCAGGCGGTTCGCAATCTTGGCGTGTTGTGTTTACACGGTAAGTGCACACT
TGCTTCATTTACTGTTCGCTAATACGTGCTCATAAACTCCTAGGCTTGCTGGATTCCTCTTTGGATTCTT
CCCGATAGCTTTGCTGGacttgctgctggtggttTGTAAGTAGAGACCGTCTGGTCTCGCAGATCATGGC
GGCTGACAGtatctccttccccagcttcaTTCAAAGTGGTGTTCAGGGAGGCATGTTGACTTGACTGCGT
TGATTGTGAAATCCTATACTGACGAATATCGTAGCTTGGGGTGTTGTCCCTGTGTACCTCGGCGAAATTG
CTCCTCCAGCTTTCCGTGCTCTCTTCGGTGGCCTCTGCTACCAAGTAAGTTGTCTGATTATTTTTGTGGC
cttgagagagaagactTACACCAACCATTAGCTTGGTAACATGGCCTCTGCAGGTTCTGCTCAAATCGAA
GCCAACGCTGGTAAATCCCTCAAACTGGCCGGTACCGACATCCCAGACTACGCTGCTATCAACGGTATCC
TCATCGGTGCTGTCATTGCCTTTGGTATCATTGTCGTTTTCCTCGGTCCCGAGGCGGACGGATCCCATTT
CGAAAAGGCCAAGGTCGCTATCGAGCGAGGCGGCGGCGAAGTTGCTCCTACCGAGTTGTTTGAGAACAAC
ACCGATGTACATAGACAGTTCTTGGACAAGCCTGAACTTTCACACCTTGAAGTCTGAGGTTCAGCacaag
gaaggaaatggctTAAACATTTGGCGTGTTTAATTAGAGTCGTGATCTGTATGTTGTGTGTAATGGTGGT
AATTTGTATGAATATTTTTGCGGTGTGATGAGTATATGACTATTGGCATTTTAAGGAATGTTGAGTTTAT
TATAATAAGCAATGCAGACTACACGTGTGCAAACAGGCCATGATGGAGACCGCAGAGACCTCGTCGCAAC
GAAGGGTTCTGGGGCCGAAGAgtcggaagatgat
>LTCONS_00001603
CAAGGAGATGCTAAAAGTAGATTCTCGTATTTCGAAAAGCAGGATTCTCGCTCGTATATCGAAATCCTGA
GCAGCATCTTATTACCGCGTGATACGTAGCGGGACTGATTACGTGCGTCCCCAACATTACCTAGCCAGCA
ACGAAGGCATCCATTTTGGGTTCTGTACCTTCCACCAATATCACACCGTTCAACATTGTCGTCGCAACAA
GAACACCGAACCCCCAGCAGGAATGGTGTAAACATTACACATTTATATATTGCAGTTAGTCTCCTCTGGA
CTTGGACGCTAATTTCATGTCGATAAAGtcagaaaaagaggacCTAAGGTCGCTCTAGTTCACATGAGTG
GTTAGACAACAGCTTTGAGCCTTCATGGATTCTTTAGGAGCGACAGTTGCGCCCGACCCTGCGATACGCT
CCCCTCCGGTCCCACAGACTCTCACTAACGTAGCGCCTTCATACAGAGGGGAGCAAGCATCCCATGTAGC
AGCATTTTCTCACCCTGTTACAACCACCGATTCCTTCCATTACCTTATGACTACTTCAGCAAGCATGCAC
GCTCATCACTCGTAACGCGGAAATCCTGCCACCAAttacctttttttccaacGATCTTTGCTCGTCCGCT
TCGttgaggggaagaagaagagtcagAAGGGGTGAgagtggagaagaagaggatggagatgacAACCGTG
GAGACAATGAGGAGGATCGTGAGGATAATGAAGATGGGAATCATTGGTCAAGATGCTCTGAAAGATCGAA
GTCAAGCGGCTTGTTAAGCCATGATTGCTCCGATGGAATACGCACATGACTTCCAGTGTAAATATAATCC
AAAACAGTACATTGAATCCTTGTGCATTCTAGAATCTCGGATCGCTATTCACATGAATATATTGACGTGT
GTGGCCTTCATTCATGTAGCTAAGGGACTTGCAGATCCAGCTCAGTAATTGCATGTCCACTCCTCGCCGG
GCTGGGGAAAAGTGCCAAAACTTGGGAGAATTATTCGTTGTGATGAACTACTTTCAGAACAAGCTGAGTG
TCCGAGTGCATGAAGTTCGTCAATAATAAGGAATCTACTATTGTTTCGATCAGCCTAAATGGAATCACCT
GAAAAGGGCTCATTGTGGAGCAAACAGCAATGAGCCCTTGAGAACGCAAAATCATATATAACAATCTAAA
GCTTGTCAGCTGCTAAAAATGATAGAGCACATGTTGCAACGATACTTGCTTTTTTGGGGAGCCTTCTCTC
GACCGCAccagagaagggagaagaactCGATTCTTACTTCAGAAGACATGCACAGCAGCATAAGCAGGTG
ATATATGTGACACATATCCCATGCCAACACCATTTCCCTGCTATAACTTCCATTAGACTCTTTTTATTAC
CGCCGAAACTGCTAGGTGTGAGCTCCGACACCGAAGCTTATCATCATAAATAGATAtataaataataata
cGTATAGTAGAAAGATGTACACATCAAAGATCTTCTAACAGATGTGATTTCTGCTGTCCCGTCATGGTCA
CCTTTATTACGTTCTATTCTGTTGCTCATCTCATTGCTGTCCCCCTCTCTTGTGCTTCTTTCAATAGGCT
GTTGATTATTTATATATATGGAACCAAACAAACATTTGTGGATGGAGCATAACATTTATTTGATTATTAA
TGCTTTATTAAGGCGCATCCGACTATGAATTAAAAAGACCGCAC
>LTCONS_00001343
GATCAACAATCAGTTGGTGGAAGTGTTGTCACATTTTATGTCTACATAAGAGATCATGTTGTACACACAT
CAGATATAGCGTTTGATTCTACAAAAAGCGATAAGTTGTCTATGCAGTAATGCAAGATCGATCAATCAAC
CCAGCTCACATTAGGCCTCTCCCAGTCGACACCCTGTATAACCCCTCCCCATCGACCTTCCATCCAAGTT
CCAAATTTCTGTCTC
>LTCONS_00001349
CGTTATTAGTACGTATTTTAGTGGTTTGCTCACCCGCCGGTAATTGAGTGTGTTCTACATCATGGCCAAT
GGCGGATGGTAGGCAATAAAGTCCCTTCATGAGTTCGTCAGCAGACATCCCAAGTGATCTTGACCTTACA
GAGGTTATGTGGGTTGTGGCTGGCCCATCCTCCTGCGACCTGGCTAGAGCCTTTCATTATTGcctccccc
ttccttccgCTTTCTTGCACTCTGTGCTCCGCTCGATGAAATTAGACCTTCTCTAAGGAATTTCTTCTAT
CCACGCATCCCAAAAGGTAAATGAGTGCCCGAAATCAACAGCAGAATATTGacttcaacctttccaagAA
GAATCAGGTCATGCACCAGGCTCCTTCCTTCAGACTTAGGACTTATCTACAGCAAGCTTCATAAAATGGT
CAACGATATAAGCCCTCCCACCCTTTAATCTCTAACAGAATACTTGGCTATCTAACAGAATACTTGGCTA
TCTAAGTCCAATCCACCCTGCTGTGACTCGCCCTGTCAGTAAGTCAAGTTCATGAATGGGAAATCTAAAT
TGCCAC
>LTCONS_00001618
GTCACAGCCGATAATATAATTACGTAAGACTGTTTGTCTTTATATAGAGCAACAATCGCCAAATTGGAAC
AtgttcttttcttccagtATGAGGATCCTATCAAAACTGCTCAGTTCAGGATTCGACAATATCTCTACTG
TAGAAATCGCCGTTTCAGTGAGATAATGCTCCGTATCATCGGTGAACCAATTCTCGGGGCCAAAATCAAT
CGATCGAAGGGTAGTCGAGTCGGATTCGATGGGAAAGTCTTTTTGCCAACTGATCACTGATCCGACCTTT
ACTGTCAAATCGATCTTCATCGATAGCGTGGCCCGTTTTGACTGCCAGTATAATGCTCTAAGTGGGATGG
GGCGATAATAAACCTCCGCCACCAGTGGACGGCCTAGATGGGTTCAAATGTGCTGCTGTCGTTGGAAATG
AATGTATTGGAAGGGCCCTCGGAGATGTCTGATGCCTGTGAATCTTACGATTACAGATCCACGATACGAG
CGAATGAAGGCTTGGAGACTTTTTGGATTTGCCCTCCTGGCTCGAATTCGATACGAAGACTCGCCTgacc
aagaagaaagtTTGTAAAGCCTAGGAAGATGGATATTGCTGTGTTTAATGGCTGCTTTCGTTGTCATTGA
TTCCACCCTGATTGTTTTTCCTCGGTTGTTGGAAGCTATTCCGCAGACCTACCGCCACCGACTTTCATCG
CGGGACCAACAAAAAATTCAACCAATCTTTCCTCGCTGCTTTCCCATCCTCGCTTCTGCCCTTTTTGCTT
AGGCGCTAAAGCGGTCAGACTGAGGAGGATCCTAAGTTTGCTATAAGTCGAGCCGCTGGTACTAGCAGTC
TGATCAGACGCGGCAGTATCGGGATGGAttcccccccccccctcGGTGTACATCAACGCCCCTTGGCAAC
GATTGTTGTACTAGGTAAGCTGTTCTAATTGGTGATGGTGTATTCTAATAAGTATCACTGCATTCTTCGT
CAATCATCGTTGCTCAAGTCAAGGGAGACGTCTAGTTGGCGTTATCCCAAGGGTTGTTTGGTCTCTTTGT
AACGCTGAGATTCAGTTGACTGATGTTGGGTGTGATTGGGTCGTCCTAATGCCAGTACGTATCGGCTGAT
CCGGGCTGGGACGATGGCCGTTAGGGTTCTGATAGGAGTTGGAACAGTCATTGAATGAGAGTATTGGAAG
TGTCACGAATGTGCTACTGTTGGGTTGTGGACTGAGAGAAGGTATAAGCCCTGTCTGCCCATTGTAGCCC
GTTAACTGCCTTGATAATTCAAAAGACGGCATTTGCTTCGCAAGCTAATGACCGTCAACGTCCAAATAAC
TGTGTGGAGGTTAGATTGTGATATAGGTTGTTGAGGTGATGACGGGACTTTGTATGAGGGCGAGAAAAAA
TGTGCAAGAAGAGACATGGGTGGATGGTTTGAGCTCATGTATAACATAATTTGGGACCTGCAATTGCGGT
ATAAAGAAAGTCATTGAAAAAGGATGTCAGCGAAAACGATAGGTCGATAAATGGAGGGACTCAACATTCC
GTTGACCTTTTGGAAGCGGTCAACTTGTATCTCCTTTCACGACGGAATAAGCTGTCAGATAGTAGAACGA
ATGCGGGTGGAAGTCCTCTGTGAAAATTTGATCTTTTCACTTCGCTAACTATTATTGCTAATCGTTAAGA
CGTAATATGACATCGAATCCTAGCGTAGTTCTTGCTAGGATGTTGGGAATGACTAGCCTTGGAAGGCATC
ATTTACAACGTGAACAAACAACACTAAACATATAGGGGCGTTCAACTATCCCTGTTGGTGTTGTTCTGGT
TATTCTACTTGTTATTAGAGTTTTCTTCCACGAAATAGAACATGACATTTTCATCAGTATCAATGTTCAG
CTGCGCACACCAGCCTGTATGTTACTGTTGAGTAAGGCAACACGGGGTGATGCATCGCGTGGTAACTGCA
GCTATACGAAGG
>LTCONS_00001619
GTATCACGTAGACTAAAATAATATGATCGACATACTCTTTCAAGTACTCTCAACCAcatatttcttcttc
gctgaTATTGAGTAGCTGCTACCTGCCCCCTGCAATCAATATCCTGCACAATACAATGGAACGTCGAACG
TGCAGTCTCTAAACACGTGTGCCGGTACAGGTAGCTCTAACGGCCTCAATGCCTTTGACGAGGATATTTA
TGACATTGTTGTAACGCCTGATGCTCTCCAAATCTAGAAGACTCTTCACCCCTTGGAAGAATGTCATTTG
TACAATACGGACTATTGGGTGGCTCTCGGCTGAGTATATCTGAGGGAAGCGATTAAAGAGCCACGAAAAG
GAATGGGGACGGGAAAATGATGAGCGGACCAAAGGATCTGTCTCCAGTCCTTGGAGTACCGCGTTGACTG
AGGAGAAAGGGTCCATAGAAAATTAAACAAAAGGCAAGCAAGGACCAACCGGAGCGACAAGCAATGATTC
GGGACTCGTATTTGTCAAGTCTCTTCATAGTCATTTATTATATGAGTGCCACTCCTGTTTACATTTACCG
CTGCGATTCTGATACAATTCTCAATGACGTTTCCTTAACTGGCCATCTTTTCTTAATAGCCTTATGCTTA
TACCTTTGTGCGGATGTACTAATGTTATATTGCGGGTTATTTAATGTCATTATAATTGTGAATATTTGTC
TGTTGATCATTATTTCAATCACATTTCCCCTTATATTGAAGGCATCCACCATGCCCCTTCATCTAATACC
T
>LTCONS_00001365
ACCGGGGATAGAGTGGATGGAGACAGCACGTAGGACATGGCTAGGTGCGCATTGTATACTTCCTGAAAAT
ATTCGACAATATGATGCgcaaaggtggaggaacaaacaaacagaCAGAGAACAGAGTGGAGGTGACTACG
AATTCATTCGCAACAACAGCGGCAATGAAGTGTATGTTGTTGTTCTGTAGGCAGGGCTCATTCACATCTC
AACGTCCGTCTGCACAAAGAGATCTAGGCAGGGGCCTGTCTATGCAACGGATGTATCTGCAAGGCTTCTT
GCATTCTTTTTGTGCCAAATACGAAACCTCAGCCCAAAAAGTGAAATGTAAAAAATCCACGGCGATATTC
GAAATCGCGACCTCTTGATGTCGTCCTAGTCACTTTTACAAAGGACAAGATCGTAGTCAAGCGCACTACC
ACTGTGCTACGCGG
>LTCONS_00001367
CAGGGTTGTACTTCTTTCCCAACTCAACAGCTCGCACTAATCTGTTCTTgtcctcgtcttcaatATCTAC
ACTGTCAAAAGCCTTGAGTCCTTGGCTAAGTTGAAGAGTTTCGGCCGAGGGGGCAGAAATGAACGATTTA
ATGGACTTCTGGAGCAAagaggggagaagagaaattTCTTGAACACTTTTCAAGAGTGAAGCAATTTTGT
CGTATGGGCGAAAGGAAGCAAATCCAAGAAAACGGTCTGAAAGGCAGACAGCGATTTCCGGCTTATGGTT
GATACTTGACCTCAAGGTTCTCTTCGTGCAACTTCTTGGCCAAAGCTTTATCGGGATGGATCTGCAATGG
AAGAGCTTGCTTGCAGGTCAAAACTTTGAACAAGAAAGGTAcat
>LTCONS_00001372
ACGTCCCTATGCGTCATACCTGCAGCTGTTCACACGTCCTCGTTAGTAACtcacaacaacaacttAACAT
GTCTCGCTTCTTTCCATATTATTTTCACCACTTATAACGAAAAAACCTGCAAGCAGTTTGGCATTCGCTA
ATGAATTCTTGGATTTCCCTGCCAGTCAGAGGCGGGAATATTGAAGCATGCCATGGCAGCTCTCATGGTC
TCTGGGAGGATCCGTCCGAGTGCCGTCAAAATATTTCGAGGACttgaaaaaagaaaaaagttCTTTCGAA
GTCTATTCTCAATGACAGCGATCAGCTTTTCCCAAAGCGTCTTTATTGCTTCTGTTCACGAGAGGATAAT
GATTTGTCGCCTATTGACGCTGTCTTCATTGTTTCAGTCGGCGGTAACTTACGCCAATTTCGTCCTATTC
ACGTGAAACAAATGATTATTAGAAACCTTCCCGTCAACATTCACGGACCCATGTGATATTGATGACCCGG
CCAAATGTAAACCAAGGATGAAAACTCATTAGGGTTTCTCAGGCCTGTGAAAAGCTAACGATGGCTGATC
TGGGGAAATCTGCTTGAAAGACAAATCAGACCTTAGATTGGTCGGTTTAAAGAAGGCACATTCTGATGAA
AATTGCCTCAGACTACACGATTCAACTGCATTTATCTGATGGTAATTCTATGATGTTAAGCCTTTTACAT
CGCCAGTTATAATTTCTTTGCGCATCTGATACGAAAACGACGGCCTAAGACCCTCCGGCAGGAGCTCCAA
GAGAAACATCTACTTGTGGCTTTGTCGATTTTCCCCACGTTAGCCCATAGTTGGCCATGTTAGGATGACT
ATAACTCTTTAAGATGGTTGCTGGCTTTGGCTGCGACTGGGAAAGCAATCGAGAGGCCTCTCAGATTGTT
TCCTCTCGATTGTTTGCCGGTGTGGCTGTGTCGAGAGAGTTTGAGAGGCTCGTGTCAGTTTGGCAGAATG
GAAACTGGACCATCGTATCTGCCCATTTTCGTCCACTGGAGAAAAAGCCGTACACCAAGAGGACTATCAT
AACAATCTACTCTAGGAGTTTTTAGGATCTCAGGACATGGTAACAGGATAAACAATCCTTCGGTTCATTC
GAACCACTGCTTGCGAACAAAGAAGGCAACCTGACTGAGATAATAGGGCTCTCCATGACGGAGTTAGTCG
TTTGCGTGTAACTCGTTTAGAGACTTAGACTACGTAATCCAATCGGATCCTATACCCATATATAATTCAA
TTTTCCTTTCATAGttttctggtctttcctcatcattaTTCTGTGCACTGCTCTCCGAGTCTGTTAGTAC
GCCGGTGTTGAGGAAACTCCAGTCCAATACTCCACACAGTGATCACAGGATTGACTGTCCCTGGGGTATA
CAACCAATGGGTCAAAATGCCAACTTCGGACACCCCAGTCCATCCACTGATCCAAGAACGATACAAGGGC
TTCGAAGGAGCCGTGGGAGCCATTGATGGCACTCACATTCCTATTAGAGTCCCCGCCCTCTTTGCAGATG
AAAATCGTAATCGGAAAGGCGTTATAACCACCAACGTCCTCGCAATTTGCGATTTCAATTTCAAGTTCAT
CTACCTTCTGCCGGGCTTCAGTGGCTCAGCGCATGACTCACGAGTTTTCCGTGAGGCCAAGTTGCACTTT
GGTCTCACATGCCCTGCAGGTCGTTATTACCTCGGAGACCTAGGGTATCCAAATTGTGACGCTGTTCTGA
CTCCCTACCGGGGAGTCCTGTATCACACTGAGGTATGGAGAAGGACTGGGAGGAGAGAACCGTCAAATAA
GCAAGAGCTTTTCAATCGAAAGCATGCGTCGCTCAGGAACTATATTGAGCGTATATTTGGCGTGTTGAAG
CGAAGATTCAAGATCCTAGCAAGTGACATTGAGTACCCCATGCCGACTCAACCCAAGATTTTCGCGGCTT
GTACGGTACTACACAATATGTTATAAGATCTTCGTGGCGGAGAGAGAGCTAGGGAGGTAGATCCTGACGA
CTTAGACGCTGTCGAAGgggtggacgaggatgatTCAAATAGAGAAATGGCCCAGGAAGGAGACGGAGCT
AGTGAACTGAGGATCACTTCCACaaaacctcctcttcttcttgtcagCACGATTATGACAGtaacccttc
ttcatcccactTCAGTCCGCGTCCGAGCATACCCCTTCGTTTACGGCCGCGGCCTTTTCTCACCGAACCC
CGAGAGATATACAGAGATAGAGAGATCGACAaccttccaccaccttcctcgccaccgGGTTTCGGCAACG
CAAACAGATGTAGAACTGGCTGGCGTGCGAAAGATGAGTCAGCAGAGCTTGAGATGAAAGGTATATAAGA
CAGTAGTTTTCCATAGTTTTAGATACTTGTCGATCC
>LTCONS_00001373
ACGTCCCTATGCGTCATACCTGCAGCTGTTCACACGTCCTCGTTAGTAACtcacaacaacaacttAACAT
GTCTCGCTTCTTTCCATATTATTTTCACCACTTATAACGAAAAAACCTGCAAGCAGTTTGGCATTCGCTA
ATGAATTCTTGGATTTCCCTGCCAGTCAGAGGCGGGAATATTGAAGCATGCCATGGCAGCTCTCATGGTC
TCTGGGAGGATCCGTCCGAGTGCCGTCAAAATATTTCGAGGACttgaaaaaagaaaaaagttCTTTCGAA
GTCTATTCTCAATGACAGCGATCAGCTTTTCCCAAAGCGTCTTTATTGCTTCTGTTCACGAGAGGATAAT
GATTTGTCGCCTATTGACGCTGTCTTCATTGTTTCAGTCGGCGGTAACTTACGCCAATTTCGTCCTATTC
ACGTGAAACAAATGATTATTAGAAACCTTCCCGTCAACATTCACGGACCCATGTGATATTGATGACCCGG
CCAAATGTAAACCAAGGATGAAAACTCATTAGGGTTTCTCAGGCCTGTGAAAAGCTAACGATGGCTGATC
TGGGGAAATCTGCTTGAAAGACAAATCAGACCTTAGATTGGTCGGTTTAAAGAAGGCACATTCTGATGAA
AATTGCCTCAGACTACACGATTCAACTGCATTTATCTGATGGTAATTCTATGATGTTAAGCCTTTTACAT
CGCCAGTTATAATTTCTTTGCGCATCTGATACGAAAACGACGGCCTAAGACCCTCCGGCAGGAGCTCCAA
GAGAAACATCTACTTGTGGCTTTGTCGATTTTCCCCACGTTAGCCCATAGTTGGCCATGTTAGGATGACT
ATAACTCTTTAAGATGGTTGCTGGCTTTGGCTGCGACTGGGAAAGCAATCGAGAGGCCTCTCAGATTGTT
TCCTCTCGATTGTTTGCCGGTGTGGCTGTGTCGAGAGAGTTTGAGAGGCTCGTGTCAGTTTGGCAGAATG
GAAACTGGACCATCGTATCTGCCCATTTTCGTCCACTGGAGTGAGTTAATTGTCCAACAAGCCATTGCAT
AGATCCTCCACCCCCTTGAACCTTCCAGCAAGTGGAATTGGCGGCGCTCTGCGCCCTGCTTGCCAAAGCG
AGTTCCTAGTGCTTCCAAGCGCTTCTTGGACAGAAAGGTCCACCAAACAATACTTCTACTCAGGGATTGA
CGACACTCTCCAGGAAAAAGCCGTACACCAAGAGGACTATCATAACAATCTACTCTAGGAGTTTTTAGGA
TCTCAGGACATGGTAACAGGATAAACAATCCTTCGGTTCATTCGAACCACTGCTTGCGAACAAAGAAGGC
AACCTGACTGAGATAATAGGGCTCTCCATGACGGAGTTAGTCGTTTGCGTGTAACTCGTTTAGAGACTTA
GACTACGTAATCCAATCGGATCCTATACCCATATATAATTCAATTTTCCTTTCATAGttttctggtcttt
cctcatcattaTTCTGTGCACTGCTCTCCGAGTCTGTTAGTACGCCGGTGTTGAGGAAACTCCAGTCCAA
TACTCCACACAGTGATCACAGGATTGACTGTCCCTGGGGTATACAACCAATGGGTCAAAATGCCAACTTC
GGACACCCCAGTCCATCCACTGATCCAAGAACGATACAAGGGCTTCGAAGGAGCCGTGGGAGCCATTGAT
GGCACTCACATTCCTATTAGAGTCCCCGCCCTCTTTGCAGATGAAAATCGTAATCGGAAAGGCGTTATAA
CCACCAACGTCCTCGCAATTTGCGATTTCAATTTCAAGTTCATCTACCTTCTGCCGGGCTTCAGTGGCTC
AGCGCATGACTCACGAGTTTTCCGTGAGGCCAAGTTGCACTTTGGTCTCACATGCCCTGCAGGTCGTTAT
TACCTCGGAGACCTAGGGTATCCAAATTGTGACGCTGTTCTGACTCCCTACCGGGGAGTCCTGTATCACA
CTGAGGTATGGAGAAGGACTGGGAGGAGAGAACCGTCAAATAAGCAAGAGCTTTTCAATCGAAAGCATGC
GTCGCTCAGGAACTATATTGAGCGTATATTTGGCGTGTTGAAGCGAAGATTCAAGATCCTAGCAAGTGAC
ATTGAGTACCCCATGCCGACTCAACCCAAGATTTTCGCGGCTTGTACGGTACTACACAATATGTTATAAG
ATCTTCGTGGCGGAGAGAGAGCTAGGGAGGTAGATCCTGACGACTTAGACGCTGTCGAAGgggtggacga
ggatgatTCAAATAGAGAAATGGCCCAGGAAGGAGACGGAGCTAACTGAGGATCACTTCCACaaaacctc
ctcttcttcttgtcagCACGATTATGACAGtaacccttcttcatcccactTCAGTCCGCGTCCGAGCATA
CCCCTTCGTTTACGGCCGCGGCCTTTTCTCACCGAACCCCGAGAGATATACAGAGATAGAGAGATCGACA
accttccaccaccttcctcgccaccgGGTTTCGGCAACGCAAACAGATGTAGAACTGGCTGGCGTGCGAA
AGATGAGTCAGCAGAGCTTGAGATGAAAGGTATATAAGACAGTAGTTTTCCATAGTTTTAGATACTTGTC
GATCC
>LTCONS_00001375
AAACGAATACACTTATCAGATTGCAAGGAGATAACGGGTAACTTACATATGAACCAACCGAATGCGGCCC
CCAGTATTTCTGTTGATAATTACACGGAAGACTTTCCAAACCGACAACCGacgaaggaaagggaacAAAC
CCAGGGTTCAACCTTCGGGGCAACTGACCGACGGTTGATGATGTGCAAGGTTCAATCGTCAACGAGTCTT
GACCATTCTACAAATTAATAATGGAACTGATGGGGATGTTGGAAATCTCTCTCGTCATGATGCTCCACAT
CTTTATTCAGCACCATGACCGATTCGGACCGCAATGTTTCATAAGGATGAACCCATTTTGACATCGTTAC
ATCGGTACGCAAGCACGTCGTCCCTGTCATATAACGCCAGCTTGGCATTATAATTGATCACCGACGCGTT
GAGCGTCTCCTCATTTCCATTTATCACCATGACGGTATCTTCATTTTTACAACAGAGTACCTATATATTT
TCTGGGTGGAGGATTTTTGTCAGGAGATAATGCAGAAGCAGCTCATTTTTACATTATTTGGCTGCGGATT
CTACAGTTATACATCCGGGGAAATGAACGGTGGGCCTGCAAGTCATCAATGGGTGtcatcttttctccaa
GTCCTTCGAACACACGCTATATTGGTGGTAACCAATGAACATCCTGATAAGGACTAGTAACGCAGAAGAT
CAGAAGGTACTTACTATGTGCAGTATCAATAACGTGATTCCTCCTTGCTCCCATGGCACCGCGTCAAAGA
CGCTCAAGGCCCTCTAGACGAAACCGCACGAAAGTCAGCAACTCCGCCCTTTCCGGGATGGCTATGCCCC
TACTTGCACTTCTGGACTGCCATCCTCAAAGAACCATCGTCTCAAATTTGCATCAGCATACCGATACTTC
GGAAAACGCCAAAGTCATTAACCCCAAGAACTTTGCGGTTCTCGACGACGTACAAGCCTCTCTCAGCGGC
AGCGCTGTGGGCACTGCCTTAGTGCCCAAGTGAAGGCGCTCGCCAGTGGTGAGAGAGATCCTATCGGAGT
TGTCGTAATGGTTAACGGGGTCAATGTCATCAGCGCCATTGATGAGTTTGTACGCTTACAGAAGACTTAT
GATACTAATATATAGGCGCTGCCCTCTACCGAAACAAGCTTATTATTATGGGTGACGGCCAAGGGTCTGA
CATCCCATTAGCTGTGTATCAAGTTGATCCCGATGTTCCCTACAGTGCCACAGGTATGACTAAAAGTGTC
AAGTGATATATAATAAGCTAACTTGTATCAGTCACTCTCAACAACTTCCGTGGCCAATAGTTTAACTCCC
TCAACGATGTCGCCAAGAGCCTCCGCAATAAAGGACTACACTCCACTGACGTAGCTTGCACTGTCGTCCA
GGGTTTCAGGCCGGAACCCATACTTTCCGACCAGTATACGAGTTTAATTTAGGTACTGGAACCATTCAAG
TTGTCGCGAACATGTTGAATACGCCCAATGGTATCGCTTTTGCGCcagggggggggg
>LTCONS_00001646
CGCAAATCGCAAATCGTGATGAAAACTGAAAACTAATCTAATCAGCTCGTCGGCTGTGGGAGCCGGCGGA
TCCCAGTCCGATCGTGAGCCGTCCAATTGAAAAATCATTGCTAATTAGTTGTAGTTCGTTGTAAGACGCT
TCAACATTAAAATTATAAACTCGCAATCTGCTATCGGGGAACGAATGTCAAAAGTACTTGCTtcctccat
tctttcctccttcataACCGGCGTTACCCGTCGCTCTTCGGGTTTTGTCGTCACCATCTCCCACTCCCGG
CCCCTCTTCCGAATTCATATAAAGTTACCGTTGCACCCGAATACCGAGAGCCGATCCTCGAGTGGCAAAA
AATAACCGACGAAAACCCCAAGCCAAATAGGGCACATAATTATTACTACAGGCAGTGCATACGGTCTTCT
ACTTGTACTTTTGAGATCATCCCTTGGGTTGGGCATCTTGCTTCTCGAATTCTAGCACCTTGAAATCTTG
CTTCTCAAAATTTTACTCGCTGAAATTTTGCTTACTGCTGGTTACGTAGGCCTCTTGTAGTTAGATCAGA
TTTCTGGTTACTGGCGGTATATGGTGCACAGTACTCTTATTTTTCATCCCCCAAGGTCACGTTTGTTTAA
TCTCAGACCCGGAAATCTTTCGCATCATCTCCTGAGTTGACGATTGCTGTGGAAAGCGAGGAAAGAGTGA
CGAGGAATAACGATGTCAAGACCCGATAGGTCGTCTCCTCGATCTCCTTTTGCAATTTTATAGTATGTAC
TGTCACTATTCTATTTGACCGTTCATAGGTAAGCAGCATGCTAGATCACCAagtttcttcatcctcctgt
AATAGGGTCCGGAATCATGGTAGAAATACTCGCAACAGTGGAATGTATGGCACGATCACAGGCAAAAAGG
GCAGTAAAATTAATTGAAACTGAAAGCTTAGGGCCTTTTTTCAACGCTTATACCTATAAAAATGGAAACA
CGTCTCGATCATTATGCGTATTTTTTTTAATCCCACAGCGTCTGCAAACCATTACTCGGGAGGCCAACCC
GCAGCAGGAAACTTGGTATAGTATAATTTCGTCTACGCACAGATCGCtatctttccctttctcgcAAAGT
CGAGATCAGCAAATGGTGGTGCCAGAGTAGATCTTGTCAATTAAAAGGACCCCTGAATTCGAAGTGGACG
CTGTCACCTGCGGAAGCGTAGACATCTCCTTTGTTATTGATCGTCTGGGATACCGATGTTAGAGTAGGCA
AAGGGTTACCTTGTGTCGAAAGTACCATCTCCCTGGACGTCGTAACGATACTCAAAAGGCGTTAGTTTAA
TCTAATTCATTCCCCAGTCAGTCCAGAGTCGTGATGCAGGCGAGTCCgctccccccc
>LTCONS_00001381
gaagaggaagaccaTAACGGGACCGATACGAGACCGTTCAGCGAAACCACCAATGGCGAGGACACCAGTG
ATAAGCTACAGTTTAcacagaagagaagagcaggGATTCGGTCAGAACCGGCAGAAGGCTCTGCGAGAAC
TCCCTTCAGACCAAAGTATCGCAAGTCGCCAATGTATCTGATACACCGTCAGCAGTCTTCACTGTAAGAT
ATTATTGTGACGTCAACTCACTTGGAACCAGTATCAGAAAAAGCAATCAAAACAACTTACCCCAGAAGAA
CCACTGGAAAGACCCGACGGCAACACCAGCCATAGACAGG
>LTCONS_00001648
ACATGCTGCTTTTCGAATCTTTACGAGATCGGTGGTCTTCACCCCCTTGTGTAGCAGATCGGTTGTGCCG
CTTATCACCGCTGAAGCAGCTGCCAAGCATATCAGGTCGCCAAAACAGTCCAAGAGAATCTTCGAGTGGT
TGCACCCCACGAAAGGTGTCTGCCAATGACCATTCTGCCGTACTCTACAAGGTCAGCCGCTTGCAATGAT
CTACAGGATTTACCTTTCCCAAACCCGATACCAAGTAGAGGCTAGCAAGTTTTGCATTTGCGTCAAACCC
TAGCATCTCGTCTGTCTTGTTCCTTGAACCGACGCTAACGCTAGAGACGTTGAACCCCAAAGCTCCGAGA
CCCAATTTGCTCTCACTGCGTAAGCCTCTTAATTCGTCTTGTTCCTCAGTCTCTTCCATAATACCTGGTG
CGGGTGTATCTGTGGTAGCAATTCTCCCTTTCATCATTGTCGAACGTACTGAGCCTCGAGCGTAAGCGTG
AGTTGAGGTAATCGAATCGTCTGGCAAGATAGAAGCTGGATAttttggagaaggcggagaGGTGATCGAA
GTGAATGATGAATTACGACTCGCAGCTGGTGGGTGCGAGAGGAAAGTCTGTGACTGCATTGACCCTGGTg
gaagggagatgatgtGGTCGGCAGAGATATCAATCACTTGGTGGTCAAGTGAAATATCCAAGGCCTTCCG
ACCTCTCTCTTGCCTGTCAAGTGCGAGTGGGTGGTAAAGAGTAGGTTGATTAGTGTCTCCCCGATGGAGA
TAGGGCGTGGGCGGAAACGGTGAAGGTCTGTGAatctttttgtttttatGGCTGGATGACCTGCCTAGAG
ACCCTCCAAGCGTCATGACAGCTGAGCTTTTCAATGTCAATGAGACAGAAAGGCAGACGAAAAAAAATTT
TGTTCGCTgttttgctgctgttgaggCAGGATTCAGCTGGGGCCACTGATGACTGATTATTGATGGTTTG
ATCAAGATCTAAGCCGGCTCGCAGCATCGTGTTATCTGGGCCCTAGATGAATGTCATCACTGAAAATACA
TGTCTGTGCGTGTAGACAGGCCTACAAAGAggtgggatgaagagatttTGAGAGTGGAAACTTTGGGTCC
GATGTTGTTCGATGTTGAATACGAAGCATGGTATTAAGAAGAACTTGAAGGTTGGAGgctggagatggaa
ggtgTATCCCGGAAGGTCTCATTTCCCCCGGAGCTCCTCTCTACGcattgagaagaagaaaagtcaAGTC
TGGGGACCGAGCTCGCTGTTCGTCCAGTCTGATCGAGATTAGTAGACGGCGGAGATCAGCAGTGCACTAG
CGCTCAGCTTAAGCTCGGTCTCGCACTTTGCATCATCCATCACGGATCAAGCGAAGACTTCCAGCAGCAT
ATTCATCCATTGAGCATGGACTGGTGTTGCCCATATTTTTCCAGCAAGTCGCCCTTATTTGT
>LTCONS_00001659
TTACCTACCAAGTGATGGTGTGTAAAGGCATAAGTGAATGAGGAAAACCAAAGCAACTATAGAGACAGGT
AGCCTGTGTTCTCCAATAAAACGTCAACCATCCACAGTAACATTCGGCTTAGGCCTTTTTGCTCGCCAAA
CTGCTTCCATTGTCTTACCAGAAAGAAGTTCCCTGTTTCGCTAAATCAGCGCGAAGGTGTAGGCGACAGA
TGCCTACGTACTTGAGCACCATGTCGTGAGCTGAGAGTGAGACATACGCCAAAACCATCCCCCATGAAGC
TAGCATTCCCAATGCCAGCGGGGCACAGACATAGAATCTCGCTGTCCCA
>LTCONS_00001664
GCTTTATATCTGGTCTTGGCCAACACCCTCTGCTGCTCCATCGCCGACCAGCACCTGCTCGTCGATAATT
TCTCCACTTGTCAATCTCTTATGATCCGCCGTCAAAGCACATCCTGAGAAACAAGATTAGCTCAAGCGGA
CTGAGAGGAATCAGGTAATGATCAACATACCAAATGCCATCCACCCTTCGGCACCGATCGGTGTTATGAC
AATGGCCATGACTCAGTACCTTAACCTCCGCAGTCTTCTTACTAAAATAGCCCTCGGCTTCCTCGCGATC
CCACATCCATTTGAACACCCACGTCGAGCTCACCCATTAACGACTGGTCAGGGTCGTTGTAAGCCTCCGG
AAGAGGGATATGGAACCACA
>LTCONS_00001668
ACAATGTACTTGAATGCTGCAATGCATACATGCGAAGACGCTACACTACGGTACACCAAGGAGGACAATC
AAGGCAAATGGTTAATCCAGGACTGCTCAACGTCATCTCATGTCCTTTTATGGGAAGACCCGGGCCTTAA
GTCCCCCGTAGGCACAAGGAAGAAACTAGTATGACCCGATAATAAAGACGCCAGCGCTACATAGAATCCG
CAGAATGCAGCGGCCTGTGTTGGTAGTATCGAGCCGCCTCCGGCTTTCAAGATCTTTTCATTCTGTGACA
GATAACCTGCGGCGCTTCACGGGTTGTTTTAGTCCTTGTCGACTAAAAAGATTCTTCAACTCACGTCAAC
CAGAAACTCAAATCTAGCATTAGGAAAAGGCTAATCAGCGCGACTGATGATCTCAAGGAAGCAAGGAGAA
ACAAAAAACCAGCATTGAGATATCAGATGCGTATGACGCCGTTACTTCAAACTGGGGAATGTAGAGAACT
ATTAATTTTTTGAAGCCACCATATGAAGTTAAAGCTACTGCCTGACGACCAATGAGCAAAAAGCATGGGC
GCGATCGAAAACCAAAAGCTCACAGCG
>LTCONS_00001669
ACAATGTACTTGAATGCTGCAATGCATACATGCGAAGACGCTACACTACGGTACACCAAGGAGGACAATC
AAGGCAAATGGTTAATCCAGGACTGCTCAACGTCATCTCATGTCCTTTTATGGGAAGACCCGGGCCTTAA
GTCCCCCGTAGGCACAAGGAAGAAACTAGTATGACCCGATAATAAAGACGCCAGCGCTACATAGAATCCG
CAGAATGCAGCGGCCTGTGTTGGTAGTATCGAGCCGCCTCCGGCTTTCAAGATCTTTTCATTCTGTGACA
GATAACCTGCGGCGCTTCACGGGTTGTTTTAGTCCTTGTCGACTAAAAAGATTCTTCAACTCACGTCAAC
CAGAAACTCAAATCTAGCATTAGGAAAAGGCTAATCAGCGCGACTGATGATCTCAAGGAAGCAAGGAGAA
ACAAAAAACATTGAGATATCAGATGCGTATGACGCCGTTACTTCAAACTGGGGAATGTAGAGAACTATTA
ATTTTTTGAACCAGAAGCCACCATATGAAGTTAAAGCTACTGCCTGACGACCAATGAGCAAAAAGCATGG
GCGCGATCGAAAACCAAAAGCTCACAGCG
>LTCONS_00001406
GAGGCTCCTCCTTTGGGATGTTTGTTgtgccttcttctgtcttcttctttgtcccGCCCTCCAGCGCCCA
TCAGGAGCTCAGTGCATAACCCGATGCCCCAAATACATGGACCATTGTTAGATGCCTTGTTTTTTAGCGA
TCGAATTGCACCCATCACTCATCCCATCGAATCACAAAACAATACGCCCGCAAAAAATAGCTTTCGAATC
GCTGTGCAATGTCCTGTCGACTGTCTTTGTCTCATGCCGGATCCATAACCCGCATGCAACATGGACAAAA
TGGGCGTACCTACCTGTCTCTCAACAGGAAGCCCCTCGCTCTCTGTCCATTTTCACATTCATGATTAGTC
CAATAATGCTTGGTGAGATGTGGAAAACTGCATTGCTGCTGCCGAGCTTGCGGTGCGTTTATTAAATAAC
TGAGCTCCTAATCCAAACATCCGTCGTCATTCATGGACGATTTTCCGTTCAGACCAGCAAACATAAGGAA
GATCCAAAAAAGGGAACAAGGCGCCCTCCTTGACGGCTATTTATGAAGAGCTGacgtcgtcttcttttaT
CTATGTAtagcggaagaagatgacggcGCCCCTTCTGCCATGCCTTTTGCTGTCTCCAAACAACtgtcaa
caacaataaTGCCGGAGACAAGGGCTGTCTATTTCGTTATTTGATCAGTAACAACGCATGCGAAATTAGG
[truncated: 11,232 more rows]
