# Supplementary material for: Transcriptomic Analysis of Extracellular RNA Governed by the Endocytic Adaptor Protein Cin1 of Cryptococcus deneoformans
Source: Front Cell Infect Microbiol. 2020 Jun 23;10:256. doi: 10.3389/fcimb.2020.00256 (PMC7324655; doi:10.3389/fcimb.2020.00256)
Supplement: Table S1 — Differential expression of secreted mRNA between C. deneoformans JEC21 and cin1 strains revealed by RNA-Seq. [file Data_Sheet_1.zip › Table S9.xls]

## Sheet: Table S9
#gene_id	tran_num	tran_id	tran_exon_num	tran_length	tran_start	tran_end	exon_len	exon_start	chain	chr
3253194	1	XM_566631.1	5	1493	626188	627879	591,142,151,88,521,	6.26189e+29	+	NC_006670.1
3253195	1	XM_566900.1	9	1751	1555155	1557336	367,70,218,97,51,289,58,181,420,	1.55516e+62	+	NC_006670.1
3253196	1	XM_566899.1	8	1862	1550810	1553045	264,104,117,402,224,250,241,260,	1.55081e+55	+	NC_006670.1
3253197	1	XM_566898.1	7	1200	1548360	1549929	213,132,264,68,98,241,184,	1.54836e+48	+	NC_006670.1
3253198	1	XM_566877.1	4	789	1481095	1482360	104,277,157,251,	1.4811e+27	+	NC_006670.1
3253199	1	XM_566876.1	5	1606	1478934	1480765	267,262,88,803,186,	1.47893e+34	-	NC_006670.1
3253200	1	XM_566875.1	2	384	1272537	1272973	230,154,	12725371272820	-	NC_006670.1
3253201	1	XM_566874.1	3	1808	1476944	1478882	322,1389,97,	1.47694e+20	+	NC_006670.1
3253202	1	XM_566923.1	8	1762	1280166	1282327	211,28,157,185,627,110,125,319,	1.28017e+55	+	NC_006670.1
3253203	1	XM_566913.1	5	459	1862896	1863906	114,227,94,21,3,	1.8629e+34	-	NC_006670.1
3253204	1	XM_566943.1	3	1786	1575102	1577003	1205,147,434,	1.5751e+20	-	NC_006670.1
3253205	1	XM_567136.1	7	3741	2176547	2180576	949,391,387,1006,670,240,98,	2.17655e+48	-	NC_006670.1
3253206	1	XM_567184.1	7	1961	2215871	2218297	629,86,297,199,200,156,394,	2.21587e+48	-	NC_006670.1
3253207	1	XM_566945.1	14	3180	1578084	1582009	57,303,201,73,16,209,116,269,183,1219,101,147,80,206,	1.57808e+97	-	NC_006670.1
3253208	1	XM_566940.1	7	1354	1562953	1564654	316,182,271,187,183,38,177,	1.56295e+48	-	NC_006670.1
3253209	1	XM_566905.1	10	2283	1833217	1835947	131,163,107,96,430,33,252,116,180,775,	1.83322e+69	+	NC_006670.1
3253210	1	XM_566904.1	4	3356	1828806	1832550	170,201,1555,1430,	1.82881e+27	+	NC_006670.1
3253211	1	XM_566908.1	6	2407	1846019	1848644	93,73,27,133,628,1453,	1.84602e+41	+	NC_006670.1
3253212	1	XM_566893.1	12	2512	1533738	1536867	68,94,82,99,154,119,330,1047,175,84,78,182,	1.53374e+83	+	NC_006670.1
3253213	1	XM_566892.1	5	516	1528359	1529091	92,32,81,35,276,	1.52836e+34	-	NC_006670.1
3253214	1	XM_566891.1	4	742	1523958	1524932	409,101,20,212,	1.52396e+27	+	NC_006670.1
3253215	1	XM_566873.1	7	1108	1270604	1272089	107,144,300,156,64,126,211,	1.2706e+48	-	NC_006670.1
3253216	1	XM_566872.1	9	2980	1469420	1472855	766,412,18,509,319,391,153,163,249,	1.46942e+62	+	NC_006670.1
3253217	1	XM_566871.1	7	2899	1267204	1270455	465,101,93,209,532,1201,298,	1.2672e+48	+	NC_006670.1
3253218	1	XM_566906.1	21	3589	1838154	1843070	134,47,758,344,178,59,362,75,337,100,69,6,133,71,32,103,40,44,173,202,322,	1.83815e+146	+	NC_006670.1
3253219	1	XM_566936.1	6	2556	1311149	1314087	462,591,288,917,175,123,	1.31115e+41	-	NC_006670.1
3253220	1	XM_566922.1	3	1946	1275708	1277766	16,172,1758,	1.27571e+20	-	NC_006670.1
3253221	1	XM_566915.1	4	1492	1871430	1873072	643,387,97,365,	1.87143e+27	+	NC_006670.1
3253222	1	XM_566917.1	9	1220	1877305	1878973	250,215,52,63,17,125,70,165,263,	1.87731e+62	+	NC_006670.1
3253223	1	XM_566890.1	6	397	1521047	1522129	26,98,64,77,51,81,	1.52105e+41	+	NC_006670.1
3253224	1	XM_566889.1	4	4182	1515508	1519846	465,1362,2084,271,	1.51551e+27	+	NC_006670.1
3253225	1	XM_566888.1	4	381	1514647	1515351	213,79,50,39,	1.51465e+27	-	NC_006670.1
3253226	1	XM_566919.1	3	438	1880969	1881564	89,138,211,	1.88097e+20	+	NC_006670.1
3253227	1	XM_566654.1	5	939	690169	691361	212,102,120,180,325,	6.9017e+29	-	NC_006670.1
3253228	1	XM_567014.1	7	2588	1893064	1896037	732,1201,104,109,184,202,56,	1.89306e+48	-	NC_006670.1
3253229	1	XM_566928.1	6	1240	1289655	1291206	229,79,708,87,108,29,	1.28966e+41	+	NC_006670.1
3253230	1	XM_566688.1	6	790	910787	911855	25,72,116,92,126,359,	9.10788e+35	+	NC_006670.1
3253231	1	XM_566935.1	3	1459	1309504	1311068	264,1086,109,	1.3095e+20	+	NC_006670.1
3253232	1	XM_566911.1	12	1908	1856168	1858753	196,117,216,113,150,138,46,84,88,183,116,461,	1.85617e+83	-	NC_006670.1
3253233	1	XM_566910.1	5	1918	1853912	1856030	52,127,77,1580,82,	1.85391e+34	+	NC_006670.1
3253234	1	XM_566941.1	6	965	1566739	1567987	151,83,79,100,84,468,	1.56674e+41	-	NC_006670.1
3253235	1	XM_566927.1	3	1553	1287682	1289346	148,773,632,	1.28768e+20	+	NC_006670.1
3253236	1	XM_566897.1	3	312	1545763	1546411	82,109,121,	1.54576e+20	+	NC_006670.1
3253237	1	XM_566896.1	6	2608	1542486	1545430	285,332,394,236,921,440,	1.54249e+41	-	NC_006670.1
3253238	1	XM_566895.1	7	1209	1540814	1542531	423,133,26,87,117,90,333,	1.54081e+48	+	NC_006670.1
3253239	1	XM_566894.1	4	984	1539538	1540678	374,307,107,196,	1.53954e+27	-	NC_006670.1
3253240	1	XM_566916.1	12	1928	1874546	1877070	431,274,126,56,167,17,155,99,76,254,111,162,	1.87455e+83	-	NC_006670.1
3253241	1	XM_566914.1	8	1464	1869422	1871235	311,458,201,123,71,198,61,41,	1.86942e+55	-	NC_006670.1
3253242	1	XM_566942.1	6	1658	1568238	1570200	697,89,33,3,704,132,	1.56824e+41	+	NC_006670.1
3253243	1	XM_566907.1	5	1914	1843723	1845826	728,384,221,360,221,	1.84372e+34	-	NC_006670.1
3253244	1	XM_566883.1	9	2332	1499350	1502213	524,375,417,380,33,142,134,159,168,	1.49935e+62	-	NC_006670.1
3253245	1	XM_566882.1	9	3058	1495091	1498681	730,86,377,102,88,260,102,210,1103,	1.49509e+62	-	NC_006670.1
3253246	1	XM_566881.1	3	500	1492616	1493238	171,177,152,	1.49262e+20	-	NC_006670.1
3253247	1	XM_566753.1	4	1155	1093077	1094432	744,122,178,111,	1.09308e+27	-	NC_006670.1
3253248	1	XM_566752.1	5	1649	1088160	1090149	498,671,251,109,120,	1.08816e+34	-	NC_006670.1
3253249	1	XM_566912.1	13	1688	1860074	1862511	199,103,224,61,3,98,135,321,96,24,77,64,283,	1.86007e+90	+	NC_006670.1
3253250	1	XM_566934.1	8	1357	1307640	1309359	361,145,280,93,214,72,80,112,	1.30764e+55	-	NC_006670.1
3253251	1	XM_566933.1	3	400	1304255	1304791	122,220,58,	1.30426e+20	+	NC_006670.1
3253252	1	XM_566887.1	7	1937	1511356	1513627	146,392,293,131,545,208,222,	1.51136e+48	+	NC_006670.1
3253253	1	XM_566886.1	7	2747	1507971	1511014	515,566,597,45,520,192,312,	1.50797e+48	-	NC_006670.1
3253254	1	XM_566885.1	2	1753	1504088	1505908	1497,256,	15040881505653	-	NC_006670.1
3253255	1	XM_566884.1	5	1138	1502494	1503845	424,94,236,73,311,	1.50249e+34	-	NC_006670.1
3253256	1	XM_566909.1	7	2898	1848958	1852173	314,332,324,1068,101,488,271,	1.84896e+48	-	NC_006670.1
3253257	1	XM_566925.1	4	588	1284793	1285944	189,99,149,151,	1.28479e+27	+	NC_006670.1
3253258	1	XM_566924.1	2	1284	1282493	1283868	1252,32,	12824931283837	-	NC_006670.1
3253259	1	XM_566655.1	5	2175	865159	867534	450,285,393,737,310,	8.6516e+29	+	NC_006670.1
3253260	1	XM_566944.1	4	703	1577166	1578030	63,76,113,451,	1.57717e+27	+	NC_006670.1
3253261	1	XM_566686.1	10	2195	907725	910387	202,237,123,123,123,129,375,123,119,641,	9.07726e+59	+	NC_006670.1
3253262	1	XM_566946.1	8	4305	1585438	1590107	458,108,1160,275,1124,266,894,20,	1.58544e+55	-	NC_006670.1
3253263	1	XM_566689.1	7	2857	735353	738534	349,956,430,194,367,438,123,	7.35354e+41	-	NC_006670.1
3253264	1	XM_566937.1	7	1104	1314679	1316223	83,133,182,83,173,213,237,	1.31468e+48	+	NC_006670.1
3253265	1	XM_567057.1	6	1452	2030692	2032432	112,84,407,100,97,652,	2.03069e+41	-	NC_006670.1
3253266	1	XM_566939.1	3	1926	1560741	1562766	90,835,1001,	1.56074e+20	-	NC_006670.1
3253267	1	XM_567106.1	4	3808	2073306	2077263	2306,778,308,416,	2.07331e+27	-	NC_006670.1
3253268	1	XM_566938.1	5	1009	1316629	1317981	230,61,114,440,164,	1.31663e+34	+	NC_006670.1
3253269	1	XM_566930.1	4	1023	1295348	1296730	42,442,421,118,	1.29535e+27	-	NC_006670.1
3253270	1	XM_566880.1	16	2503	1489282	1492583	76,11,47,78,174,120,117,124,305,95,189,358,170,30,181,428,	1.48928e+111	+	NC_006670.1
3253271	1	XM_566879.1	3	2113	1483418	1485647	933,681,499,	1.48342e+20	+	NC_006670.1
3253272	1	XM_566878.1	3	621	1482258	1483004	4,296,321,	1.48226e+20	-	NC_006670.1
3253273	1	XM_566926.1	3	1278	1286092	1287486	535,658,85,	1.28609e+20	-	NC_006670.1
3253274	1	XM_566918.1	10	1145	1878961	1880619	237,124,151,202,80,152,29,11,35,124,	1.87896e+69	-	NC_006670.1
3253275	1	XM_566929.1	2	2098	1292318	1294466	57,2041,	12923181292426	-	NC_006670.1
3253276	1	XM_566920.1	4	1091	1882919	1884327	152,252,469,218,	1.88292e+27	-	NC_006670.1
3253277	1	XM_566931.1	6	2572	1299320	1302189	1338,219,330,164,103,418,	1.29932e+41	-	NC_006670.1
3253278	1	XM_566903.1	7	1495	1826593	1828362	186,17,36,103,529,98,526,	1.82659e+48	+	NC_006670.1
3253280	1	XM_566921.1	4	1548	1273959	1275665	146,193,309,900,	1.27396e+27	+	NC_006670.1
3253281	1	XM_566932.1	6	1405	1302350	1304038	321,159,473,160,211,81,	1.30235e+41	-	NC_006670.1
3253282	1	XM_566870.1	9	2277	1466463	1469135	333,430,483,509,217,60,60,42,143,	1.46646e+62	-	NC_006670.1
3253283	1	XM_566869.1	4	2686	1262967	1265805	874,428,951,433,	1.26297e+27	-	NC_006670.1
3253284	1	XM_566868.1	9	2219	1463402	1466321	97,97,359,64,77,206,913,75,331,	1.4634e+62	+	NC_006670.1
3253285	1	XM_566867.1	3	1279	1260951	1262394	673,155,451,	1.26095e+20	+	NC_006670.1
3253286	1	XM_566866.1	3	555	1461740	1462429	322,175,58,	1.46174e+20	-	NC_006670.1
3253287	1	XM_566865.1	2	630	1260031	1260727	239,391,	12600311260337	+	NC_006670.1
3253288	1	XM_566864.1	5	1125	1459649	1461023	427,292,132,122,152,	1.45965e+34	-	NC_006670.1
3253289	1	XM_566863.1	8	1492	1257837	1259786	420,81,278,149,41,102,88,333,	1.25784e+55	-	NC_006670.1
3253290	1	XM_566862.1	7	1454	1457917	1459686	202,134,318,90,187,353,170,	1.45792e+48	+	NC_006670.1
3253291	1	XM_566861.1	3	594	1248726	1249439	375,143,76,	1.24873e+20	+	NC_006670.1
3253292	1	XM_566860.1	7	795	1456455	1457638	87,60,246,154,83,81,84,	1.45646e+48	-	NC_006670.1
3253293	1	XM_566859.1	10	1418	1246583	1248508	112,198,85,275,248,43,58,87,101,211,	1.24658e+69	-	NC_006670.1
3253294	1	XM_566858.1	6	3223	1449648	1453159	2030,137,218,282,114,442,	1.44965e+41	+	NC_006670.1
3253295	1	XM_566857.1	9	1493	1243882	1245799	216,133,244,21,90,19,86,389,295,	1.24388e+62	-	NC_006670.1
3253296	1	XM_566856.1	4	614	1446692	1447464	156,41,128,289,	1.44669e+27	+	NC_006670.1
3253300	1	XM_566849.1	6	1401	1238761	1240474	715,201,234,128,37,86,	1.23876e+41	-	NC_006670.1
3253301	1	XM_566848.1	7	1647	1431807	1434102	240,382,212,261,44,435,73,	1.43181e+48	+	NC_006670.1
3253302	1	XM_566847.1	5	2051	1236290	1238621	118,359,299,861,414,	1.23629e+34	-	NC_006670.1
3253303	1	XM_566846.1	8	2577	1427059	1430042	255,74,255,213,337,438,479,526,	1.42706e+55	+	NC_006670.1
3253304	1	XM_566845.1	7	1415	1234101	1236272	46,34,82,69,764,141,279,	1.2341e+48	+	NC_006670.1
3253305	1	XM_566844.1	12	2384	1422201	1425109	532,62,76,121,260,263,308,166,130,129,144,193,	1.4222e+83	-	NC_006670.1
3253306	1	XM_566843.1	4	1116	1232661	1233917	471,148,471,26,	1.23266e+27	-	NC_006670.1
3253307	1	XM_566842.1	25	3057	1417666	1422026	141,332,96,108,97,97,38,79,51,178,97,88,147,17,91,57,78,248,77,36,116,266,81,124,317,	1.41767e+174	-	NC_006670.1
3253308	1	XM_566841.1	2	984	1231144	1232483	49,935,	12311441231549	+	NC_006670.1
3253309	1	XM_566840.1	12	3958	1405399	1409942	9,782,353,341,355,343,474,90,140,92,745,234,	1.4054e+83	+	NC_006670.1
3253310	1	XM_566839.1	2	2204	1227569	1229831	535,1669,	12275691228163	+	NC_006670.1
3253311	1	XM_566838.1	21	5962	1397172	1404232	18,218,1124,509,471,101,538,105,203,193,147,138,129,213,385,337,136,300,308,148,241,	1.39717e+146	+	NC_006670.1
3253312	1	XM_566837.1	13	1223	1223202	1225190	78,84,87,130,170,55,79,103,53,79,104,52,149,	1.2232e+90	+	NC_006670.1
3253313	1	XM_566836.1	4	1683	1394012	1395831	640,87,73,883,	1.39401e+27	-	NC_006670.1
3253314	1	XM_566835.1	6	1502	1221104	1222867	213,772,106,99,174,138,	1.2211e+41	-	NC_006670.1
3253315	1	XM_566834.1	5	703	1393028	1393923	71,130,86,105,311,	1.39303e+34	+	NC_006670.1
3253316	1	XM_566833.1	7	921	1219554	1220786	21,142,110,75,106,317,150,	1.21955e+48	-	NC_006670.1
3253317	1	XM_566832.1	4	1769	1388046	1389963	1049,147,222,351,	1.38805e+27	-	NC_006670.1
3253318	1	XM_566831.1	4	1833	1217521	1219538	85,1306,118,324,	1.21752e+27	+	NC_006670.1
3253319	1	XM_566830.1	11	1572	1385246	1387453	153,42,195,95,177,249,107,116,204,85,149,	1.38525e+76	+	NC_006670.1
3253321	1	XM_566827.1	8	2140	1379013	1381584	419,124,386,167,133,221,148,542,	1.37901e+55	-	NC_006670.1
3253322	1	XM_566826.1	4	978	1211503	1212651	324,468,63,123,	1.2115e+27	+	NC_006670.1
3253323	1	XM_566825.1	3	2035	1375875	1378008	1075,221,739,	1.37588e+20	+	NC_006670.1
3253324	1	XM_566824.1	4	507	1210544	1211380	85,99,178,145,	1.21054e+27	-	NC_006670.1
3253325	1	XM_566823.1	5	341	1374295	1375007	118,84,74,16,49,	1.3743e+34	-	NC_006670.1
3253326	1	XM_566822.1	4	1263	1208931	1210375	186,746,207,124,	1.20893e+27	+	NC_006670.1
3253327	1	XM_566821.1	3	783	1372795	1373801	174,307,302,	1.3728e+20	+	NC_006670.1
3253328	1	XM_566820.1	3	611	1207647	1208362	422,132,57,	1.20765e+20	-	NC_006670.1
3253329	1	XM_566819.1	4	328	1371719	1372537	139,141,11,37,	1.37172e+27	-	NC_006670.1
3253330	1	XM_566818.1	6	834	1206622	1207701	163,20,78,216,267,90,	1.20662e+41	+	NC_006670.1
3253331	1	XM_566817.1	8	1825	1369554	1371743	624,60,117,105,259,197,119,344,	1.36955e+55	+	NC_006670.1
3253332	1	XM_566816.1	4	1267	1205222	1206640	581,388,80,218,	1.20522e+27	-	NC_006670.1
3253333	1	XM_566815.1	3	1276	1367389	1368765	534,94,648,	1.36739e+20	-	NC_006670.1
3253334	1	XM_566814.1	7	1923	1202937	1205161	315,117,460,86,145,685,115,	1.20294e+48	+	NC_006670.1
3253335	1	XM_566813.1	11	3393	1359672	1363593	342,207,196,113,234,1143,268,210,275,116,289,	1.35967e+76	-	NC_006670.1
3253336	1	XM_566812.1	4	675	1201677	1202535	246,94,324,11,	1.20168e+27	-	NC_006670.1
3253337	1	XM_566811.1	6	1149	1358240	1359695	104,151,118,146,291,339,	1.35824e+41	+	NC_006670.1
3253338	1	XM_566810.1	4	603	1200892	1201650	58,128,174,243,	1.20089e+27	+	NC_006670.1
3253340	1	XM_566806.1	3	347	1199990	1200533	140,176,31,	1.19999e+20	-	NC_006670.1
3253341	1	XM_566805.1	9	2222	1351914	1354590	640,103,325,121,112,297,195,9,420,	1.35191e+62	+	NC_006670.1
3253342	1	XM_566804.1	20	3740	1192469	1197268	191,23,55,115,63,9,115,93,94,203,179,359,491,377,289,207,126,359,130,262,	1.19247e+139	+	NC_006670.1
3253343	1	XM_566803.1	3	2281	1349321	1351706	1921,318,42,	1.34932e+20	-	NC_006670.1
3253344	1	XM_566802.1	8	2008	1186796	1189209	381,686,165,323,167,122,79,85,	1.1868e+55	+	NC_006670.1
3253345	1	XM_566801.1	3	855	1347725	1348693	133,369,353,	1.34773e+20	-	NC_006670.1
3253346	1	XM_566800.1	10	1871	1183697	1186033	373,75,169,138,378,60,124,119,219,216,	1.1837e+69	-	NC_006670.1
3253347	1	XM_566799.1	8	1875	1344618	1346959	190,215,48,91,115,140,893,183,	1.34462e+55	+	NC_006670.1
3253348	1	XM_566798.1	4	1156	1179900	1181215	19,142,398,597,	1.1799e+27	-	NC_006670.1
3253349	1	XM_566797.1	9	1429	1342428	1344310	214,99,99,132,98,54,428,116,189,	1.34243e+62	+	NC_006670.1
3253350	1	XM_566796.1	4	1429	1177920	1179862	36,40,113,1240,	1.17792e+27	+	NC_006670.1
3253351	1	XM_566795.1	4	1376	1339409	1340952	289,785,44,258,	1.33941e+27	-	NC_006670.1
3253353	1	XM_566792.1	8	3559	1335296	1339313	433,106,375,927,744,535,268,171,	1.3353e+55	+	NC_006670.1
3253354	1	XM_566791.1	4	2180	1171618	1173960	579,279,272,1050,	1.17162e+27	+	NC_006670.1
3253355	1	XM_566790.1	6	1999	1332817	1335127	265,96,1124,167,69,278,	1.33282e+41	-	NC_006670.1
3253356	1	XM_566789.1	5	1731	1167772	1169904	934,382,117,171,127,	1.16777e+34	-	NC_006670.1
3253357	1	XM_566788.1	9	5325	1326893	1332762	27,92,67,1995,75,69,1032,187,1781,	1.32689e+62	+	NC_006670.1
3253359	1	XM_566785.1	7	1878	1320457	1322746	203,204,687,143,450,80,111,	1.32046e+48	+	NC_006670.1
3253360	1	XM_566784.1	5	1572	1160722	1162530	121,201,203,303,744,	1.16072e+34	+	NC_006670.1
3253361	1	XM_566783.1	12	2469	1125636	1128695	177,611,87,26,65,63,264,129,354,130,230,333,	1.12564e+83	-	NC_006670.1
3253362	1	XM_566782.1	7	1205	1158946	1160458	40,35,174,204,325,108,319,	1.15895e+48	+	NC_006670.1
3253363	1	XM_566781.1	3	728	1124752	1125633	154,333,241,	1.12475e+20	+	NC_006670.1
3253364	1	XM_566780.1	5	1735	1156733	1158671	174,179,325,631,426,	1.15673e+34	-	NC_006670.1
3253365	1	XM_566779.1	7	1092	1122849	1124313	188,87,247,110,29,106,325,	1.12285e+48	-	NC_006670.1
3253366	1	XM_566778.1	4	1302	1153779	1155229	208,100,351,643,	1.15378e+27	+	NC_006670.1
3253367	1	XM_566777.1	10	1233	1119185	1121107	191,149,267,72,126,188,90,57,20,73,	1.11919e+69	-	NC_006670.1
3253368	1	XM_566776.1	6	1642	1151724	1153626	77,731,89,570,112,63,	1.15172e+41	-	NC_006670.1
3253369	1	XM_566775.1	4	1955	1110685	1112818	1229,80,350,296,	1.11069e+27	-	NC_006670.1
3253370	1	XM_566774.1	6	3199	1147503	1151144	255,81,221,338,1181,1123,	1.1475e+41	+	NC_006670.1
3253371	1	XM_566773.1	3	1576	1108955	1110661	1309,73,194,	1.10896e+20	+	NC_006670.1
3253372	1	XM_566772.1	4	1461	1142556	1144207	1156,125,93,87,	1.14256e+27	-	NC_006670.1
3253373	1	XM_566771.1	6	1777	1107112	1109169	107,331,161,129,294,755,	1.10711e+41	-	NC_006670.1
3253374	1	XM_566770.1	3	1840	1140361	1142303	468,306,1066,	1.14036e+20	+	NC_006670.1
3253375	1	XM_566769.1	4	2555	1104273	1107017	66,71,1698,720,	1.10427e+27	-	NC_006670.1
3253376	1	XM_566768.1	6	1833	1137059	1139158	266,402,669,156,69,271,	1.13706e+41	-	NC_006670.1
3253377	1	XM_566767.1	5	1470	1100719	1102605	138,241,510,293,288,	1.10072e+34	+	NC_006670.1
3253378	1	XM_566766.1	3	1374	1135541	1137029	370,397,607,	1.13554e+20	+	NC_006670.1
3253379	1	XM_566765.1	6	1499	1098716	1100470	317,562,83,244,137,156,	1.09872e+41	-	NC_006670.1
3253380	1	XM_566764.1	19	3229	1131031	1135280	196,65,222,129,42,318,294,84,206,172,82,257,110,188,165,399,59,132,109,	1.13103e+132	-	NC_006670.1
3253381	1	XM_566763.1	11	3543	1094623	1098680	142,137,218,83,341,221,113,380,1134,82,692,	1.09462e+76	+	NC_006670.1
3253382	1	XM_566762.1	4	1420	851529	853153	197,465,448,310,	8.5153e+23	-	NC_006670.1
3253383	1	XM_566761.1	4	2589	848640	851383	963,1129,411,86,	8.48641e+23	-	NC_006670.1
3253384	1	XM_566760.1	5	993	846664	848059	204,554,126,25,84,	8.46665e+29	-	NC_006670.1
3253385	1	XM_566759.1	5	3004	839365	842756	371,783,1037,208,605,	8.39366e+29	+	NC_006670.1
3253386	1	XM_566758.1	5	1542	836319	838137	283,545,174,378,162,	8.3632e+29	-	NC_006670.1
3253387	1	XM_566757.1	9	2116	833732	836275	43,61,53,13,66,104,170,1211,395,	8.33733e+53	+	NC_006670.1
3253388	1	XM_566756.1	4	1165	831600	832934	282,259,555,69,	8.31601e+23	+	NC_006670.1
3253389	1	XM_566755.1	13	3354	824584	829164	282,110,160,149,104,685,1107,229,122,106,57,60,183,	8.24585e+77	-	NC_006670.1
3253390	1	XM_566754.1	8	1832	821702	824003	457,47,309,245,175,33,69,497,	8.21703e+47	-	NC_006670.1
3253391	1	XM_566751.1	5	1359	1086022	1087860	345,403,355,195,61,	1.08602e+34	-	NC_006670.1
3253392	1	XM_566750.1	8	2386	1082999	1085813	215,526,116,1172,109,56,39,153,	1.083e+55	-	NC_006670.1
3253393	1	XM_566749.1	8	1519	1081086	1083008	33,646,142,137,136,92,129,204,	1.08109e+55	+	NC_006670.1
3253394	1	XM_566748.1	5	2173	1076587	1078981	1194,168,268,299,244,	1.07659e+34	-	NC_006670.1
3253395	1	XM_566747.1	7	1490	1072904	1074700	34,831,103,182,64,161,115,	1.0729e+48	+	NC_006670.1
3253397	1	XM_566744.1	4	1503	1068187	1069848	340,423,369,371,	1.06819e+27	+	NC_006670.1
3253398	1	XM_566743.1	2	210	1067534	1067899	117,93,	10675341067807	+	NC_006670.1
3253399	1	XM_566742.1	4	2079	818914	821465	178,1490,148,263,	8.18915e+23	+	NC_006670.1
3253400	1	XM_566741.1	3	2697	1058812	1061603	1405,1251,41,	1.05881e+20	-	NC_006670.1
3253401	1	XM_566740.1	4	561	818339	819144	186,78,95,202,	8.1834e+23	-	NC_006670.1
3253402	1	XM_566739.1	6	2649	1055485	1058658	78,282,109,572,1134,474,	1.05549e+41	+	NC_006670.1
3253403	1	XM_566738.1	10	4018	813738	818294	245,58,58,95,107,774,1519,483,83,596,	8.13739e+59	+	NC_006670.1
3253404	1	XM_566737.1	3	2211	1052956	1055334	420,66,1725,	1.05296e+20	-	NC_006670.1
3253405	1	XM_566736.1	10	1576	809760	811829	104,34,56,131,17,600,143,148,152,191,	8.09761e+59	+	NC_006670.1
3253406	1	XM_566735.1	2	1766	1050504	1052323	1078,688,	10505041051636	+	NC_006670.1
3253407	1	XM_566734.1	3	1255	808097	809458	544,267,444,	8.08098e+17	-	NC_006670.1
3253408	1	XM_566733.1	7	4839	1045041	1050278	312,848,1764,696,689,298,232,	1.04504e+48	-	NC_006670.1
3253409	1	XM_566732.1	4	2672	805177	808000	478,1454,618,122,	8.05178e+23	-	NC_006670.1
3253410	1	XM_566731.1	8	1486	1042800	1044686	411,169,100,232,101,167,65,241,	1.0428e+55	-	NC_006670.1
3253411	1	XM_566730.1	11	3753	797390	802241	256,272,191,183,965,536,89,164,227,266,604,	7.97391e+65	+	NC_006670.1
3253412	1	XM_566729.1	7	933	1041990	1043345	39,99,20,14,70,174,517,	1.04199e+48	+	NC_006670.1
3253413	1	XM_566728.1	6	2423	794578	797259	482,384,637,362,118,440,	7.94579e+35	+	NC_006670.1
3253414	1	XM_566727.1	7	834	1038580	1040241	86,81,184,232,54,194,3,	1.03858e+48	-	NC_006670.1
3253415	1	XM_566726.1	5	940	793270	794414	189,148,241,336,26,	7.93271e+29	-	NC_006670.1
3253416	1	XM_566725.1	5	1096	1036458	1037806	210,223,97,55,511,	1.03646e+34	-	NC_006670.1
3253417	1	XM_566724.1	4	585	792395	793238	179,73,186,147,	7.92396e+23	+	NC_006670.1
3253418	1	XM_566723.1	9	1587	1034461	1036463	431,116,95,113,278,14,111,286,143,	1.03446e+62	+	NC_006670.1
3253419	1	XM_566722.1	8	2157	789327	792218	94,551,146,867,288,94,32,85,	7.89328e+47	-	NC_006670.1
3253420	1	XM_566721.1	2	549	1028733	1029335	183,366,	10287331028970	+	NC_006670.1
3253421	1	XM_566720.1	3	1300	787098	788500	669,482,149,	7.87099e+17	+	NC_006670.1
3253422	1	XM_566719.1	16	2204	1025170	1028240	308,76,163,69,73,313,62,227,106,48,32,100,309,203,28,87,	1.02517e+111	-	NC_006670.1
3253423	1	XM_566718.1	5	639	785983	786849	356,106,65,96,16,	7.85984e+29	-	NC_006670.1
3253424	1	XM_566717.1	5	1511	1023097	1024846	690,315,144,176,186,	1.0231e+34	+	NC_006670.1
3253425	1	XM_566716.1	4	1453	784773	786376	363,22,661,407,	7.84774e+23	+	NC_006670.1
3253426	1	XM_566715.1	3	2453	1019289	1021817	371,281,1801,	1.01929e+20	+	NC_006670.1
3253427	1	XM_566714.1	3	870	783277	784267	400,237,233,	7.83278e+17	+	NC_006670.1
3253428	1	XM_566713.1	7	1125	1017607	1019056	272,126,182,107,73,54,311,	1.01761e+48	-	NC_006670.1
3253429	1	XM_566712.1	12	2540	776765	780684	89,23,633,368,449,171,65,302,132,15,235,58,	7.76766e+71	+	NC_006670.1
3253430	1	XM_566711.1	3	1132	1016379	1017616	517,144,471,	1.01638e+20	+	NC_006670.1
3253431	1	XM_566710.1	2	162	775996	776298	97,65,	775996776234	+	NC_006670.1
3253432	1	XM_566709.1	6	2529	1013414	1016158	252,306,685,80,1073,133,	1.01341e+41	-	NC_006670.1
3253433	1	XM_566708.1	6	1664	773179	775135	991,193,126,82,114,158,	7.7318e+35	-	NC_006670.1
3253434	1	XM_566707.1	6	3648	1006580	1010546	79,182,705,1608,830,244,	1.00658e+41	+	NC_006670.1
3253435	1	XM_566706.1	19	2855	767259	771192	477,205,226,69,113,95,191,66,198,65,188,40,92,59,79,421,66,19,186,	7.6726e+113	+	NC_006670.1
3253436	1	XM_566705.1	7	703	1005391	1006415	3,185,108,96,97,95,119,	1.00539e+48	+	NC_006670.1
3253437	1	XM_566704.1	6	1811	764968	767037	141,101,282,285,223,779,	7.64969e+35	-	NC_006670.1
3253438	1	XM_567234.1	2	413	569656	570227	343,70,	569656570158	-	NC_006670.1
3253439	1	XM_566540.1	5	1201	469179	470591	363,177,185,275,201,	4.69179e+29	+	NC_006670.1
3253440	1	XM_566539.1	5	1278	287322	288844	402,170,342,273,91,	2.87322e+29	-	NC_006670.1
3253441	1	XM_566538.1	5	2191	466562	468968	520,968,175,237,291,	4.66562e+29	+	NC_006670.1
3253442	1	XM_566537.1	4	681	286173	287116	121,185,279,96,	2.86173e+23	+	NC_006670.1
3253443	1	XM_566534.1	6	726	457615	458648	81,117,158,81,82,207,	4.57615e+35	+	NC_006670.1
3253444	1	XM_566532.1	9	1707	455193	457381	240,516,186,126,121,218,120,75,105,	4.55193e+53	-	NC_006670.1
3253445	1	XM_566531.1	6	1993	278541	280964	349,117,124,355,604,444,	2.78541e+35	-	NC_006670.1
3253446	1	XM_566530.1	6	705	454107	455202	48,210,127,148,76,96,	4.54107e+35	+	NC_006670.1
3253447	1	XM_566529.1	3	1515	276128	277750	537,548,430,	2.76128e+17	-	NC_006670.1
3253448	1	XM_566526.1	6	3807	444795	448886	1467,159,338,221,728,894,	4.44795e+35	-	NC_006670.1
3253449	1	XM_567231.1	5	643	162563	163778	351,34,88,15,155,	1.62563e+29	+	NC_006670.1
3253450	1	XM_566524.1	12	1544	440022	442308	116,204,12,146,42,58,173,156,319,163,18,137,	4.40022e+71	-	NC_006670.1
3253451	1	XM_566519.1	4	804	257594	258539	570,135,26,73,	2.57594e+23	-	NC_006670.1
3253452	1	XM_566518.1	7	1886	254947	257137	20,180,408,310,732,62,174,	2.54947e+41	+	NC_006670.1
3253453	1	XM_566517.1	6	2647	251842	254770	700,302,169,1094,223,159,	2.51842e+35	-	NC_006670.1
3253454	1	XM_567229.1	7	1014	4713	6181	341,85,120,108,123,142,95,	4.71351e+27	+	NC_006670.1
3253455	1	XM_566516.1	5	1132	250471	251820	186,142,72,418,314,	2.50471e+29	+	NC_006670.1
3253456	1	XM_566515.1	9	1867	246774	249404	255,337,91,161,207,111,393,59,253,	2.46774e+53	-	NC_006670.1
3253457	1	XM_566513.1	7	3558	240740	244842	758,561,287,237,1270,423,22,	2.4074e+41	-	NC_006670.1
3253458	1	XM_566512.1	5	1296	239200	240716	162,202,287,316,329,	2.392e+29	+	NC_006670.1
3253459	1	XM_566510.1	3	511	234964	235639	126,130,255,	2.34964e+17	+	NC_006670.1
3253460	1	XM_566509.1	5	1760	232095	234071	53,481,237,327,662,	2.32095e+29	+	NC_006670.1
3253461	1	XM_566508.1	3	1523	438381	439981	279,134,1110,	4.38381e+17	+	NC_006670.1
3253462	1	XM_566505.1	6	996	227301	228587	216,213,78,193,102,194,	2.27301e+35	-	NC_006670.1
3253463	1	XM_566504.1	3	1211	432711	434037	450,27,734,	4.32711e+17	+	NC_006670.1
3253464	1	XM_566503.1	9	947	225482	227010	173,221,11,104,68,88,106,104,72,	2.25482e+53	-	NC_006670.1
3253465	1	XM_566501.1	2	2232	222721	225008	1917,315,	222721224694	-	NC_006670.1
3253466	1	XM_567226.1	3	469	128832	129459	136,142,191,	1.28832e+17	+	NC_006670.1
3253467	1	XM_566500.1	3	2187	418415	420712	307,1441,439,	4.18415e+17	+	NC_006670.1
3253468	1	XM_566499.1	5	2163	220022	222388	478,770,175,218,522,	2.20022e+29	+	NC_006670.1
3253469	1	XM_566498.1	5	1966	416019	418212	142,667,405,124,628,	4.16019e+29	-	NC_006670.1
3253470	1	XM_566496.1	9	2944	206616	209983	197,266,638,1079,87,283,243,41,110,	2.06616e+53	-	NC_006670.1
3253471	1	XM_567225.1	2	1143	2276147	2277349	740,403,	22761472276947	+	NC_006670.1
3253472	1	XM_566495.1	2	1556	204280	205893	901,655,	204280205239	-	NC_006670.1
3253473	1	XM_566494.1	2	1337	202164	203550	570,767,	202164202784	+	NC_006670.1
3253474	1	XM_566493.1	8	2693	215416	218690	311,75,133,420,182,240,58,1274,	2.15416e+47	+	NC_006670.1
3253475	1	XM_567224.1	3	2377	2103559	2106102	522,1743,112,	2.10356e+20	-	NC_006670.1
3253476	1	XM_566492.1	13	3852	195348	199819	480,1124,76,349,93,139,99,133,200,325,164,471,199,	1.95348e+77	+	NC_006670.1
3253477	1	XM_567223.1	2	397	2140388	2140836	277,120,	21403882140717	+	NC_006670.1
3253480	1	XM_566489.1	3	1071	210168	211342	83,348,640,	2.10168e+17	+	NC_006670.1
3253481	1	XM_566488.1	3	474	186981	187605	241,155,78,	1.86981e+17	-	NC_006670.1
3253482	1	XM_566487.1	7	3116	179766	183164	653,636,292,634,166,235,500,	1.79766e+41	-	NC_006670.1
3253483	1	XM_566486.1	11	1315	177801	179730	126,35,9,23,41,82,79,139,225,260,296,	1.77801e+65	+	NC_006670.1
3253484	1	XM_567222.1	5	1511	1999989	2001721	277,389,73,482,290,	1.99999e+34	+	NC_006670.1
3253485	1	XM_566483.1	6	878	156179	157681	52,95,152,129,119,331,	1.56179e+35	+	NC_006670.1
3253486	1	XM_566481.1	4	654	153345	154485	124,128,122,280,	1.53345e+23	+	NC_006670.1
3253487	1	XM_566480.1	6	1727	150778	152835	257,793,137,260,153,127,	1.50778e+35	-	NC_006670.1
3253488	1	XM_567220.1	6	1703	1835962	1837942	825,246,110,64,23,435,	1.83596e+41	-	NC_006670.1
3253489	1	XM_567036.1	6	5521	1959137	1964919	281,137,1168,550,116,3269,	1.95914e+41	-	NC_006670.1
3253490	1	XM_567035.1	8	1452	1957261	1959081	109,119,500,67,289,192,66,110,	1.95726e+55	+	NC_006670.1
3253491	1	XM_567218.1	9	2560	1805964	1808954	1065,184,181,167,122,269,102,114,356,	1.80596e+62	+	NC_006670.1
3253492	1	XM_567034.1	3	762	1955835	1956728	351,188,223,	1.95584e+20	-	NC_006670.1
3253493	1	XM_567215.1	8	1124	1705586	1707183	141,275,72,132,103,186,60,155,	1.70559e+55	-	NC_006670.1
3253494	1	XM_566437.1	6	1194	14301	15931	237,49,245,71,43,549,	1.43011e+29	-	NC_006670.1
3253495	1	XM_566466.1	3	1322	110962	112420	727,152,443,	1.10962e+17	-	NC_006670.1
3253496	1	XM_566467.1	6	1210	112605	114131	75,26,129,101,609,270,	1.12605e+35	+	NC_006670.1
3253497	1	XM_566469.1	6	978	119952	121269	188,60,140,276,161,153,	1.19952e+35	+	NC_006670.1
3253498	1	XM_566470.1	6	902	121378	122557	368,119,77,92,101,145,	1.21378e+35	-	NC_006670.1
3253499	1	XM_566471.1	3	2934	123052	126382	780,1987,167,	1.23052e+17	-	NC_006670.1
3253500	1	XM_566473.1	3	1232	132051	133392	766,166,300,	1.32051e+17	+	NC_006670.1
3253501	1	XM_566474.1	3	2185	133655	135951	145,484,1556,	1.33655e+17	+	NC_006670.1
3253502	1	XM_566475.1	5	1299	136220	137816	611,141,85,221,241,	1.3622e+29	-	NC_006670.1
3253503	1	XM_566477.1	5	1269	141989	143566	507,201,372,84,105,	1.41989e+29	-	NC_006670.1
3253504	1	XM_566478.1	6	1611	143821	145711	80,483,537,127,143,241,	1.43821e+35	+	NC_006670.1
3253505	1	XM_567033.1	14	2622	1947116	1950618	277,179,256,332,364,125,119,227,146,81,198,26,157,135,	1.94712e+97	-	NC_006670.1
3253506	1	XM_566456.1	10	1774	64202	66515	338,103,169,137,96,185,103,150,175,318,	6.42026e+49	-	NC_006670.1
3253507	1	XM_566457.1	11	1785	66911	69614	393,41,113,399,126,102,105,212,109,104,81,	6.69117e+54	+	NC_006670.1
3253508	1	XM_566459.1	3	804	73395	74293	147,152,505,	733957359073789	+	NC_006670.1
3253509	1	XM_566461.1	7	984	83413	84847	341,33,45,293,231,35,6,	8.34138e+34	-	NC_006670.1
3253510	1	XM_566465.1	7	3513	107107	110956	105,914,950,122,943,138,341,	1.07107e+41	+	NC_006670.1
3253511	1	XM_566647.1	14	4728	639648	645332	12,233,73,1050,112,425,172,1106,58,128,582,304,280,193,	6.39649e+83	-	NC_006670.1
3253512	1	XM_566653.1	7	2076	862472	864877	445,249,130,223,259,170,600,	8.62473e+41	-	NC_006670.1
3253513	1	XM_566652.1	19	5425	680386	686795	236,33,137,107,38,414,1642,266,398,582,907,141,54,95,86,20,69,18,182,	6.80387e+113	+	NC_006670.1
3253514	1	XM_566651.1	5	1894	859289	861362	887,226,630,44,107,	8.5929e+29	-	NC_006670.1
3253515	1	XM_566650.1	6	993	678902	680166	109,125,475,82,123,79,	6.78903e+35	-	NC_006670.1
3253516	1	XM_566649.1	7	2503	855966	858795	745,624,312,261,215,149,197,	8.55967e+41	+	NC_006670.1
3253517	1	XM_566648.1	6	707	678048	679147	17,3,50,20,101,516,	6.78049e+35	+	NC_006670.1
3253518	1	XM_567031.1	5	1062	1943187	1944506	35,88,160,146,633,	1.94319e+34	+	NC_006670.1
3253519	1	XM_567101.1	2	1095	2056123	2057289	496,599,	20561232056691	+	NC_006670.1
3253520	1	XM_566479.1	5	2594	146891	149713	95,624,506,1137,232,	1.46891e+29	-	NC_006670.1
3253521	1	XM_567032.1	7	1872	1944539	1946847	890,68,200,70,82,213,349,	1.94454e+48	-	NC_006670.1
3253523	1	XM_566687.1	6	1969	731534	733767	451,223,601,26,509,159,	7.31535e+35	+	NC_006670.1
3253524	1	XM_567049.1	9	2064	2004705	2007166	158,50,78,328,66,1064,129,17,174,	2.00471e+62	-	NC_006670.1
3253525	1	XM_566690.1	3	1354	911817	913282	565,590,199,	9.11818e+17	-	NC_006670.1
3253526	1	XM_567107.1	5	522	2077593	2078670	16,10,133,245,118,	2.07759e+34	+	NC_006670.1
3253527	1	XM_566971.1	20	9602	1683938	1695368	424,1127,324,2066,121,87,635,76,66,907,558,149,872,1223,146,181,197,65,64,314,	1.68394e+139	+	NC_006670.1
3253528	1	XM_566632.1	4	439	631963	632599	119,123,46,151,	6.31964e+23	-	NC_006670.1
3253529	1	XM_566633.1	14	2484	632814	635958	90,168,120,144,295,122,285,102,110,142,155,304,141,306,	6.32815e+83	+	NC_006670.1
3253530	1	XM_567100.1	8	1369	2053921	2055702	51,33,73,80,220,128,537,247,	2.05392e+55	+	NC_006670.1
3253531	1	XM_567048.1	2	2697	2001771	2004522	2194,503,	20017712004020	-	NC_006670.1
3253532	1	XM_567170.1	6	3677	1252832	1256793	530,396,462,95,628,1566,	1.25283e+41	-	NC_006670.1
3253533	1	XM_566630.1	3	1573	623351	625027	444,432,697,	6.23352e+17	-	NC_006670.1
3253534	1	XM_566656.1	6	863	691711	693029	130,101,99,58,111,364,	6.91712e+35	+	NC_006670.1
3253536	1	XM_567133.1	3	2805	2169429	2172340	184,362,2259,	2.16943e+20	+	NC_006670.1
3253537	1	XM_567102.1	4	1753	2057313	2059414	178,1159,298,118,	2.05731e+27	-	NC_006670.1
3253538	1	XM_567015.1	6	2329	1896393	1899012	755,120,676,257,102,419,	1.89639e+41	-	NC_006670.1
3253539	1	XM_566634.1	5	1101	650743	652049	190,217,97,462,135,	6.50744e+29	+	NC_006670.1
3253540	1	XM_566451.1	7	1583	57717	59788	135,54,371,456,257,194,116,	5.77176e+34	-	NC_006670.1
3253541	1	XM_566637.1	3	1206	658726	660045	716,94,396,	6.58727e+17	-	NC_006670.1
3253543	1	XM_566636.1	3	1412	657166	658705	467,524,421,	6.57167e+17	+	NC_006670.1
3253544	1	XM_566635.1	7	1597	652165	654177	687,123,130,181,160,191,125,	6.52166e+41	-	NC_006670.1
3253546	1	XM_567103.1	3	1647	2059888	2061649	394,1037,216,	2.05989e+20	+	NC_006670.1
3253547	1	XM_566639.1	2	942	661634	662636	544,398,	661634662239	-	NC_006670.1
3253548	1	XM_567047.1	7	1288	1997513	1999170	135,84,279,66,369,186,169,	1.99751e+48	+	NC_006670.1
3253549	1	XM_566638.1	4	857	660955	662014	220,180,67,390,	6.60956e+23	+	NC_006670.1
3253550	1	XM_566438.1	13	3255	16393	20462	97,271,158,201,692,151,126,130,226,106,110,720,267,	1.63932e+64	+	NC_006670.1
3253551	1	XM_566682.1	8	1472	902240	904105	352,120,185,82,58,357,99,219,	9.02241e+47	-	NC_006670.1
3253552	1	XM_567167.1	7	3599	1113787	1117855	139,66,726,315,276,932,1145,	1.11379e+48	-	NC_006670.1
3253553	1	XM_567214.1	11	2636	1701392	1704645	363,253,308,143,510,142,553,74,74,71,145,	1.70139e+76	-	NC_006670.1
3253554	1	XM_567210.1	6	2521	1667092	1669850	873,255,174,94,193,932,	1.66709e+41	-	NC_006670.1
3253555	1	XM_567134.1	7	1361	2172442	2174355	273,73,233,85,252,386,59,	2.17244e+48	-	NC_006670.1
3253557	1	XM_566640.1	6	1972	665157	667419	1180,78,31,219,171,293,	6.65158e+35	-	NC_006670.1
3253559	1	XM_567212.1	7	2631	1745449	1748387	268,180,96,819,689,465,114,	1.74545e+48	+	NC_006670.1
3253560	1	XM_567211.1	6	1359	1740379	1742108	202,478,154,225,17,283,	1.74038e+41	+	NC_006670.1
3253561	1	XM_566609.1	2	812	388903	389784	688,124,	388903389661	-	NC_006670.1
3253562	1	XM_567148.1	6	1590	561835	564070	224,639,96,523,46,62,	5.61836e+35	-	NC_006670.1
3253563	1	XM_566641.1	5	963	667719	668902	227,195,138,114,289,	6.6772e+29	+	NC_006670.1
3253564	1	XM_567213.1	5	1908	1761158	1763344	91,54,27,1026,710,	1.76116e+34	+	NC_006670.1
3253566	1	XM_567152.1	7	1780	715898	718031	267,619,626,18,36,49,165,	7.15899e+41	-	NC_006670.1
3253567	1	XM_566608.1	4	421	582327	583057	78,115,70,158,	5.82328e+23	-	NC_006670.1
3253568	1	XM_567104.1	7	1584	2063489	2065563	168,3,65,131,74,238,905,	2.06349e+48	+	NC_006670.1
3253569	1	XM_566680.1	6	1685	900479	902408	366,588,103,352,114,162,	9.0048e+35	+	NC_006670.1
3253570	1	XM_567135.1	4	1520	2174644	2176375	674,378,297,171,	2.17464e+27	-	NC_006670.1
3253571	1	XM_566642.1	6	1674	670209	672160	180,145,179,102,198,870,	6.7021e+35	+	NC_006670.1
3253572	1	XM_566607.1	8	1542	386630	388660	260,217,119,214,159,205,134,234,	3.8663e+47	-	NC_006670.1
3253573	1	XM_566598.1	6	1608	565930	567800	381,68,364,78,104,613,	5.65931e+35	-	NC_006670.1
3253574	1	XM_567097.1	7	1830	2044279	2046452	426,356,190,322,125,227,184,	2.04428e+48	+	NC_006670.1
3253575	1	XM_567105.1	7	4875	2065946	2071308	252,700,762,107,2403,150,501,	2.06595e+48	+	NC_006670.1
3253577	1	XM_566968.1	9	1374	1670168	1671977	147,126,52,84,12,136,270,98,449,	1.67017e+62	+	NC_006670.1
3253578	1	XM_567052.1	12	4130	2011335	2016131	294,1499,427,653,68,134,288,128,320,83,20,216,	2.01134e+83	+	NC_006670.1
3253579	1	XM_567149.1	4	3254	601422	604832	191,639,657,1767,	6.01423e+23	+	NC_006670.1
3253580	1	XM_566678.1	2	1367	898799	900212	1001,366,	898799899847	+	NC_006670.1
3253582	1	XM_567204.1	5	2370	1572502	1575100	627,679,37,210,817,	1.5725e+34	+	NC_006670.1
3253583	1	XM_567012.1	7	482	1889016	1890005	75,32,144,21,31,74,105,	1.88902e+48	+	NC_006670.1
3253584	1	XM_566606.1	6	1494	572742	574482	743,316,28,116,60,231,	5.72743e+35	+	NC_006670.1
3253585	1	XM_566683.1	6	1801	727175	729248	71,160,121,734,144,571,	7.27176e+35	+	NC_006670.1
3253586	1	XM_566679.1	5	1698	722642	724574	858,312,68,35,425,	7.22643e+29	+	NC_006670.1
3253587	1	XM_566982.1	7	1905	1729906	1732174	894,141,167,289,122,73,219,	1.72991e+48	-	NC_006670.1
3253588	1	XM_567046.1	4	753	1993380	1994325	213,152,163,225,	1.99338e+27	+	NC_006670.1
3253589	1	XM_567050.1	5	2395	2007411	2010007	116,76,314,390,1499,	2.00741e+34	+	NC_006670.1
3253590	1	XM_566643.1	3	372	637734	638185	115,99,158,	6.37735e+17	-	NC_006670.1
3253591	1	XM_566599.1	7	3231	377082	380656	276,82,114,595,1869,60,235,	3.77082e+41	+	NC_006670.1
3253592	1	XM_567096.1	6	2103	484380	486759	19,170,179,382,44,1309,	4.8438e+35	+	NC_006670.1
3253593	1	XM_566967.1	13	4008	1653729	1658357	242,364,690,711,179,125,203,98,168,347,144,98,639,	1.65373e+90	+	NC_006670.1
3253594	1	XM_566644.1	6	2374	672173	674808	203,236,300,303,920,412,	6.72174e+35	-	NC_006670.1
3253595	1	XM_566645.1	3	1123	638287	639521	62,230,831,	6.38288e+17	+	NC_006670.1
3253596	1	XM_567124.1	5	3235	2143858	2147495	181,592,1499,191,772,	2.14386e+34	+	NC_006670.1
3253597	1	XM_566685.1	10	1030	729538	731298	337,119,82,83,114,17,11,44,46,177,	7.29539e+59	-	NC_006670.1
3253598	1	XM_567147.1	2	1334	554903	556323	1175,159,	554903556165	-	NC_006670.1
3253599	1	XM_566600.1	6	1399	567924	569580	190,192,128,74,404,411,	5.67925e+35	+	NC_006670.1
3253600	1	XM_566966.1	5	654	1652497	1653476	159,112,72,128,183,	1.6525e+34	-	NC_006670.1
3253601	1	XM_566681.1	8	1859	724845	727099	57,247,81,673,180,76,73,472,	7.24846e+47	+	NC_006670.1
3253602	1	XM_567127.1	7	3088	2153254	2156776	374,97,49,191,1848,307,222,	2.15325e+48	-	NC_006670.1
3253603	1	XM_567093.1	6	1739	442577	444745	57,428,369,124,334,427,	4.42577e+35	+	NC_006670.1
3253604	1	XM_567185.1	2	581	2219108	2219760	238,343,	22191082219418	+	NC_006670.1
3253605	1	XM_566646.1	9	1401	675737	677601	121,54,25,266,71,271,170,96,327,	6.75738e+53	+	NC_006670.1
3253606	1	XM_566603.1	7	781	570890	572466	13,111,222,132,64,121,118,	5.70891e+41	-	NC_006670.1
3253608	1	XM_567126.1	2	962	2152255	2153271	345,617,	21522552152655	+	NC_006670.1
3253609	1	XM_567092.1	7	1411	337524	339280	361,78,22,164,261,122,403,	3.37524e+41	-	NC_006670.1
3253610	1	XM_567128.1	7	1397	2156980	2158759	98,22,34,91,369,266,517,	2.15698e+48	+	NC_006670.1
3253611	1	XM_566969.1	8	1928	1672574	1674935	379,48,91,83,115,416,233,563,	1.67257e+55	-	NC_006670.1
3253612	1	XM_567027.1	7	1915	1932209	1934806	446,291,58,41,297,517,265,	1.93221e+48	-	NC_006670.1
3253613	1	XM_567051.1	3	723	2010072	2011186	504,105,114,	2.01007e+20	-	NC_006670.1
3253614	1	XM_567251.1	6	3513	428499	432266	252,138,97,121,2539,366,	4.28499e+35	+	NC_006670.1
3253615	1	XM_567016.1	8	1186	1899215	1900784	105,145,254,209,130,86,129,128,	1.89922e+55	+	NC_006670.1
3253616	1	XM_566677.1	5	633	720184	721051	123,140,174,56,140,	7.20185e+29	+	NC_006670.1
3253617	1	XM_567125.1	5	678	2147566	2148516	187,94,40,192,165,	2.14757e+34	-	NC_006670.1
3253618	1	XM_567090.1	4	2176	384256	386639	430,778,380,588,	3.84256e+23	+	NC_006670.1
3253619	1	XM_567091.1	3	951	304392	305484	228,113,610,	3.04392e+17	-	NC_006670.1
3253620	1	XM_567250.1	3	943	422125	423228	529,237,177,	4.22125e+17	-	NC_006670.1
3253621	1	XM_566684.1	3	966	906524	907593	529,412,25,	9.06525e+17	-	NC_006670.1
3253622	1	XM_566983.1	2	189	1732277	1732516	53,136,	17322771732381	+	NC_006670.1
3253623	1	XM_566620.1	8	1296	401404	403091	226,243,70,140,226,101,112,178,	4.01404e+47	-	NC_006670.1
3253624	1	XM_566619.1	6	2332	591219	593843	28,222,137,81,1507,357,	5.9122e+35	+	NC_006670.1
3253625	1	XM_566618.1	8	1976	396591	398960	430,185,26,174,305,5,35,816,	3.96591e+47	-	NC_006670.1
3253627	1	XM_566615.1	4	359	396060	396620	33,15,109,202,	3.9606e+23	+	NC_006670.1
3253628	1	XM_566614.1	10	1951	585837	588247	474,157,203,250,123,167,88,167,59,263,	5.85838e+59	-	NC_006670.1
3253629	1	XM_566613.1	6	3597	391049	395055	413,126,108,359,1617,974,	3.91049e+35	-	NC_006670.1
3253630	1	XM_566612.1	3	1224	584479	585804	698,249,277,	5.8448e+17	+	NC_006670.1
3253631	1	XM_566611.1	1	779	389898	390676	779,	389898	+	NC_006670.1
3253632	1	XM_566610.1	2	294	583368	583774	167,127,	583368583648	+	NC_006670.1
3253633	1	XM_567252.1	7	1776	628241	630385	159,748,201,191,170,54,253,	6.28242e+41	+	NC_006670.1
3253634	1	XM_566622.1	5	1443	403338	404990	220,411,362,80,370,	4.03338e+29	-	NC_006670.1
3253635	1	XM_566621.1	8	3477	594490	598347	148,182,421,1015,192,517,225,777,	5.94491e+47	+	NC_006670.1
3253636	1	XM_566992.1	5	1062	1768027	1769283	274,153,109,415,111,	1.76803e+34	+	NC_006670.1
3253637	1	XM_567129.1	5	2157	2158924	2161335	966,501,437,56,197,	2.15892e+34	-	NC_006670.1
3253638	1	XM_567150.1	6	1181	636106	637625	91,75,274,106,68,567,	6.36107e+35	+	NC_006670.1
3253639	1	XM_567013.1	7	1420	1891231	1893002	343,292,217,143,102,217,106,	1.89123e+48	+	NC_006670.1
3253640	1	XM_566623.1	5	2524	598436	601223	423,70,1392,224,415,	5.98437e+29	-	NC_006670.1
3253641	1	XM_567253.1	10	1716	890317	892537	121,31,101,127,201,79,160,108,180,608,	8.90318e+59	+	NC_006670.1
3253642	1	XM_567254.1	3	1320	916772	918221	226,961,133,	9.16773e+17	-	NC_006670.1
3253643	1	XM_567168.1	2	1526	1181876	1183455	693,833,	11818761182623	-	NC_006670.1
3253644	1	XM_566624.1	6	2019	410561	412849	854,382,60,80,43,600,	4.10561e+35	-	NC_006670.1
3253645	1	XM_566435.1	6	963	6520	8278	211,337,65,117,57,176,	6.52068e+23	-	NC_006670.1
3253646	1	XM_566625.1	2	621	610990	611663	143,478,	610990611186	-	NC_006670.1
3253647	1	XM_567010.1	3	1189	1886488	1887790	689,323,177,	1.88649e+20	+	NC_006670.1
3253648	1	XM_566586.1	4	934	548888	549945	113,213,334,274,	5.48889e+23	+	NC_006670.1
3253649	1	XM_567053.1	5	3535	2018905	2022716	88,652,1004,1232,559,	2.01891e+34	+	NC_006670.1
3253650	1	XM_567186.1	5	1746	2220313	2222197	53,260,41,1221,171,	2.22031e+34	-	NC_006670.1
3253651	1	XM_567131.1	3	3452	2164497	2168368	184,2849,419,	2.1645e+20	+	NC_006670.1
3253652	1	XM_567132.1	4	456	2168478	2169195	52,145,210,49,	2.16848e+27	-	NC_006670.1
3253653	1	XM_567208.1	6	2154	1658339	1660713	825,726,136,189,265,13,	1.65834e+41	-	NC_006670.1
3253654	1	XM_567098.1	19	3161	2047596	2051756	335,40,250,92,329,62,64,172,261,93,170,297,75,124,480,36,50,52,179,	2.0476e+132	-	NC_006670.1
3253655	1	XM_566626.1	6	1019	413728	415020	98,220,112,443,58,88,	4.13728e+35	-	NC_006670.1
3253657	1	XM_567123.1	4	1472	2140910	2142555	240,641,268,323,	2.14091e+27	+	NC_006670.1
3253658	1	XM_567256.1	2	2379	1769611	1772043	2009,370,	17696111771674	-	NC_006670.1
3253659	1	XM_567130.1	4	427	2161605	2162522	94,71,100,162,	2.16161e+27	+	NC_006670.1
3253660	1	XM_567205.1	7	1412	1546197	1547890	337,99,86,47,239,139,465,	1.5462e+48	-	NC_006670.1
3253661	1	XM_567108.1	4	2410	2078880	2081513	256,1701,290,163,	2.07888e+27	-	NC_006670.1
3253662	1	XM_567099.1	5	470	2052715	2053562	97,120,92,105,56,	2.05272e+34	-	NC_006670.1
3253663	1	XM_567182.1	3	1252	2212025	2213379	1045,176,31,	2.21203e+20	+	NC_006670.1
3253665	1	XM_567207.1	2	737	1675322	1676104	323,414,	16753221675691	+	NC_006670.1
3253666	1	XM_567206.1	5	840	1676687	1677843	3,78,181,400,178,	1.67669e+34	+	NC_006670.1
3253667	1	XM_567255.1	10	1094	1564819	1566529	193,125,90,242,35,63,121,180,19,26,	1.56482e+69	-	NC_006670.1
3253668	1	XM_567169.1	2	345	1129244	1129642	140,205,	11292441129438	-	NC_006670.1
3253669	1	XM_567183.1	5	1149	2214336	2215739	355,107,175,469,43,	2.21434e+34	+	NC_006670.1
3253670	1	XM_567054.1	2	1608	2023031	2024677	450,1158,	20230312023520	-	NC_006670.1
3253671	1	XM_567151.1	5	3074	646141	650569	668,662,895,333,516,	6.46142e+29	-	NC_006670.1
3253673	1	XM_567209.1	11	4406	1661563	1666927	294,388,291,246,201,447,225,210,915,1050,139,	1.66156e+76	-	NC_006670.1
3253674	1	XM_567172.1	8	1295	1318388	1320262	430,63,199,276,19,175,103,30,	1.31839e+55	-	NC_006670.1
3253675	1	XM_566965.1	16	11216	1640396	1652385	252,630,721,589,628,1124,2113,3027,555,201,203,358,178,194,135,308,	1.6404e+111	+	NC_006670.1
3253677	1	XM_567200.1	7	4740	1410103	1415383	2008,718,857,736,78,49,294,	1.4101e+48	-	NC_006670.1
3253678	1	XM_566627.1	11	3359	612949	617216	40,621,148,207,210,427,126,637,89,526,328,	6.1295e+65	+	NC_006670.1
3253679	1	XM_566970.1	12	3517	1678348	1682461	422,556,75,136,383,1278,236,111,172,11,22,115,	1.67835e+83	-	NC_006670.1
3253680	1	XM_567044.1	3	1837	1988691	1990638	883,66,888,	1.98869e+20	-	NC_006670.1
3253681	1	XM_566587.1	8	2581	351228	354148	211,81,2,957,366,247,156,561,	3.51228e+47	+	NC_006670.1
3253682	1	XM_566628.1	2	2130	617222	619401	1869,261,	617222619141	-	NC_006670.1
3253683	1	XM_566984.1	7	2508	1732633	1735541	1269,208,62,206,41,173,549,	1.73263e+48	-	NC_006670.1
3253684	1	XM_567146.1	2	556	522835	523446	340,216,	522835523231	-	NC_006670.1
3253685	1	XM_567087.1	8	2554	299868	302803	496,88,74,532,520,92,90,662,	2.99868e+47	-	NC_006670.1
3253687	1	XM_567045.1	9	1575	1991025	1993089	64,163,108,158,568,71,370,32,41,	1.99103e+62	+	NC_006670.1
3253688	1	XM_566588.1	3	1458	551397	552994	89,201,1168,	5.51398e+17	+	NC_006670.1
3253689	1	XM_567153.1	5	663	721266	722248	143,127,31,190,172,	7.21267e+29	-	NC_006670.1
3253690	1	XM_566629.1	15	2892	619698	623370	218,159,216,128,98,11,117,153,106,330,127,361,170,219,479,	6.19699e+89	+	NC_006670.1
3253692	1	XM_566963.1	7	4300	1632778	1637395	693,1256,185,84,1472,217,393,	1.63278e+48	+	NC_006670.1
3253693	1	XM_567163.1	4	970	1129896	1131045	18,88,432,432,	1.1299e+27	+	NC_006670.1
3253694	1	XM_566585.1	6	2430	348209	350911	184,922,150,55,905,214,	3.48209e+35	+	NC_006670.1
3253695	1	XM_566584.1	8	2049	546301	548734	510,517,73,96,319,458,8,68,	5.46302e+47	-	NC_006670.1
3253696	1	XM_566979.1	5	3687	1719708	1723883	371,337,179,1456,1344,	1.71971e+34	+	NC_006670.1
3253697	1	XM_567245.1	4	2567	1950879	1953695	886,80,1267,334,	1.95088e+27	-	NC_006670.1
3253698	1	XM_566591.1	7	1234	355988	357520	58,31,65,199,519,180,182,	3.55988e+41	+	NC_006670.1
3253700	1	XM_567011.1	2	512	1888129	1888727	193,319,	18881291888409	-	NC_006670.1
3253701	1	XM_566590.1	7	1366	553148	554846	76,411,479,66,122,68,144,	5.53149e+41	+	NC_006670.1
3253702	1	XM_567009.1	8	1445	1884512	1886307	136,66,278,177,196,293,105,194,	1.88451e+55	+	NC_006670.1
3253703	1	XM_567080.1	1	1632	171131	172762	1632,	171131	+	NC_006670.1
3253704	1	XM_566589.1	5	910	354147	355270	138,214,260,206,92,	3.54147e+29	-	NC_006670.1
3253705	1	XM_567026.1	28	4883	1924524	1930832	1037,190,636,36,21,100,98,77,74,104,43,28,34,65,124,75,162,199,219,219,276,42,218,67,181,120,68,370,	1.92452e+195	+	NC_006670.1
3253706	1	XM_566993.1	12	1536	1773311	1775506	333,10,176,181,149,31,125,15,59,102,45,310,	1.77331e+83	-	NC_006670.1
3253707	1	XM_566592.1	7	921	556311	557566	343,54,122,81,71,187,63,	5.56312e+41	+	NC_006670.1
3253708	1	XM_567181.1	5	935	2209196	2210413	75,127,229,67,437,	2.2092e+34	+	NC_006670.1
3253709	1	XM_566574.1	13	3274	333448	337375	242,536,190,599,754,98,133,422,66,20,22,6,186,	3.33448e+77	-	NC_006670.1
3253710	1	XM_566593.1	7	1307	357523	359374	437,391,79,86,59,116,139,	3.57523e+41	-	NC_006670.1
3253711	1	XM_567202.1	5	1894	1439505	1441632	1274,117,187,174,142,	1.43951e+34	-	NC_006670.1
3253712	1	XM_567055.1	5	2195	2025163	2027629	291,325,995,120,464,	2.02516e+34	+	NC_006670.1
3253714	1	XM_566566.1	8	896	322732	324628	147,96,53,51,110,80,67,292,	3.22732e+47	+	NC_006670.1
3253715	1	XM_566571.1	5	2217	520400	522844	383,288,661,338,547,	5.20401e+29	+	NC_006670.1
3253716	1	XM_566694.1	4	1608	918722	920484	1023,92,170,323,	9.18723e+23	-	NC_006670.1
3253717	1	XM_566567.1	5	2516	513936	516668	244,2052,82,44,94,	5.13937e+29	-	NC_006670.1
3253718	1	XM_566568.1	4	3308	324612	328130	431,1449,959,469,	3.24612e+23	-	NC_006670.1
3253719	1	XM_566594.1	8	933	557674	558995	189,134,211,82,113,78,40,86,	5.57675e+47	-	NC_006670.1
3253721	1	XM_567247.1	2	1235	28166	29480	726,509,	2816628972	+	NC_006670.1
3253722	1	XM_567246.1	3	386	2091336	2091889	305,39,42,	2.09134e+20	-	NC_006670.1
3253723	1	XM_566693.1	17	3668	741618	746138	668,64,3,60,213,256,797,154,48,142,146,288,329,43,137,144,176,	7.41619e+101	+	NC_006670.1
3253724	1	XM_567201.1	3	1732	1441843	1443669	507,758,467,	1.44184e+20	-	NC_006670.1
3253725	1	XM_566960.1	4	862	1624156	1625203	251,150,294,167,	1.62416e+27	+	NC_006670.1
3253726	1	XM_566595.1	15	7731	359679	368152	213,156,1781,644,95,221,1153,152,708,215,50,921,175,1046,201,	3.59679e+89	+	NC_006670.1
3253727	1	XM_567121.1	17	4479	2130583	2135877	204,339,108,166,257,148,229,136,163,124,304,97,385,504,430,266,619,	2.13058e+118	-	NC_006670.1
3253728	1	XM_566692.1	5	807	915591	916677	230,244,106,46,181,	9.15592e+29	-	NC_006670.1
3253729	1	XM_566444.1	2	816	45806	46776	190,626,	4580646151	-	NC_006670.1
3253730	1	XM_567203.1	8	1245	1570469	1572113	276,135,65,70,75,178,85,361,	1.57047e+55	+	NC_006670.1
3253731	1	XM_566572.1	3	408	332855	333379	163,180,65,	3.32855e+17	+	NC_006670.1
3253732	1	XM_567079.1	6	1217	129753	131304	183,241,88,57,535,113,	1.29753e+35	+	NC_006670.1
3253733	1	XM_566569.1	6	2285	516864	519423	1098,240,644,66,182,55,	5.16865e+35	+	NC_006670.1
3253734	1	XM_566691.1	5	645	738807	739696	177,162,39,97,170,	7.38808e+29	+	NC_006670.1
3253735	1	XM_566596.1	4	1518	564248	565916	180,117,171,1050,	5.64249e+23	+	NC_006670.1
3253736	1	XM_567120.1	8	1295	2127004	2128654	247,161,91,54,249,44,57,392,	2.127e+55	-	NC_006670.1
3253737	1	XM_566570.1	7	2501	329815	332642	255,450,678,304,152,468,194,	3.29815e+41	-	NC_006670.1
3253738	1	XM_566961.1	4	1872	1626577	1628617	570,120,308,874,	1.62658e+27	+	NC_006670.1
3253739	1	XM_567236.1	7	1470	771350	773186	522,118,86,387,276,22,59,	7.71351e+41	+	NC_006670.1
3253740	1	XM_566545.1	4	2032	477122	479331	227,321,182,1302,	4.77122e+23	+	NC_006670.1
3253741	1	XM_567025.1	4	1899	1921178	1923321	275,444,655,525,	1.92118e+27	+	NC_006670.1
3253742	1	XM_567082.1	16	1842	183976	186688	512,67,79,18,73,167,132,189,78,7,11,102,66,40,64,237,	1.83976e+95	+	NC_006670.1
3253743	1	XM_567081.1	4	1562	167224	169791	486,146,762,168,	1.67224e+23	+	NC_006670.1
3253744	1	XM_567043.1	9	1519	1984619	1986773	83,75,73,100,438,226,97,159,268,	1.98462e+62	+	NC_006670.1
3253745	1	XM_566560.1	5	1668	315070	316954	271,489,35,268,605,	3.1507e+29	+	NC_006670.1
3253746	1	XM_567056.1	6	1687	2028767	2030738	202,136,53,69,493,734,	2.02877e+41	+	NC_006670.1
3253747	1	XM_566548.1	9	1680	291852	294149	292,39,139,26,74,241,216,218,435,	2.91852e+53	-	NC_006670.1
3253748	1	XM_566597.1	8	6122	368410	374889	1120,2440,386,169,252,1001,134,620,	3.6841e+47	+	NC_006670.1
3253749	1	XM_566556.1	11	3054	309514	313324	162,231,80,471,92,739,526,233,18,165,337,	3.09514e+65	+	NC_006670.1
3253750	1	XM_567164.1	15	1526	1162805	1165523	62,66,84,106,41,43,166,145,55,91,104,83,72,22,386,	1.16281e+104	+	NC_006670.1
3253751	1	XM_567193.1	6	2663	2240826	2243762	159,1062,395,266,142,639,	2.24083e+41	+	NC_006670.1
3253752	1	XM_566559.1	4	776	506411	507344	338,226,90,122,	5.06412e+23	-	NC_006670.1
3253753	1	XM_566573.1	4	381	523921	524743	138,38,75,130,	5.23922e+23	+	NC_006670.1
3253754	1	XM_567237.1	4	925	842930	844003	18,138,178,591,	8.42931e+23	+	NC_006670.1
3253755	1	XM_566696.1	17	4416	920683	925951	54,227,115,185,61,402,1950,15,64,133,394,110,41,60,181,162,262,	9.20684e+101	+	NC_006670.1
3253756	1	XM_566445.1	3	1053	47087	48272	169,200,684,	470874732047589	-	NC_006670.1
3253757	1	XM_566962.1	2	321	1628943	1629321	206,115,	16289431629207	-	NC_006670.1
3253758	1	XM_566695.1	13	2753	746168	749528	96,174,416,338,93,260,546,64,82,100,353,100,131,	7.46169e+77	-	NC_006670.1
3253759	1	XM_566565.1	3	2256	510433	512806	376,685,1195,	5.10434e+17	-	NC_006670.1
3253760	1	XM_567109.1	4	288	2081772	2082250	65,52,150,21,	2.08177e+27	+	NC_006670.1
3253761	1	XM_566976.1	8	2238	1707147	1709769	175,337,1171,236,94,157,8,60,	1.70715e+55	-	NC_006670.1
3253762	1	XM_567145.1	6	1454	580593	582335	459,227,254,134,145,235,	5.80594e+35	+	NC_006670.1
3253763	1	XM_567083.1	11	1731	187936	190270	335,79,7,38,76,144,41,162,93,223,533,	1.87936e+65	+	NC_006670.1
3253764	1	XM_567122.1	9	2450	2137290	2140207	255,133,1017,182,41,147,204,350,121,	2.13729e+62	-	NC_006670.1
3253765	1	XM_566575.1	4	1274	525715	527150	527,97,338,312,	5.25716e+23	+	NC_006670.1
3253766	1	XM_567238.1	5	783	843942	845039	192,102,258,72,159,	8.43943e+29	-	NC_006670.1
3253767	1	XM_566577.1	5	1736	343821	345760	596,472,142,65,461,	3.43821e+29	-	NC_006670.1
3253768	1	XM_566576.1	5	1102	339498	340821	190,336,208,129,239,	3.39498e+29	+	NC_006670.1
3253769	1	XM_566553.1	9	1717	498616	500840	185,342,182,60,184,14,190,243,317,	4.98616e+53	-	NC_006670.1
3253770	1	XM_566578.1	11	3272	527948	531769	312,260,447,145,206,191,804,340,212,103,252,	5.27949e+65	-	NC_006670.1
3253771	1	XM_566955.1	2	1128	1608920	1610090	1020,108,	16089201609983	+	NC_006670.1
3253772	1	XM_567007.1	5	1378	1822661	1824248	55,150,339,591,243,	1.82266e+34	+	NC_006670.1
3253773	1	XM_566579.1	4	1424	346021	347625	396,572,51,405,	3.46021e+23	+	NC_006670.1
3253774	1	XM_567144.1	2	523	527744	528337	199,324,	527744528014	+	NC_006670.1
3253775	1	XM_567008.1	8	1305	1824176	1826194	703,71,46,54,105,95,144,87,	1.82418e+55	-	NC_006670.1
3253776	1	XM_567073.1	8	1653	2293414	2295405	186,62,64,355,389,358,91,148,	2.29341e+55	-	NC_006670.1
3253777	1	XM_567118.1	32	5397	2116784	2123884	308,183,444,507,124,17,39,84,80,60,38,70,237,57,99,277,157,11,58,520,67,103,76,76,169,94,211,88,293,261,363,226,	2.11678e+223	-	NC_006670.1
3253778	1	XM_567194.1	3	513	2244016	2244649	254,33,226,	2.24402e+20	-	NC_006670.1
3253779	1	XM_567199.1	7	2324	1485870	1488522	321,62,280,61,119,90,1391,	1.48587e+48	+	NC_006670.1
3253780	1	XM_567195.1	5	972	2245055	2246256	124,84,192,221,351,	2.24506e+34	-	NC_006670.1
3253781	1	XM_567042.1	2	3400	1977598	1981724	726,2674,	19775981979051	+	NC_006670.1
3253782	1	XM_566544.1	7	976	474943	476247	30,257,181,22,53,123,310,	4.74943e+41	+	NC_006670.1
3253783	1	XM_567197.1	9	2159	2247278	2250341	91,491,193,279,279,142,481,34,169,	2.24728e+62	-	NC_006670.1
3253785	1	XM_567196.1	4	465	2246608	2247228	199,56,15,195,	2.24661e+27	+	NC_006670.1
3253786	1	XM_566552.1	3	729	295190	296036	417,151,161,	2.9519e+17	+	NC_006670.1
3253787	1	XM_567239.1	2	828	925856	926781	638,190,	925856926592	-	NC_006670.1
3253788	1	XM_567198.1	4	1615	2250892	2252667	602,496,259,258,	2.25089e+27	+	NC_006670.1
3253789	1	XM_566549.1	3	972	493722	494793	170,289,513,	4.93722e+17	+	NC_006670.1
3253790	1	XM_567084.1	2	2242	104600	106913	1065,1177,	104600105737	-	NC_006670.1
3253791	1	XM_566957.1	15	2287	1611909	1614956	481,117,46,96,152,531,54,172,31,142,39,82,43,122,179,	1.61191e+104	-	NC_006670.1
3253793	1	XM_566697.1	5	998	750192	751400	56,94,230,260,358,	7.50193e+29	+	NC_006670.1
3253794	1	XM_567076.1	6	2038	80030	83130	54,167,97,679,178,863,	8.00308e+29	+	NC_006670.1
3253795	1	XM_567069.1	5	1038	2278073	2279562	444,106,143,125,220,	2.27807e+34	+	NC_006670.1
3253796	1	XM_566580.1	4	2505	532441	535089	137,1203,136,1029,	5.32442e+23	+	NC_006670.1
3253797	1	XM_566557.1	12	2696	503015	506305	64,29,51,221,142,174,332,310,219,861,93,200,	5.03016e+71	+	NC_006670.1
3253798	1	XM_567022.1	9	1557	1911423	1913504	19,215,142,202,63,243,119,290,264,	1.91142e+62	-	NC_006670.1
3253799	1	XM_566698.1	6	1123	926937	928344	50,250,389,88,217,129,	9.26938e+35	+	NC_006670.1
3253800	1	XM_567072.1	10	2587	2285051	2288309	669,350,134,96,116,319,152,255,99,397,	2.28505e+69	-	NC_006670.1
3253801	1	XM_567116.1	6	1684	2110287	2112262	192,405,366,119,53,549,	2.11029e+41	+	NC_006670.1
3253802	1	XM_567162.1	8	2512	1062299	1065175	517,517,93,376,137,409,30,433,	1.0623e+55	-	NC_006670.1
3253803	1	XM_567117.1	3	2793	2113149	2116057	495,1428,870,	2.11315e+20	-	NC_006670.1
3253804	1	XM_567071.1	9	2896	2281425	2285010	388,709,270,266,553,127,13,366,204,	2.28143e+62	+	NC_006670.1
3253805	1	XM_566581.1	5	2037	535276	537531	540,240,87,197,973,	5.35277e+29	+	NC_006670.1
3253806	1	XM_566547.1	5	4669	486751	491945	504,56,1552,2319,238,	4.86751e+29	-	NC_006670.1
3253807	1	XM_566558.1	5	1161	313266	314665	284,175,78,523,101,	3.13266e+29	-	NC_006670.1
3253808	1	XM_567143.1	13	2175	423471	426325	398,86,79,59,106,339,227,138,95,154,201,62,231,	4.23471e+77	-	NC_006670.1
3253809	1	XM_567077.1	2	411	38569	39025	249,162,	3856938864	-	NC_006670.1
3253810	1	XM_566546.1	4	901	290349	291424	404,213,72,212,	2.90349e+23	+	NC_006670.1
3253812	1	XM_566554.1	8	2063	305835	308253	618,81,117,232,105,693,129,88,	3.05835e+47	+	NC_006670.1
3253813	1	XM_567024.1	9	1991	1917971	1920481	515,53,84,142,94,292,94,264,453,	1.91797e+62	-	NC_006670.1
3253814	1	XM_567023.1	6	1772	1915274	1917300	434,275,323,153,110,477,	1.91527e+41	-	NC_006670.1
3253815	1	XM_566956.1	3	1505	1610305	1611909	103,771,631,	1.61031e+20	+	NC_006670.1
3253816	1	XM_566550.1	3	584	294348	295106	251,76,257,	2.94348e+17	-	NC_006670.1
3253817	1	XM_567161.1	9	1851	1065436	1067792	899,56,69,68,76,287,91,124,181,	1.06544e+62	-	NC_006670.1
3253818	1	XM_567119.1	7	743	2124218	2125349	78,80,141,82,140,117,105,	2.12422e+48	+	NC_006670.1
3253819	1	XM_567021.1	2	1422	1909189	1910655	1373,49,	19091891910607	-	NC_006670.1
3253820	1	XM_566551.1	4	745	494775	495681	381,55,56,253,	4.94775e+23	-	NC_006670.1
3253821	1	XM_566959.1	7	5658	1617541	1623525	1141,507,248,597,197,2414,554,	1.61754e+48	-	NC_006670.1
3253822	1	XM_566975.1	3	523	1704902	1705551	66,62,395,	1.7049e+20	+	NC_006670.1
3253823	1	XM_567078.1	5	1928	101924	104181	848,391,237,205,247,	1.01924e+29	-	NC_006670.1
3253824	1	XM_566555.1	4	1439	501049	502641	493,384,301,261,	5.0105e+23	-	NC_006670.1
3253825	1	XM_567235.1	5	2211	605457	607899	732,141,174,165,999,	6.05458e+29	+	NC_006670.1
3253826	1	XM_567068.1	5	1403	2272523	2274169	250,566,271,98,218,	2.27252e+34	-	NC_006670.1
3253827	1	XM_566582.1	10	2285	537861	540734	187,60,249,1107,210,249,22,42,79,80,	5.37862e+59	-	NC_006670.1
3253828	1	XM_566699.1	16	1781	753126	755873	258,160,55,103,162,105,48,75,97,142,60,27,15,26,72,376,	7.53127e+95	-	NC_006670.1
3253829	1	XM_566561.1	4	2523	507664	510353	262,212,1871,178,	5.07665e+23	+	NC_006670.1
3253830	1	XM_566583.1	11	4077	541259	546240	1157,143,61,242,313,236,828,109,265,532,191,	5.4126e+65	+	NC_006670.1
3253831	1	XM_567070.1	4	924	2279743	2280889	296,221,257,150,	2.27974e+27	-	NC_006670.1
3253832	1	XM_566954.1	7	7160	1601011	1608493	197,410,3509,701,1230,758,355,	1.60101e+48	-	NC_006670.1
3253833	1	XM_566542.1	4	2175	471294	473648	541,77,543,1014,	4.71294e+23	+	NC_006670.1
3253834	1	XM_566443.1	3	1511	43545	45210	857,227,427,	435454449044784	-	NC_006670.1
3253835	1	XM_567074.1	4	888	2296614	2297695	279,109,88,412,	2.29661e+27	+	NC_006670.1
3253836	1	XM_567075.1	3	1941	2298019	2300068	296,1078,567,	2.29802e+20	-	NC_006670.1
3253837	1	XM_567192.1	5	1112	2239267	2240577	814,8,80,105,105,	2.23927e+34	-	NC_006670.1
3253838	1	XM_566958.1	7	938	1615915	1617168	55,211,109,236,144,65,118,	1.61592e+48	-	NC_006670.1
3253839	1	XM_566543.1	7	928	473367	474659	364,88,127,131,89,76,53,	4.73367e+41	-	NC_006670.1
3253840	1	XM_567180.1	26	4524	2202577	2208753	300,81,128,173,380,147,46,14,18,84,96,91,52,43,132,709,151,120,363,274,190,253,514,3,21,141,	2.20258e+181	-	NC_006670.1
3253841	1	XM_567041.1	6	1739	1972701	1974712	53,51,355,349,631,300,	1.9727e+41	-	NC_006670.1
3253842	1	XM_567179.1	5	1530	2200734	2202475	312,377,73,488,280,	2.20073e+34	+	NC_006670.1
3253843	1	XM_567142.1	4	1178	420796	422133	945,43,86,104,	4.20796e+23	-	NC_006670.1
3253844	1	XM_566953.1	5	1272	1599295	1600837	246,123,576,134,193,	1.5993e+34	-	NC_006670.1
3253845	1	XM_567067.1	9	3169	2265720	2269450	288,352,241,272,381,297,665,195,478,	2.26572e+62	-	NC_006670.1
3253846	1	XM_567233.1	5	1923	399139	401471	516,65,618,35,689,	3.99139e+29	+	NC_006670.1
3253848	1	XM_566536.1	3	1496	461722	464271	988,288,220,	4.61722e+17	-	NC_006670.1
3253849	1	XM_567115.1	8	1065	2101961	2103485	221,108,101,191,25,77,76,266,	2.10196e+55	+	NC_006670.1
3253850	1	XM_566535.1	2	2020	283616	285681	1556,464,	283616285218	-	NC_006670.1
3253851	1	XM_567006.1	4	1761	1820494	1822405	776,90,646,249,	1.82049e+27	+	NC_006670.1
3253852	1	XM_567191.1	5	1416	2236034	2237687	106,171,231,740,168,	2.23603e+34	+	NC_006670.1
3253853	1	XM_566533.1	4	2319	281127	283597	196,304,674,1145,	2.81127e+23	+	NC_006670.1
3253854	1	XM_567066.1	5	2338	2263075	2265612	158,452,310,1335,83,	2.26308e+34	+	NC_006670.1
3253855	1	XM_567065.1	3	1263	2261219	2262606	684,125,454,	2.26122e+20	-	NC_006670.1
3253856	1	XM_567232.1	1	603	277934	278536	603,	277934	+	NC_006670.1
3253857	1	XM_567040.1	3	1973	1970384	1972472	1783,76,114,	1.97038e+20	-	NC_006670.1
3253859	1	XM_567160.1	10	1876	1031578	1033945	274,230,57,83,205,265,212,241,79,230,	1.03158e+69	-	NC_006670.1
3253860	1	XM_567178.1	5	438	2198850	2199681	147,79,25,42,145,	2.19885e+34	-	NC_006670.1
3253861	1	XM_566528.1	9	1676	451436	453670	93,313,105,133,282,93,134,328,195,	4.51436e+53	+	NC_006670.1
3253862	1	XM_566700.1	20	4110	932406	937505	203,117,285,237,174,113,532,384,316,94,191,227,195,83,98,146,70,113,219,313,	9.32407e+119	-	NC_006670.1
3253863	1	XM_567020.1	9	2635	1905901	1908927	249,69,587,172,344,158,638,47,371,	1.9059e+62	-	NC_006670.1
3253864	1	XM_566527.1	5	1593	274164	276111	125,636,92,91,649,	2.74164e+29	+	NC_006670.1
3253865	1	XM_567114.1	9	1974	2098317	2100748	244,71,711,125,171,321,94,167,70,	2.09832e+62	-	NC_006670.1
3253866	1	XM_566525.1	12	3674	268830	273121	189,106,150,343,614,441,176,188,116,52,475,824,	2.6883e+71	-	NC_006670.1
3253867	1	XM_567064.1	4	1229	2259774	2261157	156,84,737,252,	2.25977e+27	+	NC_006670.1
3253868	1	XM_567003.1	5	2307	1810392	1812909	109,713,302,1106,77,	1.81039e+34	+	NC_006670.1
3253869	1	XM_566523.1	7	1050	266313	267788	33,162,321,202,189,84,59,	2.66313e+41	-	NC_006670.1
3253870	1	XM_567039.1	7	1753	1968305	1970417	275,144,130,347,108,571,178,	1.96831e+48	+	NC_006670.1
3253871	1	XM_566522.1	5	3506	262541	266285	582,1205,1014,470,235,	2.62541e+29	+	NC_006670.1
3253872	1	XM_566521.1	4	717	260680	261647	157,68,185,307,	2.6068e+23	+	NC_006670.1
3253873	1	XM_567019.1	3	1321	1904459	1905886	218,790,313,	1.90446e+20	+	NC_006670.1
3253874	1	XM_566520.1	6	1330	258827	260496	415,406,120,256,66,67,	2.58827e+35	-	NC_006670.1
3253875	1	XM_567190.1	2	1170	2231989	2233226	66,1104,	22319892232123	-	NC_006670.1
3253876	1	XM_567187.1	6	754	2223952	2225273	167,54,84,69,181,199,	2.22395e+41	-	NC_006670.1
3253877	1	XM_567159.1	7	1590	1029306	1031258	668,412,122,28,23,93,244,	1.02931e+48	-	NC_006670.1
3253878	1	XM_567063.1	7	1541	2256723	2258682	59,27,109,516,264,141,425,	2.25672e+48	+	NC_006670.1
3253880	1	XM_567113.1	12	5010	2092403	2098160	172,119,135,387,272,330,2542,60,182,405,86,320,	2.0924e+83	+	NC_006670.1
3253881	1	XM_566514.1	2	1751	244911	246723	803,948,	244911245776	+	NC_006670.1
3253882	1	XM_567002.1	5	675	1809151	1810172	110,276,183,70,36,	1.80915e+34	-	NC_006670.1
3253883	1	XM_566511.1	9	2404	235743	238630	343,152,331,28,93,231,317,510,399,	2.35743e+53	-	NC_006670.1
3253884	1	XM_566507.1	11	1792	228857	231217	139,41,86,116,95,14,18,9,500,444,330,	2.28857e+65	+	NC_006670.1
3253885	1	XM_567228.1	12	2619	928453	932095	159,81,21,31,283,199,174,57,171,112,1137,194,	9.28454e+71	-	NC_006670.1
3253886	1	XM_566506.1	4	3960	434064	438229	442,431,418,2669,	4.34064e+23	-	NC_006670.1
3253887	1	XM_567189.1	5	1334	2229941	2231505	301,240,476,97,220,	2.22994e+34	+	NC_006670.1
3253888	1	XM_567227.1	5	446	375851	376708	89,53,55,69,180,	3.75851e+29	+	NC_006670.1
3253889	1	XM_567176.1	5	507	2195834	2196853	279,58,67,52,51,	2.19583e+34	-	NC_006670.1
3253890	1	XM_566502.1	4	1357	426526	428033	191,154,217,795,	4.26526e+23	+	NC_006670.1
3253891	1	XM_566949.1	2	1176	1594543	1595772	805,371,	15945431595402	+	NC_006670.1
3253892	1	XM_566497.1	5	716	218705	219753	270,268,75,100,3,	2.18705e+29	-	NC_006670.1
3253893	1	XM_567139.1	9	767	2188610	2189969	336,11,102,35,69,56,77,26,55,	2.18861e+62	-	NC_006670.1
3253894	1	XM_566490.1	4	2677	191885	194717	431,86,314,1846,	1.91885e+23	+	NC_006670.1
3253895	1	XM_567188.1	8	2870	2226116	2229385	584,157,129,557,430,324,539,150,	2.22612e+55	+	NC_006670.1
3253896	1	XM_567158.1	5	2353	1010727	1013272	87,92,119,42,2013,	1.01073e+34	+	NC_006670.1
3253897	1	XM_566491.1	3	3098	211382	214583	180,2453,465,	2.11382e+17	-	NC_006670.1
3253898	1	XM_567001.1	25	4937	1798637	1804972	222,23,126,129,16,11,15,130,145,69,111,197,81,23,272,55,17,465,518,182,1637,113,87,106,187,	1.79864e+174	+	NC_006670.1
3253899	1	XM_566484.1	4	3958	157905	161984	2065,1181,663,49,	1.57905e+23	-	NC_006670.1
3253900	1	XM_567000.1	6	2236	1795803	1798288	712,106,94,725,109,490,	1.7958e+41	+	NC_006670.1
3253901	1	XM_567018.1	3	552	1903504	1904214	371,108,73,	1.9035e+20	-	NC_006670.1
3253902	1	XM_566482.1	5	789	154609	155802	221,146,140,54,228,	1.54609e+29	-	NC_006670.1
3253903	1	XM_566948.1	4	530	1593460	1594334	220,177,51,82,	1.59346e+27	-	NC_006670.1
3253904	1	XM_567175.1	3	1486	2192742	2194319	1273,118,95,	2.19274e+20	-	NC_006670.1
3253905	1	XM_567221.1	3	3731	1864303	1868155	934,151,2646,	1.8643e+20	-	NC_006670.1
3253906	1	XM_567062.1	9	1416	2253391	2255230	107,212,74,268,131,137,244,158,85,	2.25339e+62	+	NC_006670.1
3253907	1	XM_567112.1	7	1725	2089109	2091351	119,78,181,466,290,134,457,	2.08911e+48	+	NC_006670.1
3253908	1	XM_567138.1	6	1968	2186164	2188460	256,201,240,469,230,572,	2.18616e+41	+	NC_006670.1
3253909	1	XM_567157.1	7	1534	904431	906322	313,411,411,133,107,103,56,	9.04432e+41	-	NC_006670.1
3253910	1	XM_566999.1	14	2892	1791111	1794688	391,178,189,277,103,77,214,476,141,123,132,122,86,383,	1.79111e+97	+	NC_006670.1
3253911	1	XM_567219.1	9	4087	1814363	1819360	61,1979,467,659,96,56,186,271,312,	1.81436e+62	+	NC_006670.1
3253912	1	XM_567111.1	5	906	2087813	2088929	147,313,80,183,183,	2.08781e+34	-	NC_006670.1
3253913	1	XM_567061.1	3	1327	2042326	2043733	819,427,81,	2.04233e+20	-	NC_006670.1
3253914	1	XM_567174.1	4	1991	2190250	2192414	553,14,497,927,	2.19025e+27	+	NC_006670.1
3253915	1	XM_567217.1	4	1904	1754063	1756409	255,968,93,588,	1.75406e+27	-	NC_006670.1
3253916	1	XM_566998.1	9	1087	1789002	1790582	12,41,146,458,157,57,60,117,39,	1.789e+62	-	NC_006670.1
3253917	1	XM_567060.1	7	2462	2038771	2041553	470,233,133,88,271,575,692,	2.03877e+48	-	NC_006670.1
3253919	1	XM_567216.1	5	1267	1717241	1718751	421,247,101,437,61,	1.71724e+34	-	NC_006670.1
3253921	1	XM_567137.1	5	1374	2180831	2182482	198,484,302,298,92,	2.18083e+34	+	NC_006670.1
3253922	1	XM_566997.1	6	641	1787995	1788976	148,23,75,19,110,266,	1.788e+41	+	NC_006670.1
3253923	1	XM_567059.1	2	1494	2035708	2037256	609,885,	20357082036372	-	NC_006670.1
3253925	1	XM_566947.1	8	2733	1590270	1593440	430,75,780,302,116,189,632,209,	1.59027e+55	+	NC_006670.1
3253927	1	XM_566996.1	6	1117	1785436	1786925	309,79,71,219,122,317,	1.78544e+41	+	NC_006670.1
3253928	1	XM_566436.1	5	3461	9106	12963	1452,522,667,180,640,	9.10611e+23	+	NC_006670.1
3253929	1	XM_567017.1	7	1790	1901218	1903397	178,18,813,133,129,255,264,	1.90122e+48	+	NC_006670.1
3253930	1	XM_567110.1	10	2512	2082335	2085499	111,881,174,245,36,156,268,349,263,29,	2.08234e+69	-	NC_006670.1
3253932	1	XM_566995.1	4	498	1779587	1780300	29,78,142,249,	1.77959e+27	+	NC_006670.1
3253934	1	XM_566472.1	3	717	130842	131710	332,70,315,	1.30842e+17	-	NC_006670.1
3253935	1	XM_566476.1	13	1714	138027	140770	152,181,138,186,121,342,68,131,201,25,46,26,97,	1.38027e+77	-	NC_006670.1
3253937	1	XM_567155.1	5	1080	845217	846604	80,264,68,194,474,	8.45218e+29	+	NC_006670.1
3253940	1	XM_566994.1	4	555	1776079	1776801	146,103,102,204,	1.77608e+27	+	NC_006670.1
3253942	1	XM_566458.1	7	1400	69840	72366	507,30,79,109,23,72,580,	6.98407e+34	-	NC_006670.1
3253943	1	XM_566460.1	5	661	75798	76906	147,120,94,177,123,	7.57988e+24	+	NC_006670.1
3253944	1	XM_567058.1	8	2580	2032686	2035631	159,61,411,356,438,387,546,222,	2.03269e+55	+	NC_006670.1
3253945	1	XM_566462.1	8	1270	89520	91165	184,173,382,57,87,95,109,183,	8.95209e+39	-	NC_006670.1
3253946	1	XM_566463.1	5	3250	94248	98982	254,333,444,1485,734,	9.42489e+24	+	NC_006670.1
3253947	1	XM_566464.1	9	1956	99512	101925	265,240,78,372,173,127,14,418,269,	9.9513e+51	+	NC_006670.1
3253948	1	XM_567173.1	3	395	1378169	1378764	145,161,89,	1.37817e+20	-	NC_006670.1
3253949	1	XM_566991.1	5	592	1766396	1767496	70,72,139,98,213,	1.7664e+34	+	NC_006670.1
3253950	1	XM_566988.1	6	1677	1756574	1758955	303,539,122,101,427,185,	1.75657e+41	-	NC_006670.1
3253951	1	XM_566989.1	2	582	1760021	1760654	78,504,	17600211760151	-	NC_006670.1
3253957	1	XM_566986.1	7	940	1738352	1739708	335,109,50,129,124,46,147,	1.73835e+48	-	NC_006670.1
3253959	1	XM_566987.1	5	4806	1748745	1753761	3027,318,172,300,989,	1.74875e+34	-	NC_006670.1
3253968	1	XM_566985.1	8	2170	1735574	1738279	417,43,142,47,230,103,129,1059,	1.73557e+55	+	NC_006670.1
3253976	1	XM_567248.1	6	2493	35851	38610	1072,534,56,337,149,345,	3.58514e+29	+	NC_006670.1
3253977	1	XM_566981.1	6	937	1726813	1728361	41,16,93,167,266,354,	1.72681e+41	+	NC_006670.1
3253978	1	XM_566980.1	4	471	1725936	1726552	116,243,63,49,	1.72594e+27	-	NC_006670.1
3253979	1	XM_567249.1	8	1097	341238	342924	227,139,242,125,81,93,113,77,	3.41238e+47	-	NC_006670.1
3253980	1	XM_567244.1	7	570	1873164	1874219	132,28,35,68,152,80,75,	1.87316e+48	-	NC_006670.1
3253981	1	XM_566977.1	5	2924	1710255	1713437	489,637,119,781,898,	1.71026e+34	+	NC_006670.1
3253982	1	XM_567241.1	3	891	1522451	1523496	414,191,286,	1.52245e+20	-	NC_006670.1
3253983	1	XM_567240.1	7	1033	1472901	1474420	355,70,161,56,133,226,32,	1.4729e+48	-	NC_006670.1
3253984	1	XM_567242.1	3	534	1525225	1526017	209,204,121,	1.52523e+20	-	NC_006670.1
3253985	1	XM_566964.1	2	1887	1637649	1639584	525,1362,	16376491638223	+	NC_006670.1
3253986	1	XM_566978.1	16	2857	1713380	1717070	417,137,19,141,156,185,191,146,330,51,129,116,84,112,243,400,	1.71338e+111	-	NC_006670.1
3253987	1	XM_567243.1	2	564	1724550	1725176	348,216,	17245501724961	+	NC_006670.1
3253988	1	XM_566541.1	4	219	470675	471073	60,71,33,55,	4.70675e+23	-	NC_006670.1
3253989	1	XM_566661.1	6	944	698003	699225	205,178,281,78,41,161,	6.98004e+35	+	NC_006670.1
3253990	1	XM_566974.1	2	690	1700328	1701179	167,523,	17003281700657	+	NC_006670.1
3253991	1	XM_566659.1	5	849	696118	697165	56,72,119,83,519,	6.96119e+29	+	NC_006670.1
3253992	1	XM_566703.1	25	4136	998062	1003420	335,530,42,110,206,291,176,64,327,130,222,249,84,115,74,13,146,115,44,234,143,26,184,90,186,	9.98063e+167	+	NC_006670.1
3253993	1	XM_566672.1	10	5070	883359	888873	230,47,243,77,1197,81,1098,250,1224,623,	8.8336e+59	-	NC_006670.1
3253994	1	XM_566442.1	9	3025	39158	42819	830,406,334,149,231,73,601,169,232,	3.91584e+44	+	NC_006670.1
3253995	1	XM_567177.1	4	1016	2197114	2198287	90,67,450,409,	2.19711e+27	+	NC_006670.1
3253996	1	XM_566671.1	3	790	706849	707770	525,149,116,	7.0685e+17	+	NC_006670.1
3253997	1	XM_566667.1	8	2156	702627	705189	48,25,147,121,94,53,796,872,	7.02628e+47	+	NC_006670.1
3253998	1	XM_566440.1	6	957	22985	24309	202,83,90,56,485,41,	2.29852e+29	+	NC_006670.1
3253999	1	XM_566663.1	4	1675	699381	701219	504,142,921,108,	6.99382e+23	+	NC_006670.1
3254000	1	XM_566665.1	11	657	701076	702306	231,75,56,60,48,10,18,19,77,22,41,	7.01077e+65	-	NC_006670.1
3254002	1	XM_566675.1	6	1276	718429	719984	77,74,427,306,141,251,	7.1843e+35	+	NC_006670.1
3254003	1	XM_567230.1	1	1655	31136	32790	1655,	31136	-	NC_006670.1
3254004	1	XM_566441.1	3	651	30054	30884	121,28,502,	300543026230383	+	NC_006670.1
3254005	1	XM_566676.1	7	1516	895256	897073	468,48,111,200,237,243,209,	8.95257e+41	+	NC_006670.1
3254006	1	XM_566673.1	17	4011	709386	714619	271,370,116,65,59,418,44,144,20,74,138,107,54,179,387,1389,176,	7.09387e+101	-	NC_006670.1
3254007	1	XM_566972.1	5	2782	1695605	1698589	102,634,51,109,1886,	1.69561e+34	+	NC_006670.1
3254008	1	XM_566701.1	8	1157	757688	759413	69,143,133,505,54,79,15,159,	7.57689e+47	+	NC_006670.1
3254009	1	XM_566662.1	6	1241	871014	872531	161,22,38,111,190,719,	8.71015e+35	+	NC_006670.1
3254010	1	XM_566670.1	7	1197	881843	883350	124,270,102,220,266,76,139,	8.81844e+41	+	NC_006670.1
3254011	1	XM_566950.1	2	1017	1595843	1596908	671,346,	15958431596563	-	NC_006670.1
3254012	1	XM_567156.1	6	2196	876825	879362	754,410,601,114,120,197,	8.76826e+35	-	NC_006670.1
3254013	1	XM_566666.1	5	573	875907	876702	64,199,115,103,92,	8.75908e+29	+	NC_006670.1
3254014	1	XM_566668.1	10	1856	879501	881795	670,25,99,153,346,71,127,27,227,111,	8.79502e+59	-	NC_006670.1
3254015	1	XM_566669.1	4	2004	704442	706667	1205,306,125,368,	7.04443e+23	-	NC_006670.1
3254016	1	XM_566485.1	4	1668	174213	176206	117,472,238,841,	1.74213e+23	+	NC_006670.1
3254017	1	XM_566468.1	7	1644	116872	118899	146,115,511,313,278,47,234,	1.16872e+41	-	NC_006670.1
3254018	1	XM_566658.1	4	843	867564	868691	257,156,208,222,	8.67565e+23	-	NC_006670.1
3254019	1	XM_566973.1	3	1469	1698636	1700231	484,720,265,	1.69864e+20	-	NC_006670.1
3254020	1	XM_566439.1	7	1867	20600	22794	345,481,253,229,87,194,278,	2.06002e+34	-	NC_006670.1
3254021	1	XM_566657.1	7	1059	694347	695754	252,119,98,207,16,133,234,	6.94348e+41	-	NC_006670.1
3254022	1	XM_566660.1	6	487	869035	869988	21,20,158,92,60,136,	8.69036e+35	+	NC_006670.1
3254023	1	XM_566990.1	12	2160	1763390	1766160	157,580,332,73,154,90,268,73,81,107,75,170,	1.76339e+83	-	NC_006670.1
3254024	1	XM_567171.1	8	1341	1390719	1392536	150,117,267,273,133,159,113,129,	1.39072e+55	+	NC_006670.1
3254025	1	XM_566702.1	8	565	762164	763380	13,39,99,33,93,82,70,136,	7.62165e+47	+	NC_006670.1
3254027	1	XM_566674.1	7	1495	892796	894669	102,41,28,80,490,161,593,	8.92797e+41	+	NC_006670.1
3254028	1	XM_567154.1	7	1237	780702	782238	186,298,86,172,360,83,52,	7.80703e+41	-	NC_006670.1
3254029	1	XM_566664.1	16	2357	872535	875750	387,59,83,77,70,225,83,256,104,331,87,128,71,151,146,99,	8.72536e+95	-	NC_006670.1
3254031	1	XM_567353.1	3	1657	516457	518217	1142,233,282,	5.16458e+17	-	NC_006679.1
3254032	1	XM_567323.1	8	1094	419688	421244	118,134,84,219,192,61,213,73,	4.19688e+47	+	NC_006679.1
3254033	1	XM_567438.1	7	839	765848	767069	115,61,94,202,145,90,132,	7.65849e+41	+	NC_006679.1
3254034	1	XM_567299.1	3	1439	120443	122029	171,64,1204,	1.20443e+17	+	NC_006679.1
3254036	1	XM_567444.1	6	7033	627893	635202	147,562,2278,2510,629,907,	6.27894e+35	+	NC_006679.1
3254037	1	XM_567463.1	6	2614	240340	243689	352,1128,188,570,240,136,	2.4034e+35	-	NC_006679.1
3254038	1	XM_567582.1	8	1640	944008	946137	545,100,118,196,97,224,45,315,	9.44009e+47	-	NC_006679.1
3254039	1	XM_567372.1	7	1005	578702	580037	24,100,100,111,142,156,372,	5.78703e+41	-	NC_006679.1
3254040	1	XM_567272.1	2	231	35425	35752	57,174,	3542535579	+	NC_006679.1
3254041	1	XM_567493.1	8	2381	322903	325661	556,578,240,159,315,298,175,60,	3.22903e+47	-	NC_006679.1
3254042	1	XM_567496.1	4	2106	331376	333637	1128,451,232,295,	3.31376e+23	-	NC_006679.1
3254043	1	XM_567291.1	3	864	91343	92326	545,71,248,	913439194092079	-	NC_006679.1
3254044	1	XM_567282.1	6	3181	59987	63426	166,126,1526,663,66,634,	5.99876e+29	-	NC_006679.1
3254045	1	XM_567379.1	6	2655	603598	606512	1164,217,64,450,507,253,	6.03599e+35	+	NC_006679.1
3254046	1	XM_567289.1	1	1949	86123	88071	1949,	86123	+	NC_006679.1
3254047	1	XM_567269.1	7	1072	25455	26894	107,30,107,396,94,162,176,	2.54553e+34	-	NC_006679.1
3254048	1	XM_567434.1	10	1504	585886	587911	161,143,166,77,143,88,65,278,123,260,	5.85887e+59	+	NC_006679.1
3254050	1	XM_567574.1	6	2159	918099	920513	1406,93,205,91,56,308,	9.181e+35	-	NC_006679.1
3254052	1	XM_567428.1	12	2630	317857	321798	1409,140,139,154,66,112,67,133,190,59,69,92,	3.17857e+71	-	NC_006679.1
3254053	1	XM_567339.1	10	1387	470973	472850	284,47,20,21,182,130,54,19,102,528,	4.70973e+59	-	NC_006679.1
3254054	1	XM_567410.1	3	2214	1036184	1038550	428,866,920,	1.03618e+20	-	NC_006679.1
3254055	1	XM_567290.1	6	2496	88536	91324	344,168,1137,220,277,350,	8.85369e+29	+	NC_006679.1
3254056	1	XM_567579.1	4	1672	934323	936199	258,759,456,199,	9.34324e+23	-	NC_006679.1
3254057	1	XM_567471.1	7	1014	261039	262389	178,120,316,38,33,77,252,	2.61039e+41	-	NC_006679.1
3254058	1	XM_567473.1	1	901	270445	271345	901,	270445	+	NC_006679.1
3254059	1	XM_567314.1	19	3162	175137	179413	111,93,64,18,82,48,145,904,157,101,16,301,69,33,119,384,100,189,228,	1.75137e+113	+	NC_006679.1
3254060	1	XM_567534.1	3	486	707936	708635	176,106,204,	7.07937e+17	-	NC_006679.1
3254061	1	XM_567343.1	4	1315	485432	486909	489,204,207,415,	4.85432e+23	+	NC_006679.1
3254062	1	XM_567497.1	9	1752	334310	336581	295,63,198,190,370,122,131,129,254,	3.3431e+53	+	NC_006679.1
3254063	1	XM_567411.1	6	1605	1041103	1042969	146,612,319,74,112,342,	1.0411e+41	+	NC_006679.1
3254064	1	XM_567382.1	12	1545	618869	621157	124,725,53,59,25,17,47,92,84,47,267,5,	6.1887e+71	+	NC_006679.1
3254065	1	XM_567554.1	5	809	763854	764930	101,387,106,79,136,	7.63855e+29	-	NC_006679.1
3254067	1	XM_567563.1	9	1310	787834	789573	154,107,59,33,373,47,119,290,128,	7.87835e+53	+	NC_006679.1
3254068	1	XM_567466.1	23	3978	246922	252074	131,107,91,396,81,373,149,65,96,211,67,137,332,121,171,200,127,135,52,157,112,231,436,	2.46922e+137	+	NC_006679.1
3254069	1	XM_567298.1	8	2112	116648	119143	626,135,129,120,237,217,393,255,	1.16648e+47	+	NC_006679.1
3254070	1	XM_567499.1	6	687	338060	339057	30,64,93,78,103,319,	3.3806e+35	+	NC_006679.1
3254071	1	XM_567426.1	2	524	227722	228309	17,507,	227722227803	+	NC_006679.1
3254072	1	XM_567502.1	8	2226	345443	348024	84,75,83,230,331,75,1325,23,	3.45443e+47	-	NC_006679.1
3254073	1	XM_567342.1	6	2814	481722	484840	653,125,141,592,889,414,	4.81722e+35	-	NC_006679.1
3254074	1	XM_567409.1	9	1306	1030955	1032743	111,43,120,275,126,171,270,104,86,	1.03096e+62	+	NC_006679.1
3254076	1	XM_567415.1	2	216	1052554	1052994	159,57,	10525541052938	+	NC_006679.1
3254078	1	XM_567377.1	8	1245	597147	598777	171,252,276,102,33,128,92,191,	5.97148e+47	-	NC_006679.1
3254079	1	XM_567278.1	8	2721	49387	52558	205,20,178,1137,187,514,123,357,	4.93875e+39	+	NC_006679.1
3254080	1	XM_567482.1	3	1288	295266	296672	399,438,451,	2.95266e+17	-	NC_006679.1
3254081	1	XM_567560.1	14	1941	780453	783118	122,25,123,56,25,19,101,709,52,91,22,183,110,303,	7.80454e+83	-	NC_006679.1
3254082	1	XM_567276.1	2	771	45675	46801	650,121,	4567546681	-	NC_006679.1
3254083	1	XM_567346.1	3	582	495145	495848	233,112,237,	4.95145e+17	+	NC_006679.1
3254084	1	XM_567334.1	20	3354	448442	452751	187,38,77,158,53,96,78,60,78,70,26,95,216,231,81,277,832,178,106,417,	4.48442e+119	-	NC_006679.1
3254085	1	XM_567344.1	11	3538	487993	492251	122,235,288,887,116,263,87,124,800,166,450,	4.87993e+65	+	NC_006679.1
3254086	1	XM_567518.1	13	2278	650670	653711	650,353,92,129,218,63,40,116,99,26,59,146,287,	6.50671e+77	-	NC_006679.1
3254087	1	XM_567319.1	8	1971	408142	410672	1063,33,106,44,91,110,124,400,	4.08142e+47	-	NC_006679.1
3254088	1	XM_567374.1	10	1922	582110	584765	529,206,66,69,113,138,161,125,429,86,	5.82111e+59	+	NC_006679.1
3254089	1	XM_567384.1	4	3662	622123	625931	495,323,2585,259,	6.22124e+23	-	NC_006679.1
3254090	1	XM_567549.1	4	1933	748470	750584	1011,173,68,681,	7.48471e+23	-	NC_006679.1
3254091	1	XM_567422.1	7	1065	1078683	1080294	12,114,87,164,119,306,263,	1.07868e+48	+	NC_006679.1
3254092	1	XM_567513.1	12	1838	383004	385421	434,80,26,62,91,101,41,219,89,51,272,372,	3.83004e+71	-	NC_006679.1
3254093	1	XM_567357.1	9	1695	533423	535561	460,155,188,108,210,59,38,80,397,	5.33424e+53	+	NC_006679.1
3254094	1	XM_567436.1	3	1121	636765	637975	137,164,820,	6.36766e+17	+	NC_006679.1
3254095	1	XM_567326.1	5	1524	424587	426342	155,139,432,480,318,	4.24587e+29	-	NC_006679.1
3254096	1	XM_567514.1	5	2852	386390	389443	369,459,583,31,1410,	3.8639e+29	-	NC_006679.1
3254098	1	XM_567530.1	7	1690	695352	697468	215,140,141,685,411,38,60,	6.95353e+41	-	NC_006679.1
3254099	1	XM_567454.1	7	2242	211412	214081	1190,197,180,6,447,24,198,	2.11412e+41	-	NC_006679.1
3254100	1	XM_567457.1	9	2769	219534	223005	150,454,922,41,50,76,222,63,791,	2.19534e+53	+	NC_006679.1
3254101	1	XM_567550.1	3	1152	750752	752014	261,463,428,	7.50753e+17	+	NC_006679.1
3254102	1	XM_567442.1	6	1297	963242	964901	459,81,108,401,65,183,	9.63243e+35	-	NC_006679.1
3254103	1	XM_567559.1	4	915	779236	780323	207,54,277,377,	7.79237e+23	+	NC_006679.1
3254104	1	XM_567576.1	13	2234	924343	927480	458,202,76,56,115,84,209,11,103,141,191,127,461,	9.24344e+77	+	NC_006679.1
3254105	1	XM_567543.1	3	1217	730543	731961	970,140,107,	7.30544e+17	-	NC_006679.1
3254106	1	XM_567475.1	9	2296	274132	276891	377,64,89,73,252,292,435,203,511,	2.74132e+53	+	NC_006679.1
3254107	1	XM_567378.1	8	1278	599003	600805	101,48,214,293,183,87,199,153,	5.99004e+47	+	NC_006679.1
3254108	1	XM_567452.1	3	1641	205058	206814	695,321,625,	2.05058e+17	-	NC_006679.1
3254109	1	XM_567573.1	10	2068	915298	917971	230,155,317,85,102,252,133,68,224,502,	9.15299e+59	+	NC_006679.1
3254110	1	XM_567336.1	7	699	461986	463198	225,113,89,64,87,97,24,	4.61986e+41	-	NC_006679.1
3254111	1	XM_567443.1	2	2482	1032750	1035283	2283,199,	10327501035085	-	NC_006679.1
3254112	1	XM_567295.1	5	3130	100467	103807	505,271,131,753,1470,	1.00467e+29	+	NC_006679.1
3254114	1	XM_567489.1	9	2102	312558	315173	210,447,22,104,392,84,404,195,244,	3.12558e+53	-	NC_006679.1
3254116	1	XM_567483.1	5	1816	296857	298916	31,1013,116,496,160,	2.96857e+29	+	NC_006679.1
3254117	1	XM_567347.1	13	2941	496018	499508	322,94,51,516,117,689,102,430,114,53,114,64,275,	4.96018e+77	-	NC_006679.1
3254118	1	XM_567470.1	7	1318	257430	259085	170,186,369,66,279,84,164,	2.5743e+41	-	NC_006679.1
3254119	1	XM_567320.1	2	1116	410846	412017	966,150,	410846411868	+	NC_006679.1
3254120	1	XM_567515.1	16	14713	390025	405880	155,1611,1612,224,2828,145,233,182,592,2250,60,2413,192,1558,245,413,	3.90025e+95	-	NC_006679.1
3254121	1	XM_567345.1	10	2111	492090	494778	228,26,60,875,406,79,109,107,88,133,	4.9209e+59	-	NC_006679.1
3254122	1	XM_567527.1	5	1914	679457	681688	305,247,282,356,724,	6.79458e+29	+	NC_006679.1
3254123	1	XM_567375.1	14	3383	590342	594519	826,242,105,277,71,242,127,139,215,69,105,326,365,274,	5.90343e+83	+	NC_006679.1
3254124	1	XM_567303.1	6	1085	136273	137779	676,53,115,80,39,122,	1.36273e+35	-	NC_006679.1
3254125	1	XM_567266.1	7	2202	16738	19297	177,41,266,318,776,198,426,	1.67382e+34	+	NC_006679.1
3254126	1	XM_567308.1	12	2467	147893	151188	42,633,348,78,147,115,166,233,46,336,227,96,	1.47893e+71	+	NC_006679.1
3254127	1	XM_567445.1	13	1643	677043	679289	212,463,56,131,89,153,52,137,145,64,51,13,77,	6.77044e+77	-	NC_006679.1
3254128	1	XM_567392.1	2	1917	972803	974775	147,1770,	972803973006	+	NC_006679.1
3254129	1	XM_567259.1	5	4214	172	4804	2403,500,373,642,296,	1.72285e+18	+	NC_006679.1
3254130	1	XM_567354.1	6	948	518517	519744	129,172,47,169,81,350,	5.18518e+35	+	NC_006679.1
3254132	1	XM_567478.1	4	628	290529	291385	189,159,223,57,	2.90529e+23	-	NC_006679.1
3254133	1	XM_567512.1	12	1644	378024	380254	352,80,26,58,91,101,41,219,89,51,272,264,	3.78024e+71	-	NC_006679.1
3254134	1	XM_567511.1	3	2685	374686	377504	702,670,1313,	3.74686e+17	+	NC_006679.1
3254135	1	XM_567383.1	4	324	621252	621748	35,102,180,7,	6.21253e+23	-	NC_006679.1
3254136	1	XM_567459.1	2	174	227247	227455	136,38,	227247227418	+	NC_006679.1
3254137	1	XM_567405.1	5	2780	1016387	1019436	203,511,1200,223,643,	1.01639e+34	+	NC_006679.1
3254138	1	XM_567416.1	5	607	1059665	1060791	99,192,223,61,32,	1.05967e+34	-	NC_006679.1
3254139	1	XM_567562.1	10	943	785857	787429	131,314,94,77,70,54,53,75,26,49,	7.85858e+59	-	NC_006679.1
3254140	1	XM_567310.1	5	2130	158242	160607	113,1176,217,277,347,	1.58242e+29	+	NC_006679.1
3254141	1	XM_567386.1	4	948	635162	636261	214,339,266,129,	6.35163e+23	-	NC_006679.1
3254142	1	XM_567441.1	4	1201	947355	948715	67,568,57,509,	9.47356e+23	-	NC_006679.1
3254143	1	XM_567399.1	11	3407	999386	1003330	373,11,50,29,638,116,177,437,352,142,1082,	9.99387e+73	+	NC_006679.1
3254144	1	XM_567455.1	10	1493	215924	217954	89,437,79,113,148,82,26,90,272,157,	2.15924e+59	-	NC_006679.1
3254145	1	XM_567349.1	6	1459	505232	506937	170,111,568,145,236,229,	5.05233e+35	+	NC_006679.1
3254146	1	XM_567284.1	3	445	67948	68542	138,139,168,	679486817768375	+	NC_006679.1
3254147	1	XM_567396.1	3	1494	984051	985690	127,1080,287,	9.84052e+17	+	NC_006679.1
3254148	1	XM_567327.1	6	1259	427047	428596	163,151,187,125,339,294,	4.27047e+35	-	NC_006679.1
3254149	1	XM_567431.1	3	1620	459845	461554	734,369,517,	4.59845e+17	-	NC_006679.1
3254150	1	XM_567495.1	2	1341	329396	330811	368,973,	329396329839	+	NC_006679.1
3254151	1	XM_567508.1	3	2432	365236	367803	195,1240,997,	3.65236e+17	+	NC_006679.1
3254152	1	XM_567516.1	10	1835	646328	648696	384,405,33,271,123,119,97,90,48,265,	6.46329e+59	+	NC_006679.1
3254153	1	XM_567539.1	9	2271	720359	723153	237,107,139,99,1475,21,25,40,128,	7.2036e+53	-	NC_006679.1
3254154	1	XM_567267.1	4	686	19846	20752	424,128,77,57,	1.98462e+19	-	NC_006679.1
3254155	1	XM_567435.1	4	693	559672	560556	494,94,24,81,	5.59673e+23	-	NC_006679.1
3254156	1	XM_567418.1	3	1141	1064816	1066193	572,62,507,	1.06482e+20	-	NC_006679.1
3254157	1	XM_567273.1	5	2567	36051	39074	997,120,540,723,187,	3.60514e+24	-	NC_006679.1
3254159	1	XM_567355.1	3	830	519733	520670	644,66,120,	5.19734e+17	-	NC_006679.1
3254160	1	XM_567363.1	4	897	558322	559378	135,193,403,166,	5.58323e+23	+	NC_006679.1
3254161	1	XM_567288.1	2	1837	83280	85219	1378,459,	8328084761	-	NC_006679.1
3254162	1	XM_567350.1	5	1467	507008	508694	524,83,378,379,103,	5.07009e+29	-	NC_006679.1
3254163	1	XM_567279.1	3	2562	52682	55355	2028,404,130,	526825475955226	-	NC_006679.1
3254164	1	XM_567437.1	4	570	698673	699373	96,83,62,329,	6.98674e+23	-	NC_006679.1
3254165	1	XM_567487.1	5	2959	307329	310517	227,501,955,672,604,	3.07329e+29	+	NC_006679.1
3254168	1	XM_567506.1	5	583	362114	362936	167,53,136,117,110,	3.62114e+29	+	NC_006679.1
3254169	1	XM_567394.1	1	1335	976938	978272	1335,	976938	-	NC_006679.1
3254171	1	XM_567479.1	6	1339	291598	293252	139,103,120,587,229,161,	2.91598e+35	+	NC_006679.1
3254172	1	XM_567538.1	5	1512	718528	720562	390,19,101,744,258,	7.18529e+29	+	NC_006679.1
3254173	1	XM_567424.1	4	2801	76593	80304	334,503,1607,357,	7.65938e+19	+	NC_006679.1
3254174	1	XM_567277.1	12	1766	46850	49233	339,200,117,206,105,109,89,181,81,59,137,143,	4.68505e+59	-	NC_006679.1
3254175	1	XM_567306.1	5	1023	142433	143807	223,100,79,180,441,	1.42433e+29	+	NC_006679.1
3254176	1	XM_567280.1	2	642	55666	56354	102,540,	5566655815	+	NC_006679.1
3254177	1	XM_567328.1	5	1615	429047	430926	506,590,133,244,142,	4.29047e+29	+	NC_006679.1
3254178	1	XM_567361.1	6	1785	549599	551680	373,925,112,34,147,194,	5.496e+35	-	NC_006679.1
3254179	1	XM_567447.1	4	961	188708	189824	55,55,602,249,	1.88708e+23	+	NC_006679.1
3254180	1	XM_567569.1	8	2814	887209	890418	722,598,108,535,64,116,267,404,	8.8721e+47	+	NC_006679.1
3254181	1	XM_567281.1	2	1293	57127	58486	63,1230,	5712757257	+	NC_006679.1
3254182	1	XM_567356.1	7	1380	528099	529776	679,158,129,101,46,50,217,	5.281e+41	-	NC_006679.1
3254183	1	XM_567544.1	3	559	732177	732858	93,132,334,	7.32178e+17	+	NC_006679.1
3254184	1	XM_567401.1	2	1348	1005484	1006881	1280,68,	10054841006814	-	NC_006679.1
3254185	1	XM_567427.1	2	666	278521	279245	349,317,	278521278929	+	NC_006679.1
3254186	1	XM_567316.1	14	3282	181791	186272	242,145,111,12,35,92,52,139,97,48,468,410,1389,42,	1.81791e+83	+	NC_006679.1
3254187	1	XM_567270.1	12	3194	27322	31165	176,57,171,389,159,869,524,264,127,167,113,178,	2.73223e+59	+	NC_006679.1
3254189	1	XM_567439.1	4	1716	800455	802373	878,54,100,684,	8.00456e+23	+	NC_006679.1
3254190	1	XM_567529.1	2	270	691724	692055	233,37,	691724692019	+	NC_006679.1
3254191	1	XM_567501.1	4	1040	343938	345131	55,477,416,92,	3.43938e+23	+	NC_006679.1
3254193	1	XM_567364.1	4	1164	560982	562325	234,101,688,141,	5.60983e+23	-	NC_006679.1
3254194	1	XM_567389.1	18	5064	954272	960233	241,103,90,204,197,280,212,154,337,175,124,239,94,940,592,575,167,340,	9.54273e+107	-	NC_006679.1
3254197	1	XM_567490.1	3	1058	315420	316586	818,116,124,	3.1542e+17	-	NC_006679.1
3254198	1	XM_567309.1	10	2887	153925	157262	487,689,33,64,284,294,297,166,326,247,	1.53925e+59	+	NC_006679.1
3254199	1	XM_567260.1	4	552	5727	6626	19,214,174,145,	5.72758e+15	-	NC_006679.1
3254200	1	XM_567333.1	3	1761	446473	448332	168,100,1493,	4.46473e+17	+	NC_006679.1
3254201	1	XM_567293.1	6	1747	96219	98234	448,306,353,433,89,118,	9.622e+29	+	NC_006679.1
3254202	1	XM_567275.1	8	978	43291	44671	126,180,331,95,83,99,27,37,	4.32914e+39	-	NC_006679.1
3254203	1	XM_567425.1	4	720	202801	203796	77,343,105,195,	2.02801e+23	-	NC_006679.1
3254204	1	XM_567358.1	10	5662	536842	543098	91,1035,328,653,2695,31,148,79,200,402,	5.36843e+59	+	NC_006679.1
3254206	1	XM_567395.1	4	1485	981895	983550	194,194,113,984,	9.81896e+23	-	NC_006679.1
3254207	1	XM_567509.1	5	1338	368075	369663	403,110,122,570,133,	3.68075e+29	+	NC_006679.1
3254208	1	XM_567417.1	5	1602	1061212	1063375	247,96,500,450,309,	1.06121e+34	+	NC_006679.1
3254210	1	XM_567545.1	6	652	732864	734051	263,152,115,46,11,65,	7.32865e+35	-	NC_006679.1
3254211	1	XM_567472.1	5	4127	262955	267319	444,1064,1412,933,274,	2.62955e+29	-	NC_006679.1
3254212	1	XM_567391.1	4	455	967756	968478	45,102,59,249,	9.67757e+23	+	NC_006679.1
3254213	1	XM_567540.1	9	598	724924	726345	94,25,42,45,3,133,33,122,101,	7.24925e+53	+	NC_006679.1
3254214	1	XM_567481.1	6	564	294208	295123	39,82,226,81,26,110,	2.94208e+35	+	NC_006679.1
3254215	1	XM_567541.1	5	2223	726386	728818	147,294,1003,187,592,	7.26387e+29	-	NC_006679.1
3254216	1	XM_567393.1	3	1434	975307	976852	1278,73,83,	9.75308e+17	+	NC_006679.1
3254217	1	XM_567419.1	11	2332	1067784	1070736	408,126,135,410,90,168,85,105,57,571,177,	1.06778e+76	-	NC_006679.1
3254218	1	XM_567568.1	8	725	885699	886960	21,95,83,75,52,2,126,271,	8.857e+47	+	NC_006679.1
3254220	1	XM_567580.1	8	1202	938454	940062	135,166,100,118,302,224,45,112,	9.38455e+47	-	NC_006679.1
3254221	1	XM_567585.1	8	1662	951566	953823	222,49,259,199,102,51,199,581,	9.51567e+47	+	NC_006679.1
3254222	1	XM_567446.1	10	1368	689651	691499	347,227,198,66,91,80,141,52,83,83,	6.89652e+59	-	NC_006679.1
3254223	1	XM_567407.1	14	5344	1021198	1027204	217,197,207,303,137,70,41,52,111,1703,1113,622,173,398,	1.0212e+97	-	NC_006679.1
3254225	1	XM_567492.1	3	630	322117	322903	79,149,402,	3.22117e+17	+	NC_006679.1
3254226	1	XM_567390.1	4	577	966390	967237	105,252,134,86,	9.66391e+23	-	NC_006679.1
3254227	1	XM_567335.1	7	904	458117	459651	169,115,75,115,78,237,115,	4.58117e+41	+	NC_006679.1
3254228	1	XM_567486.1	5	2168	303421	305870	733,132,384,431,488,	3.03421e+29	+	NC_006679.1
3254229	1	XM_567387.1	2	1191	638086	639323	780,411,	638086638913	-	NC_006679.1
3254230	1	XM_567265.1	8	2157	13700	16274	402,100,344,56,243,128,224,660,	1.37001e+39	-	NC_006679.1
3254231	1	XM_567523.1	13	1799	662769	665247	448,278,28,12,10,149,120,44,138,144,106,122,200,	6.6277e+77	+	NC_006679.1
3254232	1	XM_567360.1	5	1220	548234	549686	212,219,126,277,386,	5.48235e+29	+	NC_006679.1
3254233	1	XM_567547.1	7	3853	740587	744846	253,396,1252,1437,253,188,74,	7.40588e+41	-	NC_006679.1
3254234	1	XM_567476.1	16	3182	285527	289498	20,263,156,641,281,119,468,72,448,68,71,104,112,155,118,86,	2.85527e+95	-	NC_006679.1
3254235	1	XM_567317.1	10	1255	186425	188216	109,370,62,57,93,76,98,118,113,159,	1.86425e+59	-	NC_006679.1
3254236	1	XM_567532.1	10	5403	699473	705474	1103,151,2551,60,143,168,153,127,299,648,	6.99474e+59	+	NC_006679.1
3254237	1	XM_567261.1	1	852	7567	8418	852,	7567	+	NC_006679.1
3254238	1	XM_567520.1	3	1569	655627	657308	453,83,1033,	6.55628e+17	-	NC_006679.1
3254239	1	XM_567465.1	3	1562	244910	246581	500,219,843,	2.4491e+17	+	NC_006679.1
3254240	1	XM_567313.1	4	2182	170999	173358	771,114,971,326,	1.70999e+23	+	NC_006679.1
3254241	1	XM_567556.1	6	2225	772145	775532	125,62,681,61,196,1100,	7.72146e+35	+	NC_006679.1
3254242	1	XM_567414.1	5	1196	1050778	1052289	108,252,215,366,255,	1.05078e+34	-	NC_006679.1
3254243	1	XM_567420.1	3	1578	1073194	1074903	556,697,325,	1.07319e+20	+	NC_006679.1
3254244	1	XM_567575.1	6	2264	920666	923263	133,120,256,614,979,162,	9.20667e+35	-	NC_006679.1
3254245	1	XM_567555.1	15	3404	767329	771542	363,319,41,64,25,578,146,129,62,119,77,53,64,337,1027,	7.6733e+89	+	NC_006679.1
3254246	1	XM_567432.1	5	2539	500077	503000	244,1432,137,612,114,	5.00078e+29	-	NC_006679.1
3254247	1	XM_567380.1	11	2263	609249	612103	320,28,145,515,236,115,114,28,99,423,240,	6.0925e+65	+	NC_006679.1
3254248	1	XM_567522.1	12	1613	660252	662467	226,150,93,119,93,129,116,235,92,77,60,223,	6.60253e+71	+	NC_006679.1
3254249	1	XM_567578.1	9	1269	932620	934353	70,30,180,85,7,78,58,310,451,	9.32621e+53	+	NC_006679.1
3254250	1	XM_567366.1	3	777	565537	566433	415,145,217,	5.65538e+17	-	NC_006679.1
3254251	1	XM_567572.1	5	3562	903644	907879	1736,588,591,412,235,	9.03645e+29	-	NC_006679.1
3254252	1	XM_567373.1	9	782	580274	581693	196,217,80,13,68,18,26,41,123,	5.80275e+53	-	NC_006679.1
3254253	1	XM_567296.1	16	2487	104471	108218	114,25,75,99,362,126,179,391,141,82,256,170,179,84,123,81,	1.04471e+95	-	NC_006679.1
3254254	1	XM_567433.1	3	1329	526712	528139	49,1086,194,	5.26713e+17	+	NC_006679.1
3254255	1	XM_567329.1	7	1954	435131	437403	550,541,212,97,269,68,217,	4.35131e+41	+	NC_006679.1
3254256	1	XM_567292.1	10	2534	92773	95823	255,323,109,370,760,274,199,28,35,181,	9.27739e+49	+	NC_006679.1
3254258	1	XM_567429.1	6	600	433125	434048	224,25,109,39,86,117,	4.33125e+35	+	NC_006679.1
3254259	1	XM_567338.1	11	2864	467559	470978	358,128,116,53,58,60,67,1369,40,106,509,	4.67559e+65	+	NC_006679.1
3254260	1	XM_567348.1	5	1577	503229	505004	420,152,625,258,122,	5.0323e+29	-	NC_006679.1
3254261	1	XM_567469.1	10	1157	255782	257473	256,61,52,55,88,154,252,14,71,154,	2.55782e+59	+	NC_006679.1
3254262	1	XM_567421.1	9	1910	1075795	1078181	135,60,218,165,86,485,37,333,391,	1.0758e+62	+	NC_006679.1
3254263	1	XM_567318.1	6	1149	406610	408073	173,88,78,35,85,690,	4.0661e+35	+	NC_006679.1
3254264	1	XM_567557.1	4	2185	775730	778102	1518,206,119,342,	7.75731e+23	+	NC_006679.1
3254266	1	XM_567500.1	2	2085	339147	341285	1700,385,	339147340901	-	NC_006679.1
3254267	1	XM_567525.1	9	4605	667419	672442	316,120,112,273,3241,95,118,86,244,	6.6742e+53	+	NC_006679.1
3254269	1	XM_567367.1	7	791	566658	567788	75,103,43,41,210,169,150,	5.66659e+41	+	NC_006679.1
3254270	1	XM_567458.1	3	3105	223955	227154	2392,444,269,	2.23955e+17	-	NC_006679.1
3254271	1	XM_567268.1	7	3454	20980	25202	180,116,1198,998,57,487,418,	2.09802e+34	+	NC_006679.1
3254272	1	XM_567406.1	2	806	1019501	1020390	455,351,	10195011020040	-	NC_006679.1
3254273	1	XM_567362.1	13	2700	553888	557411	118,633,50,234,135,45,100,224,126,115,106,418,396,	5.53889e+77	+	NC_006679.1
3254275	1	XM_567461.1	13	3062	233848	237676	235,139,266,124,474,229,248,97,219,519,125,183,204,	2.33848e+77	+	NC_006679.1
3254276	1	XM_567264.1	6	981	11425	12880	46,324,205,91,138,177,	1.14251e+29	+	NC_006679.1
3254277	1	XM_567570.1	6	1340	890506	892134	154,248,130,203,158,447,	8.90507e+35	-	NC_006679.1
3254278	1	XM_567462.1	5	1845	238201	240254	646,106,239,290,564,	2.38201e+29	+	NC_006679.1
3254279	1	XM_567448.1	5	2144	190469	192812	328,20,159,51,1586,	1.90469e+29	+	NC_006679.1
3254280	1	XM_567504.1	3	2505	353959	356589	853,619,1033,	3.53959e+17	+	NC_006679.1
3254281	1	XM_567263.1	4	1116	9562	10979	505,108,129,374,	9.5621e+18	-	NC_006679.1
3254282	1	XM_567453.1	5	3355	207074	210667	2619,424,95,105,112,	2.07074e+29	-	NC_006679.1
3254283	1	XM_567449.1	4	2572	193422	196380	160,143,1019,1250,	1.93422e+23	+	NC_006679.1
3254284	1	XM_567474.1	5	1324	272340	273871	23,160,380,175,586,	2.7234e+29	-	NC_006679.1
3254285	1	XM_567505.1	6	3671	357952	361912	449,898,68,67,1557,632,	3.57952e+35	-	NC_006679.1
3254286	1	XM_567561.1	4	1847	783626	785608	801,133,495,418,	7.83627e+23	-	NC_006679.1
3254287	1	XM_567498.1	2	954	336649	337649	530,424,	336649337226	-	NC_006679.1
3254288	1	XM_567548.1	8	2184	745320	747911	134,19,108,181,580,395,526,241,	7.45321e+47	+	NC_006679.1
3254290	1	XM_567271.1	16	2144	31864	35016	205,56,49,17,432,209,56,154,264,102,123,217,32,9,78,141,	3.18643e+79	-	NC_006679.1
3254291	1	XM_567408.1	3	1994	1028636	1030756	399,1157,438,	1.02864e+20	-	NC_006679.1
3254292	1	XM_567519.1	3	1138	653909	655151	429,148,561,	6.5391e+17	+	NC_006679.1
3254293	1	XM_567494.1	7	1895	327072	329274	140,291,40,145,107,386,786,	3.27072e+41	+	NC_006679.1
3254294	1	XM_567274.1	2	1511	41522	43131	605,906,	4152242226	+	NC_006679.1
3254295	1	XM_567388.1	11	4033	639743	644266	286,78,206,443,1020,314,721,198,96,169,502,	6.39744e+65	-	NC_006679.1
3254296	1	XM_567507.1	5	1542	362974	365023	660,281,140,163,298,	3.62974e+29	-	NC_006679.1
3254297	1	XM_567341.1	4	1024	480142	481325	695,182,110,37,	4.80142e+23	-	NC_006679.1
3254298	1	XM_567287.1	5	2416	80324	83039	380,136,297,916,687,	8.03248e+24	-	NC_006679.1
3254299	1	XM_567359.1	3	2353	545309	547772	653,96,1604,	5.4531e+17	+	NC_006679.1
3254300	1	XM_567315.1	5	1843	179459	181621	795,186,517,106,239,	1.79459e+29	-	NC_006679.1
3254301	1	XM_567321.1	13	1408	413344	415421	372,209,41,108,143,88,73,76,15,54,76,25,128,	4.13344e+77	-	NC_006679.1
3254302	1	XM_567535.1	7	1362	709045	710787	388,144,181,204,97,113,235,	7.09046e+41	-	NC_006679.1
3254303	1	XM_567381.1	13	2016	613193	615926	462,326,351,38,18,59,25,17,47,92,84,47,450,	6.13194e+77	+	NC_006679.1
3254304	1	XM_567311.1	10	2412	161353	164240	258,317,97,370,754,274,199,28,35,80,	1.61353e+59	+	NC_006679.1
3254305	1	XM_567581.1	3	3222	940672	943983	92,788,2342,	9.40673e+17	+	NC_006679.1
3254306	1	XM_567477.1	3	399	289821	290338	124,226,49,	2.89821e+17	+	NC_006679.1
3254307	1	XM_567423.1	2	3018	1081812	1085004	349,2669,	10818121082336	-	NC_006679.1
3254308	1	XM_567305.1	7	2295	139182	141870	163,120,864,517,414,158,59,	1.39182e+41	-	NC_006679.1
3254309	1	XM_567510.1	5	2619	371187	374200	34,849,260,541,935,	3.71187e+29	+	NC_006679.1
3254311	1	XM_567460.1	8	3742	229258	233499	271,769,1976,185,321,118,46,56,	2.29258e+47	-	NC_006679.1
3254312	1	XM_567467.1	4	856	252094	253234	175,242,31,408,	2.52094e+23	-	NC_006679.1
3254314	1	XM_567430.1	9	2789	454756	458162	433,144,813,137,110,787,130,115,120,	4.54756e+53	-	NC_006679.1
3254315	1	XM_567464.1	3	721	243929	244748	94,101,526,	2.43929e+17	+	NC_006679.1
3254316	1	XM_567337.1	3	2847	463489	466439	92,2281,474,	4.63489e+17	+	NC_006679.1
3254317	1	XM_567403.1	5	1264	1010985	1012516	59,763,287,100,55,	1.01099e+34	-	NC_006679.1
3254318	1	XM_567412.1	3	2432	1043025	1045620	1454,967,11,	1.04303e+20	-	NC_006679.1
3254319	1	XM_567283.1	5	1428	65088	66717	187,157,523,179,382,	6.50887e+24	+	NC_006679.1
3254320	1	XM_567564.1	19	2673	793010	796619	135,50,93,17,84,114,72,77,18,105,944,226,31,77,299,16,105,71,139,	7.93011e+113	+	NC_006679.1
3254321	1	XM_567404.1	4	1387	1012707	1014335	535,89,305,458,	1.01271e+27	+	NC_006679.1
3254322	1	XM_567546.1	3	171	737087	737388	41,107,23,	7.37088e+17	-	NC_006679.1
3254323	1	XM_567262.1	2	90	8922	9064	74,16,	89229049	+	NC_006679.1
3254324	1	XM_567488.1	5	1350	310591	312222	352,418,301,79,200,	3.10591e+29	-	NC_006679.1
3254325	1	XM_567553.1	7	2589	760808	763766	385,114,111,110,163,1572,134,	7.60809e+41	+	NC_006679.1
3254326	1	XM_567371.1	2	1566	575291	577030	1311,255,	575291576776	-	NC_006679.1
3254327	1	XM_567330.1	17	3360	437472	441713	214,512,175,211,66,121,589,230,72,238,93,21,289,75,61,104,289,	4.37472e+101	-	NC_006679.1
3254328	1	XM_567400.1	5	1542	1003324	1005059	229,355,648,145,165,	1.00332e+34	-	NC_006679.1
3254329	1	XM_567524.1	5	1708	665222	667132	517,437,369,74,311,	6.65223e+29	-	NC_006679.1
3254330	1	XM_567558.1	2	822	778087	779056	397,425,	778087778632	-	NC_006679.1
3254331	1	XM_567552.1	2	2309	757904	760264	1363,946,	757904759319	+	NC_006679.1
3254332	1	XM_567322.1	4	1053	417768	419066	107,286,597,63,	4.17768e+23	-	NC_006679.1
3254333	1	XM_567385.1	7	1117	626132	627594	123,272,154,46,187,61,274,	6.26133e+41	+	NC_006679.1
3254334	1	XM_567352.1	5	1850	511781	513834	447,734,204,185,280,	5.11782e+29	+	NC_006679.1
3254335	1	XM_567365.1	7	2535	562552	565455	342,403,269,769,381,44,327,	5.62553e+41	+	NC_006679.1
3254336	1	XM_567312.1	11	2726	166980	170574	58,219,63,129,118,328,219,501,113,388,590,	1.6698e+65	+	NC_006679.1
3254337	1	XM_567521.1	4	561	658539	659414	34,108,204,215,	6.5854e+23	+	NC_006679.1
3254338	1	XM_567551.1	2	3328	752882	756362	3089,239,	752882756124	-	NC_006679.1
3254339	1	XM_567376.1	4	1316	595663	597152	676,299,142,199,	5.95664e+23	+	NC_006679.1
3254340	1	XM_567468.1	10	1653	253473	255618	145,115,69,124,145,156,236,136,63,464,	2.53473e+59	+	NC_006679.1
3254341	1	XM_567368.1	4	1235	568870	570270	339,97,130,669,	5.68871e+23	+	NC_006679.1
3254342	1	XM_567537.1	5	1499	715307	717511	260,75,148,482,534,	7.15308e+29	-	NC_006679.1
3254343	1	XM_567300.1	1	1461	122113	123573	1461,	122113	-	NC_006679.1
3254344	1	XM_567480.1	2	279	293393	294013	238,41,	293393293973	-	NC_006679.1
3254345	1	XM_567571.1	9	6665	892970	900041	542,117,311,2234,1073,286,1593,406,103,	8.92971e+53	-	NC_006679.1
3254347	1	XM_567565.1	6	747	796665	797764	267,58,149,70,41,162,	7.96666e+35	-	NC_006679.1
3254348	1	XM_567301.1	8	666	125311	126578	104,92,114,51,99,110,48,48,	1.25311e+47	-	NC_006679.1
3254349	1	XM_567542.1	6	1229	729048	730556	170,276,133,150,162,338,	7.29049e+35	+	NC_006679.1
3254350	1	XM_567450.1	10	1959	196966	199430	35,65,362,80,173,319,76,139,38,672,	1.96966e+59	+	NC_006679.1
3254351	1	XM_567526.1	3	3174	673517	676795	1232,1122,820,	6.73518e+17	-	NC_006679.1
3254352	1	XM_567485.1	4	1065	301811	303066	239,250,210,366,	3.01811e+23	+	NC_006679.1
3254353	1	XM_567456.1	6	602	218207	219164	256,106,73,63,76,28,	2.18207e+35	-	NC_006679.1
3254354	1	XM_567440.1	7	1090	723245	724741	157,81,45,216,193,154,244,	7.23246e+41	-	NC_006679.1
3254355	1	XM_567302.1	15	2998	127492	131622	105,189,1120,157,514,45,92,262,145,48,82,18,79,39,103,	1.27492e+89	-	NC_006679.1
3254356	1	XM_567294.1	1	1230	98745	99974	1230,	98745	-	NC_006679.1
3254357	1	XM_567517.1	5	1444	648988	650649	108,311,488,325,212,	6.48989e+29	+	NC_006679.1
3254358	1	XM_567484.1	3	1775	299060	300948	622,201,952,	2.9906e+17	+	NC_006679.1
3254359	1	XM_567503.1	4	1801	348465	350434	371,80,765,585,	3.48465e+23	+	NC_006679.1
3254360	1	XM_567577.1	4	2844	927652	930736	835,1525,140,344,	9.27653e+23	-	NC_006679.1
3254361	1	XM_567491.1	4	621	316880	317714	278,107,80,156,	3.1688e+23	+	NC_006679.1
3254362	1	XM_567413.1	10	1833	1046485	1048956	308,118,52,218,98,261,116,81,190,391,	1.04649e+69	+	NC_006679.1
3254363	1	XM_567297.1	6	2046	109188	111785	500,108,99,110,1048,181,	1.09188e+35	+	NC_006679.1
3254364	1	XM_567528.1	9	2560	686567	689498	223,227,166,262,149,150,723,476,184,	6.86568e+53	-	NC_006679.1
3254365	1	XM_567533.1	5	1114	706336	707740	379,109,90,84,452,	7.06337e+29	+	NC_006679.1
3254366	1	XM_567536.1	3	522	713284	713984	132,168,222,	7.13285e+17	+	NC_006679.1
3254367	1	XM_567304.1	5	630	137972	138923	257,59,56,141,117,	1.37972e+29	+	NC_006679.1
3254368	1	XM_567340.1	11	4221	475192	479934	73,388,27,385,767,818,341,361,119,79,863,	4.75192e+65	-	NC_006679.1
3254369	1	XM_567531.1	7	627	697617	698633	48,87,78,53,232,102,27,	6.97618e+41	+	NC_006679.1
3254370	1	XM_567351.1	7	2033	509212	511541	533,300,474,213,184,183,146,	5.09213e+41	-	NC_006679.1
3254371	1	XM_567402.1	7	1770	1007533	1009626	463,51,131,166,363,348,248,	1.00753e+48	+	NC_006679.1
3254372	1	XM_567451.1	8	2024	199339	201740	954,83,425,123,97,65,88,189,	1.99339e+47	-	NC_006679.1
3254373	1	XM_567307.1	10	3216	143998	147667	426,82,1103,231,314,281,257,325,70,127,	1.43998e+59	-	NC_006679.1
3254374	1	XM_567861.1	3	1113	760043	761250	855,119,139,	7.60044e+17	-	NC_006680.1
3254375	1	XM_567891.1	5	767	866782	867800	55,85,59,267,301,	8.66783e+29	+	NC_006680.1
3254376	1	XM_567738.1	7	2255	461723	464330	126,48,80,133,161,1420,287,	4.61723e+41	-	NC_006680.1
3254377	1	XM_567902.1	11	3015	910105	913883	329,322,211,239,568,67,263,132,234,306,344,	9.10106e+65	-	NC_006680.1
3254378	1	XM_567862.1	5	1524	761546	763565	35,199,456,298,536,	7.61547e+29	+	NC_006680.1
3254379	1	XM_567744.1	3	1320	723940	725580	330,365,625,	7.23941e+17	+	NC_006680.1
3254380	1	XM_567812.1	7	2243	395047	397594	538,307,107,187,838,117,149,	3.95047e+41	+	NC_006680.1
3254381	1	XM_567803.1	2	954	357368	358373	693,261,	357368358113	-	NC_006680.1
3254382	1	XM_567802.1	8	5663	350557	356603	1434,315,135,131,1077,150,2264,157,	3.50557e+47	-	NC_006680.1
3254383	1	XM_567809.1	6	1443	371694	373406	159,147,186,474,111,366,	3.71694e+35	-	NC_006680.1
3254384	1	XM_567808.1	8	750	370287	371627	3,84,85,112,161,11,33,261,	3.70287e+47	+	NC_006680.1
3254385	1	XM_567807.1	4	1214	368318	369687	239,532,327,116,	3.68318e+23	+	NC_006680.1
3254386	1	XM_567806.1	3	1432	363484	365019	934,269,229,	3.63484e+17	-	NC_006680.1
3254387	1	XM_567804.1	3	1281	358887	360274	348,118,815,	3.58887e+17	+	NC_006680.1
3254388	1	XM_567805.1	7	2435	360415	363142	1136,303,157,198,113,365,163,	3.60415e+41	-	NC_006680.1
3254389	1	XM_567810.1	2	1897	388151	390098	139,1758,	388151388341	-	NC_006680.1
3254390	1	XM_567620.1	17	3343	185139	189339	198,72,188,142,107,98,161,243,266,394,393,164,95,353,120,137,212,	1.85139e+101	+	NC_006680.1
3254391	1	XM_567797.1	3	782	332255	333128	517,80,185,	3.32255e+17	+	NC_006680.1
3254392	1	XM_567656.1	26	3219	290985	295814	17,77,138,95,51,111,391,103,96,68,120,88,44,25,211,108,106,211,86,79,205,137,86,137,132,297,	2.90985e+155	-	NC_006680.1
3254393	1	XM_567801.1	13	2271	345377	348319	933,269,154,113,167,148,82,46,10,127,42,43,137,	3.45377e+77	+	NC_006680.1
3254394	1	XM_567799.1	13	3860	338169	342626	199,235,59,157,2134,92,96,417,95,113,180,26,57,	3.38169e+77	-	NC_006680.1
3254395	1	XM_567798.1	5	2074	335102	337415	1078,481,159,55,301,	3.35102e+29	-	NC_006680.1
3254396	1	XM_567792.1	6	3711	318170	322138	1551,136,190,1205,135,494,	3.1817e+35	-	NC_006680.1
3254397	1	XM_567591.1	7	1233	60292	61865	230,77,47,123,320,89,347,	6.02926e+34	+	NC_006680.1
3254398	1	XM_567788.1	8	2176	307624	310230	1025,64,221,294,120,30,93,329,	3.07624e+47	+	NC_006680.1
3254399	1	XM_567795.1	8	944	329045	330384	59,20,91,27,413,87,67,180,	3.29045e+47	+	NC_006680.1
3254400	1	XM_567800.1	4	2054	342892	345104	744,848,298,164,	3.42892e+23	+	NC_006680.1
3254401	1	XM_567613.1	5	1551	131800	133564	443,466,323,98,221,	1.318e+29	+	NC_006680.1
3254402	1	XM_567811.1	19	3163	390284	394388	145,12,180,273,191,168,327,117,247,126,86,48,138,157,266,163,152,109,258,	3.90284e+113	+	NC_006680.1
3254403	1	XM_567664.1	6	1743	543587	545618	500,159,496,140,76,372,	5.43588e+35	+	NC_006680.1
3254404	1	XM_567592.1	5	1660	64798	67087	22,54,51,378,1155,	6.47986e+24	+	NC_006680.1
3254405	1	XM_567791.1	10	1802	315828	318130	287,111,219,177,150,389,52,118,170,129,	3.15828e+59	+	NC_006680.1
3254406	1	XM_567796.1	8	811	330662	331892	63,98,70,132,35,142,150,121,	3.30662e+47	+	NC_006680.1
3254407	1	XM_567646.1	7	1943	265979	268246	167,88,37,240,968,264,179,	2.65979e+41	+	NC_006680.1
3254408	1	XM_567608.1	2	1800	117289	119152	340,1460,	117289117693	+	NC_006680.1
3254409	1	XM_567666.1	7	4059	550833	555505	230,313,80,129,1525,671,1111,	5.50834e+41	-	NC_006680.1
3254410	1	XM_567786.1	5	1404	304073	306055	110,178,114,942,60,	3.04073e+29	+	NC_006680.1
3254412	1	XM_567643.1	5	3247	257701	261290	902,518,109,1599,119,	2.57701e+29	+	NC_006680.1
3254413	1	XM_567783.1	8	1695	297631	299743	335,64,110,114,139,681,142,110,	2.97631e+47	+	NC_006680.1
3254414	1	XM_567597.1	5	1517	86869	88680	345,189,551,121,311,	8.68699e+24	-	NC_006680.1
3254415	1	XM_567647.1	6	1437	268930	270786	9,139,250,302,710,27,	2.6893e+35	+	NC_006680.1
3254416	1	XM_567790.1	5	1245	312384	313854	594,247,46,289,69,	3.12384e+29	+	NC_006680.1
3254418	1	XM_567624.1	7	4870	199140	204360	108,205,181,522,3567,127,160,	1.9914e+41	+	NC_006680.1
3254419	1	XM_567660.1	7	741	529263	530536	5,123,200,126,77,88,122,	5.29264e+41	-	NC_006680.1
3254420	1	XM_567655.1	3	2340	288372	290831	1734,100,506,	2.88372e+17	+	NC_006680.1
3254421	1	XM_567642.1	3	1077	252276	253481	406,262,409,	2.52276e+17	-	NC_006680.1
3254422	1	XM_567649.1	9	1665	272731	274848	176,32,168,295,196,73,101,298,326,	2.72731e+53	+	NC_006680.1
3254423	1	XM_567782.1	2	1035	296390	297469	357,678,	296390296792	-	NC_006680.1
3254424	1	XM_567670.1	10	2990	568343	572272	248,226,130,898,94,132,479,106,574,103,	5.68344e+59	+	NC_006680.1
3254425	1	XM_567779.1	5	1191	34910	36328	202,320,166,249,254,	3.49104e+24	+	NC_006680.1
3254426	1	XM_567778.1	5	3506	30894	34689	577,622,163,107,2037,	3.08943e+24	-	NC_006680.1
3254427	1	XM_567675.1	3	3099	594645	597905	2729,176,194,	5.94646e+17	-	NC_006680.1
3254428	1	XM_567787.1	3	1074	306228	307430	386,440,248,	3.06228e+17	-	NC_006680.1
3254429	1	XM_567653.1	17	2241	281595	285527	117,137,21,51,78,110,524,36,165,145,52,52,157,117,171,290,18,	2.81595e+101	-	NC_006680.1
3254430	1	XM_567658.1	2	1407	525597	527091	826,581,	525597526511	-	NC_006680.1
3254431	1	XM_567615.1	6	732	137693	138705	105,372,130,44,52,29,	1.37693e+35	-	NC_006680.1
3254432	1	XM_567860.1	5	3779	756067	760053	261,105,80,1811,1522,	7.56068e+29	+	NC_006680.1
3254433	1	XM_567604.1	5	1122	107513	108886	53,318,63,93,595,	1.07513e+29	-	NC_006680.1
3254434	1	XM_567742.1	3	344	581521	581957	84,217,43,	5.81522e+17	-	NC_006680.1
3254435	1	XM_567632.1	10	1949	223571	226087	465,275,91,71,146,195,79,105,174,348,	2.23571e+59	-	NC_006680.1
3254436	1	XM_567863.1	9	1020	766671	768229	75,294,105,151,94,139,68,18,76,	7.66672e+53	-	NC_006680.1
3254437	1	XM_567616.1	4	504	138941	139615	32,172,107,193,	1.38941e+23	+	NC_006680.1
3254438	1	XM_567730.1	9	1773	53935	56245	212,22,11,162,183,285,156,309,433,	5.39355e+44	+	NC_006680.1
3254441	1	XM_567602.1	3	2713	102711	105521	180,2018,515,	1.02711e+17	+	NC_006680.1
3254442	1	XM_567736.1	11	2108	376685	379371	145,408,4,68,191,70,267,192,54,629,80,	3.76685e+65	-	NC_006680.1
3254443	1	XM_567892.1	13	4266	867977	873028	1017,194,831,116,137,73,552,191,189,321,143,127,375,	8.67978e+77	+	NC_006680.1
3254444	1	XM_567776.1	5	2761	19050	22023	664,563,829,361,344,	1.90502e+24	-	NC_006680.1
3254445	1	XM_567894.1	5	1349	877020	879117	292,153,116,147,641,	8.77021e+29	+	NC_006680.1
3254446	1	XM_567686.1	7	932	627626	628868	146,60,89,450,19,58,110,	6.27627e+41	-	NC_006680.1
3254447	1	XM_567901.1	2	398	909133	909585	333,65,	909133909521	+	NC_006680.1
3254448	1	XM_567864.1	5	787	768478	769490	308,111,8,75,285,	7.68479e+29	-	NC_006680.1
3254449	1	XM_567747.1	3	1288	708302	709728	661,335,292,	7.08303e+17	-	NC_006680.1
3254450	1	XM_567848.1	5	3318	506560	510760	2309,184,194,175,456,	5.06561e+29	-	NC_006680.1
3254451	1	XM_567794.1	3	1432	327147	328693	136,727,569,	3.27147e+17	-	NC_006680.1
3254452	1	XM_567849.1	6	1600	512849	514890	363,57,78,283,552,267,	5.1285e+35	+	NC_006680.1
3254453	1	XM_567865.1	6	1849	770147	772380	210,239,861,212,84,243,	7.70148e+35	-	NC_006680.1
3254456	1	XM_567852.1	5	957	518545	519762	240,208,177,106,226,	5.18546e+29	-	NC_006680.1
3254457	1	XM_567853.1	6	819	520007	521080	100,166,14,122,70,347,	5.20008e+35	+	NC_006680.1
3254458	1	XM_567859.1	14	3724	749896	754267	381,166,506,243,162,345,222,214,124,115,505,96,246,399,	7.49897e+83	+	NC_006680.1
3254460	1	XM_567765.1	2	831	978296	979182	76,755,	978296978428	-	NC_006680.1
3254461	1	XM_567858.1	5	1535	747434	749182	505,413,95,144,378,	7.47435e+29	-	NC_006680.1
3254464	1	XM_567774.1	5	1468	14352	16049	493,99,71,280,525,	1.43521e+24	-	NC_006680.1
3254465	1	XM_567621.1	6	1603	189343	191257	355,166,292,358,189,243,	1.89343e+35	-	NC_006680.1
3254466	1	XM_567586.1	8	2871	40603	44073	1404,51,435,100,676,10,140,55,	4.06034e+39	+	NC_006680.1
3254467	1	XM_567759.1	4	918	584820	585942	60,381,145,332,	5.84821e+23	+	NC_006680.1
3254468	1	XM_567700.1	2	1270	666009	667328	850,420,	666009666909	+	NC_006680.1
3254469	1	XM_567903.1	5	522	914156	915173	25,87,120,133,157,	9.14157e+29	+	NC_006680.1
3254470	1	XM_567663.1	16	3704	538900	543400	220,113,214,1019,126,102,133,110,153,106,137,272,148,277,146,428,	5.38901e+95	+	NC_006680.1
3254471	1	XM_567668.1	2	2140	562175	564371	542,1598,	562175562774	+	NC_006680.1
3254472	1	XM_567596.1	4	1512	83341	85046	426,184,171,731,	8.33418e+19	-	NC_006680.1
3254473	1	XM_567705.1	3	1888	675536	677563	158,304,1426,	6.75537e+17	+	NC_006680.1
3254474	1	XM_567601.1	4	1812	99940	102347	808,566,67,371,	9.99401e+22	+	NC_006680.1
3254475	1	XM_567770.1	7	1740	5192	7490	200,20,21,216,93,575,615,	5.19255e+27	+	NC_006680.1
3254477	1	XM_567634.1	7	1645	233810	235810	252,170,65,183,308,363,304,	2.3381e+41	-	NC_006680.1
3254478	1	XM_567594.1	6	3786	68930	73307	1366,96,21,1265,657,381,	6.89307e+29	+	NC_006680.1
3254479	1	XM_567593.1	4	864	67149	68299	443,115,263,43,	6.71497e+19	-	NC_006680.1
3254480	1	XM_567630.1	3	1837	219245	221293	91,100,1646,	2.19245e+17	+	NC_006680.1
3254481	1	XM_567753.1	2	732	1018826	1019636	480,252,	10188261019385	-	NC_006680.1
3254483	1	XM_567676.1	3	936	599489	600713	412,428,96,	5.9949e+17	+	NC_006680.1
3254484	1	XM_567652.1	4	2479	278719	281362	368,665,906,540,	2.78719e+23	-	NC_006680.1
3254486	1	XM_567729.1	2	1817	1015876	1017747	13,1804,	10158761015944	+	NC_006680.1
3254487	1	XM_567717.1	9	1714	714573	716722	601,57,188,238,9,50,350,151,70,	7.14574e+53	+	NC_006680.1
3254488	1	XM_567617.1	9	1608	178627	180642	141,108,127,116,427,113,116,176,284,	1.78627e+53	-	NC_006680.1
3254489	1	XM_567746.1	5	4178	793685	798491	463,242,105,105,3263,	7.93686e+29	+	NC_006680.1
3254491	1	XM_567728.1	8	1313	1013537	1015310	115,120,141,89,97,158,154,439,	1.01354e+55	+	NC_006680.1
3254492	1	XM_567605.1	9	1226	109043	110694	137,381,390,83,71,55,46,36,27,	1.09043e+53	-	NC_006680.1
3254493	1	XM_567600.1	7	1729	92747	94857	425,185,312,109,60,77,561,	9.27479e+34	+	NC_006680.1
3254494	1	XM_567835.1	3	1208	473402	474709	474,283,451,	4.73402e+17	-	NC_006680.1
3254495	1	XM_567713.1	8	1108	692756	694245	183,95,56,107,22,64,153,428,	6.92757e+47	-	NC_006680.1
3254496	1	XM_567691.1	6	2700	640262	643255	1071,392,143,833,133,128,	6.40263e+35	-	NC_006680.1
3254497	1	XM_567900.1	8	3829	904363	908937	912,160,645,873,898,55,43,243,	9.04364e+47	-	NC_006680.1
3254498	1	XM_567595.1	7	5022	77301	82826	175,251,664,224,126,1404,2178,	7.73018e+34	-	NC_006680.1
3254499	1	XM_567752.1	3	1097	970378	971618	475,115,507,	9.70379e+17	+	NC_006680.1
3254500	1	XM_567890.1	4	843	865595	866596	114,382,332,15,	8.65596e+23	-	NC_006680.1
3254501	1	XM_567889.1	4	1104	862222	863495	115,219,450,320,	8.62223e+23	+	NC_006680.1
3254502	1	XM_567702.1	3	1990	668466	670555	364,69,1557,	6.68467e+17	-	NC_006680.1
3254503	1	XM_567777.1	9	1973	23454	25904	483,66,47,547,10,175,33,69,543,	2.34542e+44	-	NC_006680.1
3254504	1	XM_567683.1	6	2359	621136	623759	307,827,145,300,578,202,	6.21137e+35	-	NC_006680.1
3254505	1	XM_567866.1	7	2288	774581	777186	313,175,324,308,166,837,165,	7.74582e+41	-	NC_006680.1
3254506	1	XM_567724.1	2	1348	735463	736858	611,737,	735463736122	+	NC_006680.1
3254507	1	XM_567727.1	10	1781	1010897	1013223	194,202,56,231,73,250,93,100,270,312,	1.0109e+69	-	NC_006680.1
3254508	1	XM_567766.1	4	1683	973157	975010	587,262,810,24,	9.73158e+23	-	NC_006680.1
3254510	1	XM_567750.1	7	2052	828009	830436	157,435,137,95,281,344,603,	8.2801e+41	+	NC_006680.1
3254511	1	XM_567726.1	17	2298	739847	743029	204,28,255,105,134,136,178,152,338,118,89,90,106,85,122,31,127,	7.39848e+101	-	NC_006680.1
3254512	1	XM_567739.1	6	824	441289	442377	93,99,92,277,58,205,	4.41289e+35	-	NC_006680.1
3254514	1	XM_567606.1	4	780	111002	111940	65,587,13,115,	1.11002e+23	+	NC_006680.1
3254515	1	XM_567612.1	9	2021	129063	131504	420,70,122,66,298,152,69,222,602,	1.29063e+53	-	NC_006680.1
3254517	1	XM_567708.1	10	2210	680596	683416	296,375,217,153,39,446,121,274,94,195,	6.80597e+59	-	NC_006680.1
3254518	1	XM_567838.1	7	3457	478169	481996	410,220,292,216,209,1661,449,	4.78169e+41	+	NC_006680.1
3254520	1	XM_567761.1	4	2052	886587	888872	49,1149,836,18,	8.86588e+23	-	NC_006680.1
3254521	1	XM_567678.1	7	1608	602518	604451	160,226,286,180,88,448,220,	6.02519e+41	-	NC_006680.1
3254522	1	XM_567679.1	9	5136	605880	611449	201,297,1665,402,329,196,1161,537,348,	6.05881e+53	+	NC_006680.1
3254523	1	XM_567685.1	8	1900	625113	627408	106,539,212,131,25,304,182,401,	6.25114e+47	-	NC_006680.1
3254525	1	XM_567789.1	7	870	310338	311997	384,127,54,132,17,147,9,	3.10338e+41	-	NC_006680.1
3254526	1	XM_567843.1	15	4728	491250	496767	71,60,246,85,423,280,443,304,144,146,137,96,1172,811,310,	4.9125e+89	+	NC_006680.1
3254527	1	XM_567839.1	3	1517	482776	484402	1187,155,175,	4.82776e+17	-	NC_006680.1
3254528	1	XM_567840.1	11	1276	484650	486484	224,387,10,53,80,93,40,11,121,99,158,	4.8465e+65	-	NC_006680.1
3254529	1	XM_567841.1	8	789	486868	488239	123,24,22,72,69,71,155,253,	4.86868e+47	+	NC_006680.1
3254530	1	XM_567842.1	6	2259	488586	491118	356,83,473,763,22,562,	4.88586e+35	-	NC_006680.1
3254531	1	XM_567844.1	9	1820	496955	499246	479,188,124,78,342,126,57,191,235,	4.96955e+53	+	NC_006680.1
3254532	1	XM_567845.1	11	3369	499164	503082	278,63,211,54,312,122,90,146,92,1496,505,	4.99164e+65	-	NC_006680.1
3254533	1	XM_567743.1	5	801	631190	632215	120,92,207,103,279,	6.31191e+29	+	NC_006680.1
3254534	1	XM_567684.1	6	828	623974	625073	172,161,77,151,181,86,	6.23975e+35	+	NC_006680.1
3254535	1	XM_567712.1	4	523	691991	692691	75,103,107,238,	6.91992e+23	+	NC_006680.1
3254536	1	XM_567651.1	6	1756	276461	278512	689,126,123,387,165,266,	2.76461e+35	+	NC_006680.1
3254537	1	XM_567688.1	3	543	632627	633564	175,105,263,	6.32628e+17	+	NC_006680.1
3254538	1	XM_567598.1	6	1683	88897	90922	99,120,1128,227,16,93,	8.88979e+29	-	NC_006680.1
3254539	1	XM_567745.1	3	1941	743496	745653	995,480,466,	7.43497e+17	+	NC_006680.1
3254540	1	XM_567689.1	7	513	633632	634474	116,40,33,68,79,105,72,	6.33633e+41	-	NC_006680.1
3254541	1	XM_567640.1	5	1474	247006	248679	318,232,538,301,85,	2.47006e+29	-	NC_006680.1
3254542	1	XM_567904.1	4	1610	922165	923954	354,808,315,133,	9.22166e+23	-	NC_006680.1
3254543	1	XM_567715.1	6	2805	704617	707777	721,210,268,435,972,199,	7.04618e+35	+	NC_006680.1
3254545	1	XM_567756.1	5	2504	27477	30256	1063,90,206,838,307,	2.74773e+24	+	NC_006680.1
3254546	1	XM_567669.1	18	2843	564354	568087	537,65,323,66,142,82,99,201,218,108,78,92,115,153,206,165,26,167,	5.64355e+107	-	NC_006680.1
3254547	1	XM_567719.1	1	1313	722424	723736	1313,	722424	+	NC_006680.1
3254548	1	XM_567749.1	7	983	825255	826591	129,144,93,78,264,120,155,	8.25256e+41	+	NC_006680.1
3254549	1	XM_567768.1	4	1503	435413	437186	541,241,65,656,	4.35413e+23	+	NC_006680.1
3254550	1	XM_567923.1	2	1573	1000174	1001804	1185,388,	10001741001417	-	NC_006680.1
3254551	1	XM_567636.1	11	1464	239383	241414	200,153,89,80,117,124,150,100,226,117,108,	2.39383e+65	+	NC_006680.1
3254552	1	XM_567673.1	9	1961	582174	584550	77,62,80,131,633,181,328,129,340,	5.82175e+53	+	NC_006680.1
3254553	1	XM_567721.1	1	900	729921	730820	900,	729921	+	NC_006680.1
3254554	1	XM_567741.1	4	3652	410901	414715	1182,688,1601,181,	4.10901e+23	-	NC_006680.1
3254555	1	XM_567828.1	6	1754	453576	455605	495,333,209,120,376,221,	4.53576e+35	+	NC_006680.1
3254556	1	XM_567625.1	4	1041	204989	206274	288,378,136,239,	2.04989e+23	+	NC_006680.1
3254557	1	XM_567927.1	6	1131	1006260	1007717	229,108,211,48,175,360,	1.00626e+41	+	NC_006680.1
3254558	1	XM_567928.1	4	2510	1007941	1010667	425,164,31,1890,	1.00794e+27	+	NC_006680.1
3254559	1	XM_567784.1	4	2751	299770	302700	1663,290,505,293,	2.9977e+23	-	NC_006680.1
3254560	1	XM_567830.1	3	2066	459291	461461	1489,163,414,	4.59291e+17	-	NC_006680.1
3254561	1	XM_567829.1	10	1303	457136	459008	105,114,93,99,93,57,150,167,366,59,	4.57136e+59	-	NC_006680.1
3254562	1	XM_567694.1	12	1724	648709	650993	208,162,378,72,29,184,54,63,119,95,65,295,	6.4871e+71	-	NC_006680.1
3254564	1	XM_567665.1	7	2845	547324	550501	293,88,339,440,324,704,657,	5.47325e+41	+	NC_006680.1
3254565	1	XM_567833.1	7	2731	468080	471120	163,81,108,280,636,1313,150,	4.6808e+41	+	NC_006680.1
3254567	1	XM_567887.1	9	1089	857511	859161	212,30,84,171,41,380,79,16,76,	8.57512e+53	-	NC_006680.1
3254568	1	XM_567698.1	6	1301	661341	662994	75,53,94,163,369,547,	6.61342e+35	+	NC_006680.1
3254569	1	XM_567622.1	4	2238	191404	193804	206,330,1172,530,	1.91404e+23	+	NC_006680.1
3254570	1	XM_567834.1	6	1763	471376	473405	134,144,310,108,150,917,	4.71376e+35	+	NC_006680.1
3254572	1	XM_567674.1	5	3225	590083	593794	192,253,91,1092,1597,	5.90084e+29	+	NC_006680.1
3254573	1	XM_567922.1	8	3111	994118	998541	566,335,521,600,919,116,29,25,	9.94119e+47	-	NC_006680.1
3254574	1	XM_567867.1	16	2045	778557	781408	147,23,154,61,360,327,57,143,140,41,48,52,10,48,244,190,	7.78558e+95	+	NC_006680.1
3254575	1	XM_567763.1	4	840	920177	921379	547,155,100,38,	9.20178e+23	-	NC_006680.1
3254576	1	XM_567793.1	9	1639	324100	326344	230,392,296,191,327,44,59,34,66,	3.241e+53	-	NC_006680.1
3254577	1	XM_567737.1	5	1786	348122	350125	326,157,116,1008,179,	3.48122e+29	-	NC_006680.1
3254578	1	XM_567590.1	4	768	58526	59457	37,224,270,237,	5.85266e+19	+	NC_006680.1
3254579	1	XM_567748.1	2	465	702987	703629	124,341,	702987703289	-	NC_006680.1
3254580	1	XM_567637.1	5	1089	241827	243122	225,129,233,96,406,	2.41827e+29	+	NC_006680.1
3254581	1	XM_567767.1	2	633	971916	972629	96,537,	971916972093	-	NC_006680.1
3254582	1	XM_567716.1	7	3880	710202	714395	1863,288,915,555,69,16,174,	7.10203e+41	-	NC_006680.1
3254583	1	XM_567819.1	5	738	409772	410780	52,43,61,244,338,	4.09772e+29	+	NC_006680.1
3254584	1	XM_567820.1	9	1844	414785	417013	26,218,83,121,588,220,296,96,196,	4.14785e+53	+	NC_006680.1
3254585	1	XM_567661.1	3	1716	531742	533572	180,299,1237,	5.31743e+17	+	NC_006680.1
3254586	1	XM_567905.1	4	1585	925182	927019	105,512,197,771,	9.25183e+23	+	NC_006680.1
3254588	1	XM_567648.1	4	810	271174	272175	263,236,152,159,	2.71174e+23	-	NC_006680.1
3254589	1	XM_567633.1	7	4596	228538	233458	798,429,542,670,607,164,1386,	2.28538e+41	+	NC_006680.1
3254590	1	XM_567885.1	4	533	852412	853434	143,100,227,63,	8.52413e+23	+	NC_006680.1
3254591	1	XM_567607.1	15	2408	113315	116661	557,320,29,41,32,90,27,44,62,48,373,330,110,135,210,	1.13315e+89	+	NC_006680.1
3254593	1	XM_567734.1	3	1349	386682	388136	530,111,708,	3.86682e+17	+	NC_006680.1
3254594	1	XM_567587.1	3	1314	44205	45648	497,683,134,	442054476045515	-	NC_006680.1
3254595	1	XM_567682.1	4	3618	616662	620672	2070,327,1046,175,	6.16663e+23	-	NC_006680.1
3254597	1	XM_567769.1	7	3303	905	4960	269,14,44,1771,755,93,357,	9.05123e+26	+	NC_006680.1
3254598	1	XM_567884.1	1	1080	851068	852147	1080,	851068	-	NC_006680.1
3254599	1	XM_567706.1	4	1105	677671	678949	207,380,216,302,	6.77672e+23	-	NC_006680.1
3254600	1	XM_567709.1	2	717	683591	684397	310,407,	683591683991	+	NC_006680.1
3254602	1	XM_567659.1	5	633	527926	528789	36,202,221,72,102,	5.27927e+29	+	NC_006680.1
3254605	1	XM_567757.1	6	687	383375	384447	66,160,59,116,182,104,	3.83375e+35	+	NC_006680.1
3254606	1	XM_567762.1	7	1845	890517	892930	575,65,340,72,245,467,81,	8.90518e+41	-	NC_006680.1
3254607	1	XM_567671.1	2	750	572283	573125	640,110,	572283573016	-	NC_006680.1
3254609	1	XM_567926.1	4	1008	1004386	1005871	383,182,347,96,	1.00439e+27	-	NC_006680.1
3254610	1	XM_567731.1	5	2833	73600	76677	1997,110,153,319,254,	7.36008e+24	-	NC_006680.1
3254611	1	XM_567822.1	3	1199	425306	426616	286,348,565,	4.25306e+17	+	NC_006680.1
3254612	1	XM_567696.1	2	860	653371	654312	262,598,	653371653715	+	NC_006680.1
3254613	1	XM_567603.1	5	351	105766	106459	114,20,96,46,75,	1.05766e+29	+	NC_006680.1
3254614	1	XM_567823.1	6	906	426569	427754	181,194,59,98,363,11,	4.26569e+35	-	NC_006680.1
3254615	1	XM_567824.1	7	971	428170	429503	119,266,230,94,172,35,55,	4.2817e+41	-	NC_006680.1
3254616	1	XM_567826.1	7	3700	445541	449568	109,1459,321,226,268,708,609,	4.45541e+41	+	NC_006680.1
3254617	1	XM_567628.1	3	1578	214880	216565	73,1489,16,	2.1488e+17	+	NC_006680.1
3254619	1	XM_567764.1	5	2670	966992	969941	317,528,407,1248,170,	9.66993e+29	-	NC_006680.1
3254620	1	XM_567677.1	8	711	601105	602334	37,65,127,88,31,33,136,194,	6.01106e+47	+	NC_006680.1
3254621	1	XM_567886.1	14	1165	855188	857110	119,43,11,16,81,12,187,105,59,32,101,98,191,110,	8.55189e+83	+	NC_006680.1
3254622	1	XM_567825.1	7	1728	437413	440455	404,78,28,123,165,31,899,	4.37413e+41	+	NC_006680.1
3254623	1	XM_567882.1	13	2709	844663	848067	301,30,86,160,496,253,212,85,67,60,497,312,150,	8.44664e+77	+	NC_006680.1
3254624	1	XM_567827.1	8	1502	451242	453167	312,124,144,153,56,171,163,379,	4.51242e+47	-	NC_006680.1
3254625	1	XM_567623.1	4	3432	193872	197499	2294,703,157,278,	1.93872e+23	-	NC_006680.1
3254626	1	XM_567635.1	7	1897	236236	238449	547,113,128,280,656,42,131,	2.36236e+41	+	NC_006680.1
3254627	1	XM_567718.1	4	3787	717235	721181	1905,638,175,1069,	7.17236e+23	-	NC_006680.1
3254628	1	XM_567732.1	7	2526	253960	256973	337,784,171,104,287,540,303,	2.5396e+41	+	NC_006680.1
3254630	1	XM_567611.1	6	4086	124176	128574	385,124,378,247,2105,847,	1.24176e+35	+	NC_006680.1
3254631	1	XM_567710.1	8	1151	684681	686345	284,258,235,196,20,40,11,107,	6.84682e+47	-	NC_006680.1
3254632	1	XM_567881.1	4	822	842785	843755	91,228,251,252,	8.42786e+23	+	NC_006680.1
3254633	1	XM_567773.1	9	1284	11959	13831	27,148,210,311,93,143,63,90,199,	1.19591e+44	-	NC_006680.1
3254634	1	XM_567627.1	12	3573	210243	214378	210,205,752,650,259,254,227,464,212,81,88,171,	2.10243e+71	+	NC_006680.1
3254635	1	XM_567816.1	18	3412	401976	406538	283,213,183,348,168,616,104,123,115,138,110,119,83,51,191,69,225,273,	4.01976e+107	+	NC_006680.1
3254636	1	XM_567701.1	3	920	667408	668429	816,82,22,	6.67409e+17	-	NC_006680.1
3254637	1	XM_567690.1	15	4602	634860	640186	115,150,133,158,489,1189,94,380,252,140,62,199,501,205,535,	6.34861e+89	+	NC_006680.1
3254638	1	XM_567754.1	9	2196	915805	918531	213,241,70,396,99,63,81,112,921,	9.15806e+53	-	NC_006680.1
3254639	1	XM_567921.1	3	1320	992571	994035	313,334,673,	9.92572e+17	+	NC_006680.1
3254640	1	XM_567818.1	5	1482	407784	409494	223,173,320,583,183,	4.07784e+29	+	NC_006680.1
3254641	1	XM_567687.1	9	1395	629098	630908	154,105,95,64,162,413,73,136,193,	6.29099e+53	+	NC_006680.1
3254642	1	XM_567680.1	8	1655	611640	613653	329,291,47,158,159,255,48,368,	6.11641e+47	+	NC_006680.1
3254643	1	XM_567704.1	7	2623	672341	675334	96,119,107,67,1342,310,582,	6.72342e+41	+	NC_006680.1
3254644	1	XM_567760.1	5	1043	643388	644788	440,124,116,64,299,	6.43389e+29	-	NC_006680.1
3254645	1	XM_567919.1	4	1143	985270	986716	340,608,109,86,	9.85271e+23	+	NC_006680.1
3254646	1	XM_567814.1	4	1083	399498	400759	257,152,268,406,	3.99498e+23	+	NC_006680.1
3254647	1	XM_567817.1	2	805	406617	407486	653,152,	406617407335	-	NC_006680.1
3254648	1	XM_567650.1	4	437	275286	275912	182,129,74,52,	2.75286e+23	-	NC_006680.1
3254649	1	XM_567813.1	5	1560	397519	399298	699,90,288,100,383,	3.97519e+29	-	NC_006680.1
3254650	1	XM_567609.1	6	2760	120112	123295	275,672,54,729,901,129,	1.20112e+35	-	NC_006680.1
3254651	1	XM_567588.1	13	3061	48877	52896	70,393,106,266,30,307,356,386,79,102,62,780,124,	4.88775e+64	+	NC_006680.1
3254652	1	XM_567735.1	3	1636	381214	382951	146,872,618,	3.81214e+17	-	NC_006680.1
3254653	1	XM_567920.1	12	3478	987116	991697	159,1459,170,527,68,102,371,55,129,107,319,12,	9.87117e+71	-	NC_006680.1
3254654	1	XM_567883.1	7	1203	848586	850124	266,212,196,256,57,66,150,	8.48587e+41	+	NC_006680.1
3254655	1	XM_567697.1	7	2129	654311	656745	258,135,241,589,83,85,738,	6.54312e+41	-	NC_006680.1
3254656	1	XM_567821.1	13	6936	417317	424941	342,126,96,310,305,206,292,186,3123,1515,90,127,218,	4.17317e+77	+	NC_006680.1
3254657	1	XM_567740.1	10	1167	443457	445115	175,99,40,58,238,55,77,101,69,255,	4.43457e+59	-	NC_006680.1
3254658	1	XM_567657.1	6	1014	523211	524660	129,185,179,180,126,215,	5.23212e+35	-	NC_006680.1
3254659	1	XM_567614.1	2	411	137003	137474	270,141,	137003137334	+	NC_006680.1
3254660	1	XM_567815.1	2	464	400958	401476	117,347,	400958401130	-	NC_006680.1
3254661	1	XM_567751.1	4	657	965206	966481	259,135,83,180,	9.65207e+23	+	NC_006680.1
3254662	1	XM_567610.1	3	413	123468	124000	59,125,229,	1.23468e+17	+	NC_006680.1
3254663	1	XM_567725.1	4	2560	737134	739847	420,402,1527,211,	7.37135e+23	+	NC_006680.1
3254664	1	XM_567589.1	4	1655	56234	58107	1139,54,157,305,	5.62346e+19	-	NC_006680.1
3254665	1	XM_567733.1	6	2764	373606	376639	31,70,76,55,2389,143,	3.73606e+35	+	NC_006680.1
3254666	1	XM_567714.1	7	3497	699170	702982	391,204,83,100,80,1669,970,	6.99171e+41	+	NC_006680.1
3254667	1	XM_567654.1	6	1917	286039	288234	280,96,311,193,117,920,	2.86039e+35	-	NC_006680.1
3254668	1	XM_567775.1	4	2108	16743	19062	556,67,1127,358,	1.67432e+19	+	NC_006680.1
3254669	1	XM_567707.1	5	1053	679182	680489	265,538,68,87,95,	6.79183e+29	+	NC_006680.1
3254670	1	XM_567711.1	9	3989	686793	691592	438,380,589,1009,390,269,80,249,585,	6.86794e+53	-	NC_006680.1
3254671	1	XM_567599.1	6	1218	91067	92566	76,427,220,146,191,158,	9.10679e+29	-	NC_006680.1
3254672	1	XM_567720.1	10	2669	726503	729671	135,105,117,218,102,155,918,416,185,318,	7.26504e+59	+	NC_006680.1
3254673	1	XM_567880.1	8	1987	839347	841742	457,87,249,89,388,47,79,591,	8.39348e+47	+	NC_006680.1
3254674	1	XM_567879.1	5	1317	837446	838992	238,274,214,267,324,	8.37447e+29	-	NC_006680.1
3254675	1	XM_567681.1	13	1869	613921	616525	491,83,157,82,157,139,90,22,95,157,103,78,215,	6.13922e+77	+	NC_006680.1
3254676	1	XM_567878.1	9	1879	834701	837075	101,226,146,145,98,207,231,320,405,	8.34702e+53	+	NC_006680.1
3254677	1	XM_567918.1	6	709	982556	983702	154,90,155,37,109,164,	9.82557e+35	-	NC_006680.1
3254678	1	XM_567876.1	3	201	824089	824588	72,104,25,	8.2409e+17	+	NC_006680.1
3254679	1	XM_567877.1	11	2577	830413	834465	55,145,71,328,66,493,225,430,262,359,143,	8.30414e+65	-	NC_006680.1
3254680	1	XM_567695.1	4	1636	651288	653186	954,41,34,607,	6.51289e+23	-	NC_006680.1
3254681	1	XM_567629.1	6	964	217448	218915	401,146,225,127,23,42,	2.17448e+35	-	NC_006680.1
3254682	1	XM_567692.1	8	1653	644973	646989	69,39,61,260,350,793,53,28,	6.44974e+47	+	NC_006680.1
3254683	1	XM_567875.1	5	1292	821969	823491	113,85,122,198,774,	8.2197e+29	+	NC_006680.1
3254685	1	XM_567693.1	6	1158	647039	648505	265,83,315,295,119,81,	6.4704e+35	-	NC_006680.1
3254686	1	XM_567780.1	2	897	37186	38133	193,704,	3718637430	-	NC_006680.1
3254687	1	XM_567917.1	6	1571	980693	982602	178,47,319,152,506,369,	9.80694e+35	+	NC_006680.1
3254688	1	XM_567916.1	4	813	976780	977813	46,313,130,324,	9.76781e+23	+	NC_006680.1
3254689	1	XM_567874.1	5	3119	816139	819484	178,220,86,947,1688,	8.1614e+29	+	NC_006680.1
3254690	1	XM_567703.1	6	1129	670559	671952	189,87,68,538,90,157,	6.7056e+35	-	NC_006680.1
3254691	1	XM_567873.1	9	1762	812849	815279	621,141,46,105,280,133,89,99,248,	8.1285e+53	-	NC_006680.1
3254692	1	XM_567781.1	4	984	38772	39957	162,245,340,237,	3.87724e+19	-	NC_006680.1
3254693	1	XM_567915.1	6	889	962598	963884	294,134,113,76,62,210,	9.62599e+35	-	NC_006680.1
3254694	1	XM_567872.1	5	2613	809866	812739	1683,106,118,163,543,	8.09867e+29	+	NC_006680.1
3254695	1	XM_567785.1	5	766	302936	303894	144,112,308,111,91,	3.02936e+29	+	NC_006680.1
3254696	1	XM_567641.1	6	2057	248928	251260	226,300,316,477,426,312,	2.48928e+35	+	NC_006680.1
3254697	1	XM_567914.1	5	1773	959927	962037	554,401,545,219,54,	9.59928e+29	+	NC_006680.1
3254698	1	XM_567871.1	4	3829	804600	808645	514,352,2418,545,	8.04601e+23	+	NC_006680.1
3254699	1	XM_567913.1	10	6022	951984	958523	292,105,194,1761,63,128,209,1248,1838,184,	9.51985e+59	-	NC_006680.1
3254701	1	XM_567699.1	6	2340	663257	665852	909,206,211,418,171,425,	6.63258e+35	-	NC_006680.1
3254702	1	XM_567912.1	11	3042	948112	951805	373,523,74,172,80,255,114,45,381,178,847,	9.48113e+65	+	NC_006680.1
3254703	1	XM_567911.1	3	2615	942639	945471	172,135,2308,	9.4264e+17	+	NC_006680.1
3254704	1	XM_567870.1	10	1899	799223	801612	382,122,43,32,231,389,103,135,329,133,	7.99224e+59	-	NC_006680.1
3254705	1	XM_567755.1	3	1065	918838	920017	585,279,201,	9.18839e+17	+	NC_006680.1
3254706	1	XM_567910.1	7	1093	939989	941555	409,89,88,264,75,90,78,	9.3999e+41	-	NC_006680.1
3254707	1	XM_567672.1	7	1773	579340	581429	430,104,57,315,311,408,148,	5.79341e+41	+	NC_006680.1
3254708	1	XM_567869.1	6	2423	784345	787032	1500,166,501,69,184,3,	7.84346e+35	-	NC_006680.1
3254709	1	XM_567758.1	2	1198	333074	334333	1028,170,	333074334164	-	NC_006680.1
3254710	1	XM_567662.1	13	2312	535709	538689	349,351,53,145,81,354,105,120,100,178,109,200,167,	5.3571e+77	-	NC_006680.1
3254711	1	XM_567868.1	3	2004	782136	784244	1294,90,620,	7.82137e+17	+	NC_006680.1
3254712	1	XM_567898.1	6	2692	894915	897968	550,52,294,877,895,24,	8.94916e+35	+	NC_006680.1
3254713	1	XM_567895.1	2	930	879127	880113	471,459,	879127879655	-	NC_006680.1
3254714	1	XM_567896.1	3	633	880297	881045	183,106,344,	8.80298e+17	+	NC_006680.1
3254715	1	XM_567626.1	4	1914	207497	209832	357,351,181,1025,	2.07497e+23	-	NC_006680.1
3254716	1	XM_567897.1	19	2503	881120	884554	34,228,87,24,94,182,73,48,98,461,32,144,283,131,144,15,77,57,291,	8.81121e+113	-	NC_006680.1
3254717	1	XM_567893.1	7	1797	873302	875448	283,302,366,177,192,96,381,	8.73303e+41	-	NC_006680.1
3254718	1	XM_567667.1	8	4585	556250	561446	619,99,132,108,72,81,267,3207,	5.56251e+47	+	NC_006680.1
3254719	1	XM_567888.1	5	990	860397	861633	343,142,247,205,53,	8.60398e+29	-	NC_006680.1
3254720	1	XM_567899.1	8	3502	899630	903633	617,163,645,885,778,55,43,316,	8.99631e+47	-	NC_006680.1
3254721	1	XM_567631.1	5	1727	221601	223526	426,231,298,380,392,	2.21601e+29	+	NC_006680.1
3254722	1	XM_568214.1	5	1001	286267	287484	235,53,460,94,159,	2.86267e+29	+	NC_006681.1
3254723	1	XM_568167.1	11	1300	797897	799787	249,131,138,78,57,68,114,41,63,122,239,	7.97898e+65	+	NC_006681.1
3254724	1	XM_568215.1	7	1036	287719	289078	172,50,17,275,206,50,266,	2.87719e+41	+	NC_006681.1
3254725	1	XM_568043.1	11	1991	414126	416708	339,342,93,10,74,302,84,134,202,18,393,	4.14126e+65	+	NC_006681.1
3254726	1	XM_568126.1	3	642	646189	646933	267,70,305,	6.4619e+17	+	NC_006681.1
3254727	1	XM_567995.1	3	3404	233836	237342	1261,562,1581,	2.33836e+17	-	NC_006681.1
3254728	1	XM_568129.1	5	1500	649542	651243	377,347,204,379,193,	6.49543e+29	+	NC_006681.1
3254730	1	XM_568066.1	7	1184	469319	470814	280,74,301,52,51,281,145,	4.69319e+41	-	NC_006681.1
3254731	1	XM_567975.1	8	1792	176226	178418	304,196,260,333,62,81,181,375,	1.76226e+47	-	NC_006681.1
3254732	1	XM_567973.1	3	1101	159696	160910	716,94,291,	1.59696e+17	-	NC_006681.1
3254733	1	XM_568213.1	2	759	222393	223210	234,525,	222393222686	-	NC_006681.1
3254734	1	XM_568094.1	4	1491	562801	564876	771,192,291,237,	5.62802e+23	-	NC_006681.1
3254735	1	XM_567957.1	7	2190	98381	101084	138,501,233,45,394,201,678,	9.8382e+36	+	NC_006681.1
3254736	1	XM_568144.1	7	1699	709004	711033	181,423,271,78,159,255,332,	7.09005e+41	+	NC_006681.1
3254738	1	XM_568141.1	5	1584	694017	695838	500,34,80,267,703,	6.94018e+29	+	NC_006681.1
3254739	1	XM_567954.1	5	948	91855	93112	52,109,364,237,186,	9.18559e+24	+	NC_006681.1
3254740	1	XM_567949.1	5	429	68054	68717	74,79,38,48,190,	6.80547e+24	-	NC_006681.1
3254742	1	XM_567984.1	1	561	202394	202954	561,	202394	+	NC_006681.1
3254743	1	XM_568007.1	2	144	292555	292751	92,52,	292555292700	+	NC_006681.1
3254744	1	XM_568041.1	5	765	409953	410946	29,118,266,196,156,	4.09953e+29	-	NC_006681.1
3254745	1	XM_568049.1	10	1691	421812	423958	117,299,171,111,409,162,33,61,185,143,	4.21812e+59	-	NC_006681.1
3254746	1	XM_568038.1	2	3039	399911	403010	2711,328,	399911402683	-	NC_006681.1
3254747	1	XM_568029.1	8	3395	367988	371845	606,253,357,219,162,275,1158,365,	3.67988e+47	+	NC_006681.1
3254748	1	XM_568010.1	6	1215	304288	305785	169,87,90,308,60,501,	3.04288e+35	+	NC_006681.1
3254749	1	XM_568059.1	14	2703	452166	455552	129,123,149,244,304,84,312,75,351,240,443,57,76,116,	4.52166e+83	+	NC_006681.1
3254751	1	XM_567968.1	13	2202	124542	127418	750,73,52,136,73,39,56,127,87,73,209,272,255,	1.24542e+77	-	NC_006681.1
3254752	1	XM_568069.1	5	2651	479958	482829	107,697,1367,401,79,	4.79958e+29	-	NC_006681.1
3254753	1	XM_567999.1	2	2164	249294	251510	1231,933,	249294250578	-	NC_006681.1
3254754	1	XM_568211.1	5	469	190467	191166	157,88,73,60,91,	1.90467e+29	+	NC_006681.1
3254755	1	XM_568142.1	4	1411	698260	699847	497,76,222,616,	6.98261e+23	+	NC_006681.1
3254756	1	XM_567964.1	6	1053	119522	121099	110,251,188,141,170,193,	1.19522e+35	+	NC_006681.1
3254757	1	XM_568216.1	1	1664	332911	334574	1664,	332911	+	NC_006681.1
3254758	1	XM_568210.1	5	3228	82145	85590	2206,268,620,87,47,	8.21458e+24	-	NC_006681.1
3254759	1	XM_568016.1	5	2335	323352	325887	664,596,525,128,422,	3.23352e+29	+	NC_006681.1
3254760	1	XM_568014.1	18	2179	318272	321644	173,49,256,75,84,285,99,102,70,215,94,38,256,57,92,27,18,189,	3.18272e+107	-	NC_006681.1
3254761	1	XM_568212.1	1	753	244682	245434	753,	244682	-	NC_006681.1
3254762	1	XM_568023.1	9	2382	349233	352045	595,180,267,98,32,730,101,71,308,	3.49233e+53	-	NC_006681.1
3254763	1	XM_568218.1	4	1367	292961	294475	329,459,66,513,	2.92961e+23	-	NC_006681.1
3254764	1	XM_568140.1	17	2205	689909	693172	220,120,100,215,27,102,68,82,22,66,77,35,171,289,235,64,312,	6.8991e+101	-	NC_006681.1
3254765	1	XM_568015.1	4	924	322029	323102	234,167,211,312,	3.22029e+23	-	NC_006681.1
3254766	1	XM_568106.1	5	345	592698	593287	126,94,52,24,49,	5.92699e+29	-	NC_006681.1
3254768	1	XM_568028.1	17	3579	363409	367817	27,90,64,386,127,231,318,121,164,287,126,115,651,197,137,253,285,	3.63409e+101	+	NC_006681.1
3254769	1	XM_568113.1	1	495	612541	613035	495,	612541	+	NC_006681.1
3254770	1	XM_568138.1	3	2375	682058	684535	1791,267,317,	6.82059e+17	-	NC_006681.1
3254771	1	XM_567986.1	9	1380	205081	206965	298,234,99,302,35,71,115,84,142,	2.05081e+53	-	NC_006681.1
3254772	1	XM_568143.1	3	2846	702549	705568	1402,1152,292,	7.0255e+17	+	NC_006681.1
3254773	1	XM_568134.1	3	564	671841	672527	179,130,255,	6.71842e+17	+	NC_006681.1
3254774	1	XM_568021.1	7	1410	344006	345708	194,100,336,301,130,142,207,	3.44006e+41	+	NC_006681.1
3254775	1	XM_568204.1	7	531	51644	52491	63,88,78,47,47,85,123,	5.16445e+34	+	NC_006681.1
3254776	1	XM_568217.1	1	390	342807	343196	390,	342807	-	NC_006681.1
3254777	1	XM_568135.1	7	1787	676509	678830	540,213,97,221,183,247,286,	6.7651e+41	-	NC_006681.1
3254778	1	XM_568048.1	3	243	419988	420396	123,95,25,	4.19988e+17	-	NC_006681.1
3254779	1	XM_568169.1	21	4631	803359	808982	245,730,338,237,50,55,73,341,536,340,143,191,326,62,56,327,57,9,289,42,184,	8.0336e+125	+	NC_006681.1
3254780	1	XM_568220.1	17	1708	274224	276859	78,124,259,251,115,77,71,110,26,25,266,37,19,10,32,22,186,	2.74224e+101	-	NC_006681.1
3254781	1	XM_567994.1	3	615	228290	228987	192,235,188,	2.2829e+17	+	NC_006681.1
3254782	1	XM_567955.1	11	1336	95203	97094	241,72,147,58,93,66,32,57,186,88,296,	9.5204e+54	+	NC_006681.1
3254783	1	XM_568154.1	3	786	743907	744955	208,176,402,	7.43908e+17	-	NC_006681.1
3254784	1	XM_568130.1	7	1712	651266	653855	627,142,55,652,20,11,205,	6.51267e+41	-	NC_006681.1
3254785	1	XM_568219.1	3	389	278279	278813	178,74,137,	2.78279e+17	-	NC_006681.1
3254786	1	XM_568162.1	2	1900	767155	769107	657,1243,	767155767865	+	NC_006681.1
3254787	1	XM_567969.1	4	1713	127562	129462	297,901,99,416,	1.27562e+23	+	NC_006681.1
3254788	1	XM_567938.1	3	2002	30381	33048	1334,411,257,	303813232732792	-	NC_006681.1
3254789	1	XM_567982.1	8	1908	198033	200345	319,196,322,411,224,92,181,163,	1.98033e+47	-	NC_006681.1
3254790	1	XM_567981.1	18	3729	192228	196821	135,411,73,328,322,108,102,334,167,299,115,157,16,75,307,358,106,316,	1.92228e+107	+	NC_006681.1
3254791	1	XM_568205.1	4	396	65003	65673	185,72,127,12,	6.50037e+19	-	NC_006681.1
3254792	1	XM_567930.1	8	1944	3147	5536	135,302,72,1089,81,11,72,182,	3.14733e+31	+	NC_006681.1
3254793	1	XM_568051.1	4	623	436529	437342	45,365,96,117,	4.36529e+23	+	NC_006681.1
3254794	1	XM_568168.1	7	2062	799991	802369	183,441,120,248,492,63,515,	7.99992e+41	+	NC_006681.1
3254795	1	XM_568063.1	3	831	464931	465865	655,158,18,	4.64931e+17	+	NC_006681.1
3254796	1	XM_568109.1	7	2270	603335	606035	277,106,460,244,532,456,195,	6.03336e+41	+	NC_006681.1
3254797	1	XM_568072.1	3	1086	486848	488038	151,298,637,	4.86848e+17	+	NC_006681.1
3254798	1	XM_568206.1	6	978	42332	43670	305,107,28,174,41,323,	4.23324e+29	-	NC_006681.1
3254799	1	XM_568147.1	6	546	714953	715752	35,73,122,198,96,22,	7.14954e+35	+	NC_006681.1
3254800	1	XM_568207.1	6	1418	105991	107718	291,43,85,128,101,770,	1.05991e+35	+	NC_006681.1
3254801	1	XM_568000.1	10	981	251829	253803	93,15,268,13,12,286,83,26,161,24,	2.51829e+59	-	NC_006681.1
3254802	1	XM_568208.1	1	441	173602	174042	441,	173602	-	NC_006681.1
3254803	1	XM_568124.1	5	1614	640678	642516	360,848,147,69,190,	6.40679e+29	-	NC_006681.1
3254804	1	XM_567929.1	7	2072	298	2697	551,76,71,517,494,196,167,	2.9891e+25	-	NC_006681.1
3254805	1	XM_568068.1	8	1296	475563	477233	68,66,311,117,102,106,177,349,	4.75563e+47	-	NC_006681.1
3254806	1	XM_568209.1	5	889	85905	87112	140,87,487,160,15,	8.59059e+24	-	NC_006681.1
3254807	1	XM_568024.1	5	2486	352509	355337	255,323,306,975,627,	3.52509e+29	+	NC_006681.1
3254808	1	XM_568155.1	7	1498	745159	747113	219,18,221,108,58,116,758,	7.4516e+41	+	NC_006681.1
3254809	1	XM_567971.1	1	4245	137655	141899	4245,	137655	+	NC_006681.1
3254810	1	XM_568032.1	3	878	379504	380626	243,512,123,	3.79504e+17	-	NC_006681.1
3254811	1	XM_568017.1	2	1528	326360	327936	204,1324,	326360326613	+	NC_006681.1
3254812	1	XM_568107.1	2	132	597503	597672	48,84,	597503597589	+	NC_006681.1
3254813	1	XM_568088.1	8	938	545389	547234	65,59,96,57,29,68,235,329,	5.4539e+47	+	NC_006681.1
3254814	1	XM_568012.1	5	1402	312703	314371	513,372,143,61,313,	3.12703e+29	-	NC_006681.1
3254815	1	XM_567977.1	5	1242	183284	184740	740,112,198,84,108,	1.83284e+29	-	NC_006681.1
3254816	1	XM_568030.1	9	1552	371907	373906	221,91,349,182,442,35,78,24,130,	3.71907e+53	-	NC_006681.1
3254817	1	XM_568121.1	5	1404	633817	635421	283,232,345,304,240,	6.33818e+29	-	NC_006681.1
3254818	1	XM_567953.1	12	3073	87464	91176	886,170,165,127,692,78,60,83,127,126,208,351,	8.74649e+59	-	NC_006681.1
3254819	1	XM_568084.1	7	1405	527596	529301	153,276,60,283,109,232,292,	5.27597e+41	+	NC_006681.1
3254820	1	XM_568004.1	6	858	267808	268944	48,75,191,162,294,88,	2.67808e+35	+	NC_006681.1
3254821	1	XM_568156.1	5	903	747594	748852	548,32,47,102,174,	7.47595e+29	-	NC_006681.1
3254822	1	XM_568093.1	8	2250	559575	562278	615,178,333,303,177,192,81,371,	5.59576e+47	-	NC_006681.1
3254824	1	XM_567946.1	5	1982	57578	59771	737,149,192,607,297,	5.75786e+24	-	NC_006681.1
3254825	1	XM_568145.1	5	1478	711497	713199	439,128,663,150,98,	7.11498e+29	+	NC_006681.1
3254827	1	XM_568202.1	4	837	15293	16287	398,47,280,112,	1.52932e+19	+	NC_006681.1
3254828	1	XM_568058.1	3	1011	450713	451843	341,107,563,	4.50713e+17	-	NC_006681.1
3254829	1	XM_568087.1	5	363	544272	545121	88,23,121,19,112,	5.44273e+29	+	NC_006681.1
3254830	1	XM_568110.1	5	822	606207	607293	412,93,72,119,126,	6.06208e+29	+	NC_006681.1
3254831	1	XM_567958.1	5	1140	101149	102564	271,214,271,246,138,	1.01149e+29	-	NC_006681.1
3254832	1	XM_568115.1	3	1699	615847	617708	374,1014,311,	6.15848e+17	-	NC_006681.1
3254833	1	XM_567932.1	7	2365	8657	11349	494,72,35,63,933,72,696,	8.65792e+29	-	NC_006681.1
3254834	1	XM_568075.1	6	1857	495494	497603	301,432,468,337,76,243,	4.95494e+35	-	NC_006681.1
3254835	1	XM_568112.1	2	573	611176	611830	434,139,	611176611692	+	NC_006681.1
3254836	1	XM_567989.1	5	2082	214454	216766	726,477,177,485,217,	2.14454e+29	-	NC_006681.1
3254837	1	XM_567976.1	19	1672	178595	183221	313,50,15,16,207,73,107,79,69,65,63,38,75,71,19,91,93,56,172,	1.78595e+113	+	NC_006681.1
3254838	1	XM_568013.1	4	2926	314756	317861	1491,1211,160,64,	3.14756e+23	-	NC_006681.1
3254840	1	XM_568203.1	3	1200	35315	36740	384,460,356,	353153586936385	+	NC_006681.1
3254841	1	XM_568001.1	15	5639	254399	260779	616,140,140,69,240,99,80,54,84,97,129,330,2952,307,302,	2.54399e+89	+	NC_006681.1
3254842	1	XM_568062.1	2	759	462922	463728	632,127,	462922463602	-	NC_006681.1
3254843	1	XM_568031.1	4	703	378406	379398	332,133,112,126,	3.78406e+23	+	NC_006681.1
3254844	1	XM_568108.1	9	2594	598606	601759	328,154,166,179,76,388,140,558,605,	5.98607e+53	-	NC_006681.1
3254846	1	XM_567936.1	5	2410	24457	27086	69,162,1816,255,108,	2.44572e+24	-	NC_006681.1
3254847	1	XM_567935.1	9	1555	22133	24104	37,365,93,8,124,288,85,420,135,	2.21332e+44	+	NC_006681.1
3254848	1	XM_568034.1	3	1026	386864	387997	771,135,120,	3.86864e+17	-	NC_006681.1
3254849	1	XM_567945.1	3	2158	54662	56924	401,625,1132,	546625510755793	+	NC_006681.1
3254850	1	XM_568120.1	11	2053	631395	633981	281,144,604,29,125,7,467,4,67,96,229,	6.31396e+65	+	NC_006681.1
3254851	1	XM_567934.1	3	1912	18819	20843	665,1066,181,	188191954620663	-	NC_006681.1
3254852	1	XM_568197.1	7	2689	891170	894251	355,208,71,283,612,432,728,	8.91171e+41	+	NC_006681.1
3254853	1	XM_568221.1	12	2573	269012	272727	104,554,89,140,89,324,227,581,112,53,156,144,	2.69012e+71	-	NC_006681.1
3254854	1	XM_568170.1	4	1542	809553	811232	147,784,431,180,	8.09554e+23	-	NC_006681.1
3254855	1	XM_568076.1	8	1711	497996	500102	414,59,130,369,355,116,170,98,	4.97996e+47	+	NC_006681.1
3254856	1	XM_568052.1	3	1742	437810	439682	1063,237,442,	4.3781e+17	+	NC_006681.1
3254857	1	XM_568159.1	6	916	757039	758349	191,69,116,78,135,327,	7.5704e+35	+	NC_006681.1
3254858	1	XM_568092.1	7	4461	554544	559364	181,1705,1837,148,274,178,138,	5.54545e+41	+	NC_006681.1
3254859	1	XM_568199.1	8	1338	899295	901035	258,98,115,112,428,59,80,188,	8.99296e+47	+	NC_006681.1
3254860	1	XM_568085.1	11	1813	531123	533473	117,735,113,121,25,137,162,28,158,56,161,	5.31124e+65	+	NC_006681.1
3254861	1	XM_568198.1	5	1380	894477	896194	1055,97,32,53,143,	8.94478e+29	-	NC_006681.1
3254862	1	XM_567987.1	3	2262	209346	211713	354,759,1149,	2.09346e+17	+	NC_006681.1
3254863	1	XM_568022.1	4	2073	345709	347942	847,598,416,212,	3.45709e+23	-	NC_006681.1
3254864	1	XM_568222.1	5	1164	388256	390126	79,21,331,98,635,	3.88256e+29	+	NC_006681.1
3254865	1	XM_568160.1	4	512	762253	762933	265,194,12,41,	7.62254e+23	-	NC_006681.1
3254866	1	XM_568060.1	6	2978	457235	460465	42,1149,522,402,552,311,	4.57235e+35	+	NC_006681.1
3254867	1	XM_568065.1	4	1697	467514	469367	556,917,91,133,	4.67514e+23	+	NC_006681.1
3254868	1	XM_568171.1	1	744	812088	812831	744,	812088	+	NC_006681.1
3254869	1	XM_568161.1	4	1452	763210	764805	403,96,650,303,	7.63211e+23	+	NC_006681.1
3254870	1	XM_567959.1	4	447	103436	104040	29,275,84,59,	1.03436e+23	-	NC_006681.1
3254871	1	XM_568003.1	20	3915	262704	267562	939,62,128,122,129,92,635,409,130,19,96,305,104,85,78,326,43,129,81,3,	2.62704e+119	-	NC_006681.1
3254872	1	XM_568019.1	10	3582	336221	340319	240,285,320,118,123,107,304,589,162,1334,	3.36221e+59	-	NC_006681.1
3254873	1	XM_568035.1	3	702	390169	391064	123,119,460,	3.90169e+17	-	NC_006681.1
3254874	1	XM_568091.1	1	1662	552218	553879	1662,	552218	-	NC_006681.1
3254875	1	XM_568033.1	12	1581	381027	383532	83,169,81,170,436,69,72,156,24,43,110,168,	3.81027e+71	-	NC_006681.1
3254876	1	XM_568111.1	3	1974	608709	610789	609,206,1159,	6.0871e+17	-	NC_006681.1
3254877	1	XM_568056.1	7	1956	445817	448246	323,61,126,369,209,540,328,	4.45817e+41	+	NC_006681.1
3254878	1	XM_568005.1	3	3800	279819	283721	2020,512,1268,	2.79819e+17	-	NC_006681.1
3254879	1	XM_568011.1	6	4230	307051	311699	650,1169,670,617,508,616,	3.07051e+35	+	NC_006681.1
3254880	1	XM_568116.1	15	2918	617985	621711	210,87,121,308,408,261,323,188,122,282,130,20,91,64,303,	6.17986e+89	+	NC_006681.1
3254881	1	XM_568057.1	3	1185	449216	450512	540,88,557,	4.49216e+17	+	NC_006681.1
3254882	1	XM_567993.1	4	2160	225804	228138	279,135,1415,331,	2.25804e+23	-	NC_006681.1
3254883	1	XM_568157.1	10	1604	749480	751624	206,62,172,103,169,123,176,112,332,149,	7.49481e+59	+	NC_006681.1
3254885	1	XM_567992.1	1	1264	223860	225123	1264,	223860	-	NC_006681.1
3254886	1	XM_568193.1	3	2286	873152	876146	2054,156,76,	8.73153e+17	-	NC_006681.1
3254887	1	XM_567956.1	3	1149	97624	98894	659,377,113,	976249834998782	-	NC_006681.1
3254888	1	XM_568070.1	2	222	483326	483736	57,165,	483326483572	-	NC_006681.1
3254889	1	XM_567978.1	8	2316	184993	187734	325,1394,203,79,83,33,68,131,	1.84993e+47	-	NC_006681.1
3254890	1	XM_568195.1	9	4424	878768	883670	122,133,281,199,505,183,1342,832,827,	8.78769e+53	-	NC_006681.1
3254892	1	XM_568089.1	6	1286	548014	549578	134,87,269,597,106,93,	5.48015e+35	+	NC_006681.1
3254893	1	XM_568104.1	5	2800	584972	588026	1217,1060,161,68,294,	5.84973e+29	+	NC_006681.1
3254894	1	XM_567947.1	11	3650	60609	64873	310,947,133,304,372,79,145,48,488,412,412,	6.06096e+54	+	NC_006681.1
3254895	1	XM_568196.1	6	1447	887336	889107	336,105,138,375,181,312,	8.87337e+35	+	NC_006681.1
3254896	1	XM_568027.1	4	642	362118	362922	48,85,258,251,	3.62118e+23	-	NC_006681.1
3254897	1	XM_568146.1	5	998	713524	714732	143,96,485,172,102,	7.13525e+29	-	NC_006681.1
3254898	1	XM_568131.1	12	1825	655829	658267	303,40,157,167,101,125,112,212,41,87,328,152,	6.5583e+71	+	NC_006681.1
3254899	1	XM_567979.1	8	1863	187971	190202	118,870,68,98,198,204,219,88,	1.87971e+47	-	NC_006681.1
3254900	1	XM_567952.1	2	1444	80159	81665	1027,417,	8015981249	-	NC_006681.1
3254901	1	XM_568020.1	6	1104	340424	341861	247,57,209,88,90,413,	3.40424e+35	-	NC_006681.1
3254902	1	XM_567991.1	7	2528	218777	221632	1480,92,72,442,85,101,256,	2.18777e+41	-	NC_006681.1
3254903	1	XM_568067.1	1	618	474711	475328	618,	474711	-	NC_006681.1
3254904	1	XM_567983.1	2	222	200749	201256	66,156,	200749201101	+	NC_006681.1
3254905	1	XM_568194.1	4	447	877089	877697	60,51,117,219,	8.7709e+23	-	NC_006681.1
3254906	1	XM_568103.1	3	1394	583306	584802	1031,123,240,	5.83307e+17	-	NC_006681.1
3254907	1	XM_568018.1	10	2487	328063	331019	369,92,86,114,53,590,185,231,51,716,	3.28063e+59	-	NC_006681.1
3254909	1	XM_568132.1	5	701	659029	659966	269,104,111,141,76,	6.5903e+29	-	NC_006681.1
3254910	1	XM_567944.1	6	1326	49891	51502	479,190,95,98,161,303,	4.98915e+29	-	NC_006681.1
3254912	1	XM_568152.1	2	150	738669	738993	80,70,	738669738924	+	NC_006681.1
3254914	1	XM_568036.1	12	2606	393037	396224	298,350,227,139,125,252,199,216,121,108,324,247,	3.93037e+71	-	NC_006681.1
3254915	1	XM_568223.1	3	750	396479	397673	224,70,456,	3.96479e+17	+	NC_006681.1
3254917	1	XM_567972.1	3	1412	158136	159675	467,524,421,	1.58136e+17	+	NC_006681.1
3254918	1	XM_568009.1	2	1536	301819	303409	153,1383,	301819302027	+	NC_006681.1
3254919	1	XM_568008.1	5	2647	298782	301631	133,1557,310,476,171,	2.98782e+29	-	NC_006681.1
3254921	1	XM_568050.1	2	779	435516	436354	508,271,	435516436084	-	NC_006681.1
3254922	1	XM_568114.1	9	1393	613870	615839	127,115,65,71,85,105,87,110,628,	6.13871e+53	+	NC_006681.1
3254924	1	XM_568125.1	6	780	644631	645770	28,157,295,71,176,53,	6.44632e+35	-	NC_006681.1
3254925	1	XM_567970.1	3	1101	132076	133892	354,25,722,	1.32076e+17	-	NC_006681.1
3254927	1	XM_568100.1	3	805	577927	578843	139,618,48,	5.77928e+17	-	NC_006681.1
3254928	1	XM_567962.1	5	544	112372	113173	96,23,107,137,181,	1.12372e+29	+	NC_006681.1
3254929	1	XM_568083.1	12	3449	523297	527335	807,188,220,79,504,735,132,15,159,234,53,323,	5.23298e+71	+	NC_006681.1
3254930	1	XM_568123.1	6	720	638546	639577	60,59,35,77,402,87,	6.38547e+35	+	NC_006681.1
3254931	1	XM_568095.1	5	654	565868	566850	111,278,37,75,153,	5.65869e+29	+	NC_006681.1
3254932	1	XM_568128.1	2	696	648542	649295	347,349,	648542648947	+	NC_006681.1
3254933	1	XM_568096.1	9	1348	567256	569092	162,73,107,307,257,79,48,105,210,	5.67257e+53	-	NC_006681.1
3254936	1	XM_568150.1	5	996	732601	733811	139,354,182,83,238,	7.32602e+29	-	NC_006681.1
3254938	1	XM_568127.1	3	426	647475	648042	243,130,53,	6.47476e+17	-	NC_006681.1
3254939	1	XM_568192.1	6	3128	869685	873075	612,93,132,527,673,1091,	8.69686e+35	+	NC_006681.1
3254940	1	XM_568118.1	2	2111	625071	627244	1632,479,	625071626766	-	NC_006681.1
3254941	1	XM_567974.1	8	2913	163732	167381	436,461,321,377,314,251,350,403,	1.63732e+47	+	NC_006681.1
3254943	1	XM_568039.1	9	1613	403435	405468	106,127,243,57,194,127,330,146,283,	4.03435e+53	+	NC_006681.1
3254944	1	XM_568191.1	7	1911	865662	867885	362,352,82,293,89,338,395,	8.65663e+41	+	NC_006681.1
3254945	1	XM_568064.1	6	1144	465886	467303	272,422,226,105,31,88,	4.65886e+35	-	NC_006681.1
3254946	1	XM_568247.1	3	1276	391258	392655	967,247,62,	3.91258e+17	-	NC_006681.1
3254947	1	XM_568165.1	12	2450	778372	781506	81,126,150,90,134,273,302,160,92,310,289,443,	7.78373e+71	+	NC_006681.1
3254948	1	XM_568061.1	8	1647	460590	462633	649,495,139,34,48,12,169,101,	4.6059e+47	-	NC_006681.1
3254949	1	XM_568101.1	4	516	580487	581156	205,101,60,150,	5.80488e+23	-	NC_006681.1
3254950	1	XM_568099.1	2	423	572104	572577	64,359,	572104572219	+	NC_006681.1
3254951	1	XM_568040.1	15	1739	407280	409825	298,53,35,85,153,49,63,80,68,44,94,225,116,52,324,	4.0728e+89	+	NC_006681.1
3254953	1	XM_568179.1	4	975	833037	834267	302,168,493,12,	8.33038e+23	+	NC_006681.1
3254954	1	XM_568102.1	3	1482	581652	583286	257,867,358,	5.81653e+17	+	NC_006681.1
3254956	1	XM_568237.1	6	553	701113	702443	241,76,34,58,100,44,	7.01114e+35	-	NC_006681.1
3254957	1	XM_567961.1	4	1614	108992	111574	763,440,112,299,	1.08992e+23	-	NC_006681.1
3254958	1	XM_568037.1	4	1827	397749	399725	636,703,174,314,	3.97749e+23	-	NC_006681.1
3254959	1	XM_567997.1	5	1575	242888	244659	318,122,871,71,193,	2.42888e+29	+	NC_006681.1
3254960	1	XM_568042.1	13	1785	411199	413720	269,215,174,150,77,112,160,190,116,87,30,106,99,	4.11199e+77	-	NC_006681.1
3254961	1	XM_568236.1	4	2736	720749	723847	1094,169,1278,195,	7.2075e+23	-	NC_006681.1
3254962	1	XM_567963.1	21	2920	113269	118102	246,31,192,47,46,150,84,98,93,130,82,172,144,118,138,103,3,392,483,62,106,	1.13269e+125	-	NC_006681.1
3254963	1	XM_568235.1	3	2837	724808	727967	1932,229,676,	7.24809e+17	-	NC_006681.1
3254964	1	XM_568133.1	8	2509	661222	664131	769,163,218,137,83,174,129,836,	6.61223e+47	-	NC_006681.1
3254965	1	XM_568234.1	2	948	760814	761839	236,712,	760814761128	-	NC_006681.1
3254966	1	XM_568105.1	11	3674	588182	592460	421,264,199,1050,96,110,256,121,192,450,515,	5.88183e+65	+	NC_006681.1
3254967	1	XM_568178.1	8	1573	830868	832773	130,112,83,33,128,131,435,521,	8.30869e+47	+	NC_006681.1
3254969	1	XM_567960.1	2	1329	104546	105928	622,707,	104546105222	+	NC_006681.1
3254970	1	XM_567990.1	2	900	217670	218749	761,139,	217670218611	+	NC_006681.1
3254972	1	XM_568232.1	3	507	734146	734990	106,116,285,	7.34147e+17	+	NC_006681.1
3254973	1	XM_567931.1	4	2618	5668	8443	339,1523,312,444,	5.66861e+15	-	NC_006681.1
3254974	1	XM_568233.1	4	797	759315	760314	88,258,197,254,	7.59316e+23	+	NC_006681.1
3254975	1	XM_568117.1	2	1698	622096	623850	195,1503,	622096622348	+	NC_006681.1
3254976	1	XM_568119.1	4	1934	627680	629847	474,388,432,640,	6.27681e+23	+	NC_006681.1
3254977	1	XM_568153.1	6	2357	739377	742040	371,394,148,90,529,825,	7.39378e+35	+	NC_006681.1
3254978	1	XM_568055.1	3	369	443446	444034	96,227,46,	4.43446e+17	+	NC_006681.1
3254979	1	XM_568081.1	23	2215	512920	516445	235,88,168,62,14,62,120,51,80,60,93,25,69,75,87,113,237,235,18,54,68,27,174,	5.12921e+137	-	NC_006681.1
3254980	1	XM_568074.1	5	2640	491694	495104	112,84,377,1566,501,	4.91694e+29	+	NC_006681.1
3254981	1	XM_568177.1	6	1344	829079	830720	387,239,107,160,104,347,	8.2908e+35	-	NC_006681.1
3254982	1	XM_568231.1	9	1983	665268	668040	313,190,339,204,250,64,442,77,104,	6.65269e+53	-	NC_006681.1
3254983	1	XM_568090.1	4	1764	549790	551753	639,109,138,878,	5.49791e+23	+	NC_006681.1
3254984	1	XM_568230.1	3	534	654208	654848	205,218,111,	6.54209e+17	+	NC_006681.1
3254986	1	XM_568073.1	12	2657	488177	491387	350,298,175,473,160,59,270,146,151,104,187,284,	4.88177e+71	-	NC_006681.1
3254987	1	XM_567967.1	6	498	123325	124340	70,85,70,113,117,43,	1.23325e+35	+	NC_006681.1
3254988	1	XM_568164.1	18	3177	773918	778231	175,89,70,128,30,280,237,284,218,163,200,515,222,222,72,83,66,123,	7.73919e+107	-	NC_006681.1
3254989	1	XM_568071.1	3	429	485549	486115	118,171,140,	4.85549e+17	-	NC_006681.1
3254990	1	XM_568229.1	4	2210	572992	575396	1055,324,135,696,	5.72993e+23	-	NC_006681.1
3254991	1	XM_567988.1	7	2199	211723	214285	321,309,93,86,546,104,740,	2.11723e+41	-	NC_006681.1
3254992	1	XM_567939.1	10	1110	33280	35042	85,44,76,129,86,155,280,111,91,53,	3.32803e+49	+	NC_006681.1
3254993	1	XM_568176.1	3	810	824093	825090	509,112,189,	8.24094e+17	-	NC_006681.1
3254994	1	XM_567951.1	8	1082	77996	80107	42,24,64,307,171,102,71,301,	7.79968e+39	+	NC_006681.1
3254995	1	XM_568175.1	3	1071	822393	823912	382,391,298,	8.22394e+17	-	NC_006681.1
3254996	1	XM_568228.1	4	1089	576040	577363	600,330,68,91,	5.76041e+23	-	NC_006681.1
3254997	1	XM_568122.1	5	1909	636336	638440	850,291,122,74,572,	6.36337e+29	-	NC_006681.1
3254998	1	XM_567933.1	15	1962	11591	14321	174,115,108,364,67,118,54,132,68,255,118,28,131,93,137,	1.15911e+74	-	NC_006681.1
3254999	1	XM_568227.1	6	946	430547	431802	164,449,170,18,63,82,	4.30547e+35	-	NC_006681.1
3255000	1	XM_568226.1	2	303	477927	478265	221,82,	477927478184	+	NC_006681.1
3255001	1	XM_568174.1	11	3162	818172	821902	436,886,79,95,409,105,330,84,402,225,111,	8.18173e+65	+	NC_006681.1
3255002	1	XM_568225.1	13	1620	427302	430359	313,16,37,73,73,246,144,107,131,123,32,71,254,	4.27302e+77	+	NC_006681.1
3255003	1	XM_567985.1	6	1188	203535	205071	221,172,157,348,179,111,	2.03535e+35	+	NC_006681.1
3255004	1	XM_568148.1	10	3294	715775	720208	1192,136,187,230,54,105,321,913,84,72,	7.15776e+59	-	NC_006681.1
3255005	1	XM_567996.1	5	2807	238949	242121	472,54,1858,197,226,	2.38949e+29	-	NC_006681.1
3255006	1	XM_567950.1	9	1637	75628	77702	499,94,88,43,372,166,279,63,33,	7.56288e+44	-	NC_006681.1
3255007	1	XM_568002.1	3	1442	261141	262696	580,700,162,	2.61141e+17	+	NC_006681.1
3255008	1	XM_568149.1	4	1499	730881	732536	246,271,323,659,	7.30882e+23	+	NC_006681.1
3255009	1	XM_568224.1	9	2490	424320	427233	201,11,111,271,357,492,226,135,686,	4.2432e+53	+	NC_006681.1
3255010	1	XM_568006.1	2	3125	289185	292357	2626,499,	289185291859	-	NC_006681.1
3255011	1	XM_568240.1	4	1479	851662	853329	722,430,92,235,	8.51663e+23	+	NC_006681.1
3255012	1	XM_568166.1	15	1646	795148	797763	88,18,22,12,168,72,93,68,329,108,115,112,26,111,304,	7.95149e+89	+	NC_006681.1
3255014	1	XM_568241.1	3	1329	889491	890989	819,278,232,	8.89492e+17	-	NC_006681.1
3255015	1	XM_568086.1	8	5744	534350	542306	1345,185,2538,271,482,533,61,329,	5.34351e+47	+	NC_006681.1
3255016	1	XM_567998.1	17	2023	245844	248988	433,21,32,8,67,60,66,84,77,111,130,150,74,78,124,162,346,	2.45844e+101	+	NC_006681.1
3255017	1	XM_568151.1	9	1933	735455	737825	319,85,25,101,120,163,463,369,288,	7.35456e+53	+	NC_006681.1
3255018	1	XM_568242.1	5	2603	884044	886854	1739,200,200,124,340,	8.84045e+29	-	NC_006681.1
3255019	1	XM_568139.1	7	4134	685323	689778	601,138,223,199,1046,1198,729,	6.85324e+41	+	NC_006681.1
3255020	1	XM_568184.1	8	3711	838804	842926	168,96,519,320,1494,182,453,479,	8.38805e+47	-	NC_006681.1
3255021	1	XM_568243.1	7	2240	856353	858936	362,33,375,328,83,273,786,	8.56354e+41	-	NC_006681.1
3255022	1	XM_568158.1	9	2371	752020	754811	530,375,417,447,32,142,134,159,135,	7.52021e+53	-	NC_006681.1
3255023	1	XM_568185.1	4	1184	843183	844803	399,373,154,258,	8.43184e+23	-	NC_006681.1
3255024	1	XM_568186.1	6	1367	845976	847767	697,76,199,104,66,225,	8.45977e+35	-	NC_006681.1
3255025	1	XM_568244.1	18	1455	853694	856069	173,65,82,94,24,32,130,74,47,13,103,197,273,45,16,44,9,34,	8.53695e+107	-	NC_006681.1
3255026	1	XM_567980.1	4	588	191228	192118	242,236,101,9,	1.91228e+23	-	NC_006681.1
3255027	1	XM_568187.1	6	1179	848237	849683	81,53,237,146,356,306,	8.48238e+35	+	NC_006681.1
3255028	1	XM_568163.1	10	1781	770182	772483	170,267,236,60,123,360,67,55,97,346,	7.70183e+59	-	NC_006681.1
3255029	1	XM_568082.1	12	1791	520509	522889	49,37,527,150,405,110,83,133,103,72,62,60,	5.2051e+71	+	NC_006681.1
3255030	1	XM_568245.1	5	1188	781582	783083	207,675,134,41,131,	7.81583e+29	-	NC_006681.1
3255031	1	XM_568188.1	5	564	850046	850911	339,74,51,39,61,	8.50047e+29	-	NC_006681.1
3255032	1	XM_568246.1	6	411	44510	45632	41,114,31,38,181,6,	4.45104e+29	-	NC_006681.1
3255033	1	XM_568189.1	9	1635	859153	861298	160,157,241,328,113,115,49,265,207,	8.59154e+53	+	NC_006681.1
3255034	1	XM_568238.1	8	1725	672580	675182	362,73,44,22,57,302,99,766,	6.72581e+47	-	NC_006681.1
3255035	1	XM_567937.1	5	1419	27592	29217	553,188,440,65,173,	2.75923e+24	-	NC_006681.1
3255036	1	XM_568239.1	13	1237	668307	670182	275,78,97,60,36,113,27,76,74,121,38,100,142,	6.68308e+77	-	NC_006681.1
3255037	1	XM_568190.1	4	1317	861483	862963	243,112,150,812,	8.61484e+23	-	NC_006681.1
3255038	1	XM_568183.1	6	1141	837065	838603	423,93,133,135,60,297,	8.37066e+35	+	NC_006681.1
3255039	1	XM_567948.1	5	1882	65867	67935	61,67,114,1104,536,	6.58677e+24	+	NC_006681.1
3255040	1	XM_568419.1	2	1156	717242	718467	406,750,	717242717718	+	NC_006682.1
3255041	1	XM_568465.1	3	1333	471466	472912	59,536,738,	4.71466e+17	+	NC_006682.1
3255042	1	XM_568424.1	6	1090	242488	243857	277,296,272,22,126,97,	2.42488e+35	-	NC_006682.1
3255043	1	XM_568499.1	5	693	783358	784371	95,337,169,39,53,	7.83359e+29	-	NC_006682.1
3255044	1	XM_568369.1	8	1074	54172	55701	250,164,59,146,95,157,85,118,	5.41725e+39	-	NC_006682.1
3255045	1	XM_568388.1	3	1517	33993	35629	1173,236,108,	339933522735522	-	NC_006682.1
3255046	1	XM_568318.1	10	1332	510538	512507	174,175,208,289,134,146,18,73,37,78,	5.10539e+59	-	NC_006682.1
3255047	1	XM_568408.1	6	1420	323626	325302	293,323,232,229,181,162,	3.23626e+35	-	NC_006682.1
3255048	1	XM_568257.1	4	939	735651	737042	161,431,98,249,	7.35652e+23	-	NC_006682.1
3255049	1	XM_568346.1	11	1524	427123	429214	130,50,123,126,123,59,39,87,118,208,461,	4.27123e+65	+	NC_006682.1
3255053	1	XM_568464.1	6	1548	374636	376560	237,246,427,229,176,233,	3.74636e+35	-	NC_006682.1
3255054	1	XM_568469.1	3	2619	484490	487237	1881,469,269,	4.8449e+17	-	NC_006682.1
3255056	1	XM_568425.1	7	2446	778348	781417	427,111,405,563,218,606,116,	7.78349e+41	-	NC_006682.1
3255057	1	XM_568381.1	6	1222	28831	30494	289,139,145,73,116,460,	2.88313e+29	-	NC_006682.1
3255059	1	XM_568466.1	16	2529	370561	373977	215,62,33,58,105,251,181,75,126,184,40,96,70,110,98,825,	3.70561e+95	-	NC_006682.1
3255060	1	XM_568496.1	1	847	648237	649083	847,	648237	-	NC_006682.1
3255061	1	XM_568280.1	13	2715	366788	370396	76,105,147,61,130,237,691,171,174,55,355,15,498,	3.66788e+77	+	NC_006682.1
3255063	1	XM_568417.1	9	1533	725515	727522	149,14,19,64,140,69,734,64,280,	7.25516e+53	+	NC_006682.1
3255065	1	XM_568411.1	4	752	701329	702320	129,384,145,94,	7.0133e+23	+	NC_006682.1
3255066	1	XM_568264.1	3	396	691632	692130	70,288,38,	6.91633e+17	-	NC_006682.1
3255067	1	XM_568263.1	7	2967	692838	696266	151,1424,280,316,387,79,330,	6.92839e+41	+	NC_006682.1
3255068	1	XM_568314.1	5	843	519310	520372	423,40,73,250,57,	5.19311e+29	+	NC_006682.1
3255069	1	XM_568328.1	10	4314	473233	478049	50,100,130,77,63,93,1500,1806,297,198,	4.73233e+59	-	NC_006682.1
3255070	1	XM_568348.1	7	2298	419964	422624	192,339,225,805,291,274,172,	4.19964e+41	-	NC_006682.1
3255071	1	XM_568268.1	11	4009	398256	403017	825,103,98,754,46,819,284,68,503,119,390,	3.98256e+65	+	NC_006682.1
3255072	1	XM_568386.1	14	1783	48468	50981	342,22,150,91,280,67,103,80,208,15,38,106,171,110,	4.84685e+69	-	NC_006682.1
3255073	1	XM_568331.1	3	1452	217269	218811	337,556,559,	2.17269e+17	-	NC_006682.1
3255074	1	XM_568468.1	11	972	540548	542138	63,99,33,153,89,200,44,93,65,111,22,	5.40549e+65	+	NC_006682.1
3255075	1	XM_568330.1	4	4184	466305	470862	2058,1214,761,151,	4.66305e+23	-	NC_006682.1
3255076	1	XM_568382.1	5	1293	84712	86474	690,86,305,77,135,	8.47129e+24	-	NC_006682.1
3255077	1	XM_568473.1	28	4344	526118	532213	63,132,132,111,636,39,92,101,105,119,67,581,115,27,41,138,100,102,436,140,189,244,90,103,161,74,194,12,	5.26119e+167	+	NC_006682.1
3255078	1	XM_568463.1	11	4739	346327	352037	632,118,105,276,530,324,89,412,306,366,1581,	3.46327e+65	-	NC_006682.1
3255079	1	XM_568325.1	9	2417	229515	232266	391,457,77,169,134,412,70,670,37,	2.29515e+53	-	NC_006682.1
3255080	1	XM_568423.1	10	1464	781014	783018	280,56,23,496,72,104,128,59,159,87,	7.81015e+59	+	NC_006682.1
3255081	1	XM_568407.1	5	2326	330541	333086	1054,85,450,212,525,	3.30541e+29	-	NC_006682.1
3255082	1	XM_568502.1	5	1991	634070	636257	111,223,167,274,1216,	6.34071e+29	+	NC_006682.1
3255083	1	XM_568345.1	6	2570	197049	199874	430,401,316,441,719,263,	1.97049e+35	+	NC_006682.1
3255084	1	XM_568371.1	3	1688	42058	43884	292,452,944,	420584239942941	-	NC_006682.1
3255085	1	XM_568279.1	5	759	380360	381351	100,139,304,149,67,	3.8036e+29	-	NC_006682.1
3255086	1	XM_568474.1	3	2738	600270	603137	1767,240,731,	6.00271e+17	+	NC_006682.1
3255087	1	XM_568249.1	12	1869	769165	771776	294,171,61,164,103,43,215,74,163,168,161,252,	7.69166e+71	+	NC_006682.1
3255088	1	XM_568472.1	7	3999	589832	594166	100,837,230,717,240,1397,478,	5.89833e+41	+	NC_006682.1
3255089	1	XM_568426.1	6	1174	225252	226658	102,235,100,74,335,328,	2.25252e+35	-	NC_006682.1
3255090	1	XM_568332.1	19	2820	457691	461536	177,13,241,412,37,108,307,114,94,52,95,23,20,110,165,110,157,126,459,	4.57691e+113	+	NC_006682.1
3255091	1	XM_568336.1	9	1487	449942	451897	217,180,208,106,376,155,76,93,76,	4.49942e+53	+	NC_006682.1
3255092	1	XM_568267.1	8	2910	686017	689424	1339,161,68,106,343,295,349,249,	6.86018e+47	-	NC_006682.1
3255093	1	XM_568277.1	8	3563	381768	385700	280,739,618,470,545,343,330,238,	3.81768e+47	-	NC_006682.1
3255094	1	XM_568300.1	7	2611	326622	329724	437,105,1406,117,436,12,98,	3.26622e+41	-	NC_006682.1
3255095	1	XM_568501.1	5	1331	614732	616276	416,140,136,259,380,	6.14733e+29	+	NC_006682.1
3255096	1	XM_568275.1	4	846	394610	395641	366,198,143,139,	3.9461e+23	+	NC_006682.1
3255097	1	XM_568250.1	11	1857	765561	768008	86,40,13,41,480,100,203,193,92,390,219,	7.65562e+65	+	NC_006682.1
3255098	1	XM_568409.1	7	2648	318373	321381	165,1550,106,86,130,8,603,	3.18373e+41	-	NC_006682.1
3255099	1	XM_568376.1	6	1149	79669	81297	123,100,100,229,427,170,	7.96698e+29	-	NC_006682.1
3255100	1	XM_568379.1	5	2957	30656	33816	228,644,267,970,848,	3.06563e+24	+	NC_006682.1
3255102	1	XM_568370.1	4	1632	52163	54041	3,89,1087,453,	5.21635e+19	+	NC_006682.1
3255103	1	XM_568377.1	4	876	35860	36899	88,90,144,554,	3.58604e+19	+	NC_006682.1
3255104	1	XM_568383.1	4	564	27665	28685	58,336,156,14,	2.76653e+19	+	NC_006682.1
3255105	1	XM_568322.1	14	4683	499464	504789	122,358,1920,129,108,111,222,177,75,212,100,161,189,799,	4.99464e+83	-	NC_006682.1
3255106	1	XM_568320.1	5	1986	508109	510483	109,273,321,166,1117,	5.0811e+29	+	NC_006682.1
3255107	1	XM_568338.1	10	1506	441049	443385	172,118,7,23,90,117,189,63,129,598,	4.41049e+59	+	NC_006682.1
3255108	1	XM_568391.1	7	942	17330	18820	51,32,146,91,3,194,425,	1.73302e+34	+	NC_006682.1
3255109	1	XM_568350.1	5	1395	415691	417341	945,101,54,71,224,	4.15691e+29	-	NC_006682.1
3255110	1	XM_568372.1	10	2555	12166	15364	165,764,125,108,144,313,75,114,423,324,	1.21661e+49	+	NC_006682.1
3255111	1	XM_568373.1	8	1901	39092	41755	99,358,54,167,96,852,73,202,	3.90924e+39	+	NC_006682.1
3255112	1	XM_568374.1	4	1174	87261	88683	475,285,54,360,	8.72619e+19	-	NC_006682.1
3255113	1	XM_568384.1	6	2088	62225	64610	344,64,344,415,103,818,	6.22256e+29	-	NC_006682.1
3255114	1	XM_568283.1	5	2531	640925	643700	213,199,1401,351,367,	6.40926e+29	+	NC_006682.1
3255115	1	XM_568315.1	2	108	286902	287091	56,52,	286902287040	+	NC_006682.1
3255116	1	XM_568321.1	8	1164	256724	258338	93,219,80,399,106,108,53,106,	2.56724e+47	-	NC_006682.1
3255117	1	XM_568324.1	20	4592	492912	498599	93,130,550,461,485,88,140,123,264,180,132,116,105,291,79,270,107,145,143,690,	4.92912e+119	+	NC_006682.1
3255118	1	XM_568354.1	4	552	128864	129597	21,311,172,48,	1.28864e+23	-	NC_006682.1
3255119	1	XM_568260.1	6	2229	711791	714686	964,275,533,195,102,160,	7.11792e+35	+	NC_006682.1
3255120	1	XM_568497.1	3	933	710411	711695	632,276,25,	7.10412e+17	+	NC_006682.1
3255121	1	XM_568495.1	4	1071	598271	599485	446,74,128,423,	5.98272e+23	+	NC_006682.1
3255122	1	XM_568334.1	11	2536	454214	457294	105,132,102,180,165,273,192,569,232,126,460,	4.54214e+65	-	NC_006682.1
3255123	1	XM_568462.1	7	1606	388239	390495	393,276,203,460,131,34,109,	3.88239e+41	-	NC_006682.1
3255124	1	XM_568422.1	7	923	245188	246481	167,135,19,196,83,258,65,	2.45188e+41	-	NC_006682.1
3255125	1	XM_568500.1	6	4980	604973	610397	666,558,115,2034,528,1079,	6.04974e+35	+	NC_006682.1
3255126	1	XM_568301.1	7	1416	562089	564034	76,131,105,360,375,197,172,	5.6209e+41	+	NC_006682.1
3255127	1	XM_568347.1	7	1641	194567	196533	113,524,65,206,222,295,216,	1.94567e+41	-	NC_006682.1
3255128	1	XM_568353.1	8	901	183649	184920	234,40,69,8,73,112,158,207,	1.83649e+47	+	NC_006682.1
3255129	1	XM_568261.1	7	2051	702513	704947	437,100,230,127,239,69,849,	7.02514e+41	-	NC_006682.1
3255130	1	XM_568476.1	4	2489	537066	539712	499,1231,477,282,	5.37067e+23	-	NC_006682.1
3255131	1	XM_568406.1	11	1262	340482	342320	188,76,146,122,78,148,113,34,71,74,212,	3.40482e+65	-	NC_006682.1
3255132	1	XM_568494.1	4	885	223557	224597	111,352,359,63,	2.23557e+23	-	NC_006682.1
3255133	1	XM_568471.1	15	3725	407658	412355	877,214,7,75,89,28,279,90,127,220,208,20,175,1277,39,	4.07658e+89	-	NC_006682.1
3255134	1	XM_568252.1	11	1446	759138	761244	219,127,63,41,171,70,208,270,70,84,123,	7.59139e+65	+	NC_006682.1
3255136	1	XM_568470.1	6	3423	572512	576290	982,968,337,105,772,259,	5.72513e+35	+	NC_006682.1
3255138	1	XM_568288.1	8	1672	610421	612567	409,150,180,75,43,90,128,597,	6.10422e+47	-	NC_006682.1
3255140	1	XM_568427.1	10	2029	771781	774411	444,511,176,133,106,123,116,23,189,208,	7.71782e+59	-	NC_006682.1
3255141	1	XM_568333.1	3	768	216024	216938	155,58,555,	2.16024e+17	+	NC_006682.1
3255142	1	XM_568428.1	3	2050	743561	745720	1344,272,434,	7.43562e+17	-	NC_006682.1
3255144	1	XM_568429.1	5	3601	353125	357111	325,826,1683,523,244,	3.53125e+29	+	NC_006682.1
3255145	1	XM_568337.1	14	3231	209209	213282	822,353,121,107,132,316,99,642,69,23,21,213,142,171,	2.09209e+83	-	NC_006682.1
3255146	1	XM_568389.1	2	741	19042	19928	21,720,	1904219209	-	NC_006682.1
3255148	1	XM_568363.1	3	668	96605	97377	317,102,249,	966059697697129	+	NC_006682.1
3255149	1	XM_568335.1	5	1482	214306	215974	67,98,241,828,248,	2.14306e+29	+	NC_006682.1
3255150	1	XM_568326.1	11	5731	478177	484406	622,848,1415,328,1598,98,111,127,109,135,340,	4.78177e+65	+	NC_006682.1
3255151	1	XM_568431.1	5	1425	357474	359195	48,92,459,278,548,	3.57474e+29	+	NC_006682.1
3255152	1	XM_568415.1	6	1657	723331	725302	103,561,210,211,307,265,	7.23332e+35	+	NC_006682.1
3255153	1	XM_568506.1	3	1313	664997	666584	395,394,524,	6.64998e+17	+	NC_006682.1
3255155	1	XM_568475.1	9	1517	569193	571206	275,101,316,21,83,205,184,77,255,	5.69194e+53	+	NC_006682.1
3255156	1	XM_568266.1	5	482	414176	414898	322,41,10,22,87,	4.14176e+29	+	NC_006682.1
3255157	1	XM_568479.1	3	1480	668603	670195	215,188,1077,	6.68604e+17	+	NC_006682.1
3255158	1	XM_568430.1	7	1342	738032	739758	226,234,54,126,110,133,459,	7.38033e+41	-	NC_006682.1
3255159	1	XM_568342.1	5	1033	434787	436024	299,19,55,122,538,	4.34787e+29	+	NC_006682.1
3255160	1	XM_568493.1	4	837	254754	255779	129,432,195,81,	2.54754e+23	-	NC_006682.1
3255161	1	XM_568432.1	8	924	718510	719873	163,61,259,67,155,57,18,144,	7.18511e+47	-	NC_006682.1
3255162	1	XM_568259.1	10	2050	727636	730380	473,184,221,193,181,156,80,351,41,170,	7.27637e+59	-	NC_006682.1
3255163	1	XM_568365.1	10	1568	91630	93739	357,144,89,165,144,157,97,229,81,105,	9.16309e+49	-	NC_006682.1
3255164	1	XM_568364.1	1	1428	95075	96502	1428,	95075	-	NC_006682.1
3255165	1	XM_568505.1	1	769	650344	651112	769,	650344	+	NC_006682.1
3255166	1	XM_568308.1	11	1619	547367	549666	98,20,113,113,519,81,45,130,90,188,222,	5.47368e+65	+	NC_006682.1
3255167	1	XM_568459.1	6	979	379073	380381	179,15,106,397,125,157,	3.79073e+35	+	NC_006682.1
3255168	1	XM_568367.1	9	2736	81460	84727	38,324,177,1174,157,72,92,339,363,	8.14608e+44	+	NC_006682.1
3255169	1	XM_568461.1	7	753	403116	404244	61,78,71,160,289,28,66,	4.03116e+41	+	NC_006682.1
3255170	1	XM_568278.1	4	843	659766	661195	73,3,51,716,	6.59767e+23	+	NC_006682.1
3255171	1	XM_568492.1	8	2898	280600	283922	85,1470,335,176,173,284,260,115,	2.806e+47	+	NC_006682.1
3255172	1	XM_568498.1	5	1047	721121	722518	84,144,101,684,34,	7.21122e+29	+	NC_006682.1
3255173	1	XM_568477.1	4	1847	579104	581123	221,581,163,882,	5.79105e+23	+	NC_006682.1
3255174	1	XM_568307.1	6	1255	308020	309900	88,161,154,332,185,335,	3.0802e+35	+	NC_006682.1
3255175	1	XM_568312.1	9	768	524470	525901	9,160,169,63,96,126,58,59,28,	5.24471e+53	-	NC_006682.1
3255176	1	XM_568282.1	6	2157	652753	655168	417,249,367,584,289,251,	6.52754e+35	+	NC_006682.1
3255177	1	XM_568443.1	2	1264	43899	45234	1100,164,	4389945071	-	NC_006682.1
3255178	1	XM_568395.1	12	1341	213	2368	86,97,81,33,208,71,102,55,138,263,54,153,	2.1354e+42	-	NC_006682.1
3255179	1	XM_568302.1	6	1222	321554	323228	243,323,232,229,148,47,	3.21554e+35	-	NC_006682.1
3255180	1	XM_568438.1	14	1713	70504	73052	114,171,106,38,15,208,80,103,67,280,91,150,22,268,	7.05047e+69	+	NC_006682.1
3255181	1	XM_568366.1	13	1390	89595	91849	74,34,20,57,8,99,75,222,21,219,182,116,263,	8.95959e+64	+	NC_006682.1
3255183	1	XM_568256.1	5	2276	740278	742849	249,78,635,1136,178,	7.40279e+29	+	NC_006682.1
3255184	1	XM_568436.1	5	1863	55852	58015	579,892,172,53,167,	5.58526e+24	+	NC_006682.1
3255185	1	XM_568433.1	4	555	364251	365073	54,83,128,290,	3.64251e+23	+	NC_006682.1
3255186	1	XM_568507.1	3	452	684558	685285	117,230,105,	6.84559e+17	+	NC_006682.1
3255187	1	XM_568313.1	4	174	290521	290877	31,95,38,10,	2.90521e+23	+	NC_006682.1
3255188	1	XM_568442.1	5	531	419165	419937	15,214,102,71,129,	4.19165e+29	+	NC_006682.1
3255189	1	XM_568434.1	8	1736	714892	717068	342,531,104,15,320,107,22,295,	7.14893e+47	-	NC_006682.1
3255190	1	XM_568482.1	3	1412	661216	662755	421,524,467,	6.61217e+17	-	NC_006682.1
3255191	1	XM_568298.1	7	1310	338877	340500	104,45,117,146,399,184,315,	3.38877e+41	+	NC_006682.1
3255192	1	XM_568435.1	6	1068	377328	378648	288,201,127,86,230,136,	3.77328e+35	+	NC_006682.1
3255193	1	XM_568270.1	4	789	397259	398180	49,489,95,156,	3.97259e+23	-	NC_006682.1
3255194	1	XM_568414.1	12	1539	284106	286314	197,292,128,105,90,45,58,164,174,8,77,201,	2.84106e+71	-	NC_006682.1
3255195	1	XM_568375.1	6	1473	37127	38875	191,318,197,416,133,218,	3.71274e+29	+	NC_006682.1
3255196	1	XM_568441.1	6	1653	97443	99405	466,248,28,77,229,605,	9.7444e+29	-	NC_006682.1
3255197	1	XM_568339.1	5	1515	207931	209644	110,167,186,278,774,	2.07931e+29	+	NC_006682.1
3255198	1	XM_568289.1	3	1466	596554	598119	70,921,475,	5.96555e+17	-	NC_006682.1
3255199	1	XM_568478.1	8	3150	532867	536404	1161,276,774,252,198,116,182,191,	5.32868e+47	-	NC_006682.1
3255201	1	XM_568437.1	8	1124	392823	394379	59,62,220,213,24,106,84,356,	3.92823e+47	+	NC_006682.1
3255202	1	XM_568248.1	10	1031	784763	786395	121,195,54,100,183,70,30,138,58,82,	7.84764e+59	+	NC_006682.1
3255203	1	XM_568299.1	5	817	564469	565582	68,127,409,96,117,	5.6447e+29	-	NC_006682.1
3255204	1	XM_568254.1	6	4673	749903	754853	884,462,540,2336,348,103,	7.49904e+35	-	NC_006682.1
3255205	1	XM_568323.1	10	2942	233217	236926	500,477,295,241,62,165,79,165,125,833,	2.33217e+59	+	NC_006682.1
3255206	1	XM_568446.1	6	1760	452073	454192	202,183,254,96,181,844,	4.52073e+35	+	NC_006682.1
3255207	1	XM_568445.1	3	1050	15414	16757	225,673,152,	154141569216606	-	NC_006682.1
3255208	1	XM_568421.1	7	1437	776032	777891	464,133,110,126,54,234,316,	7.76033e+41	+	NC_006682.1
3255209	1	XM_568385.1	4	1812	22713	24782	636,687,202,287,	2.27132e+19	+	NC_006682.1
3255210	1	XM_568362.1	7	2129	100707	103660	70,658,267,613,118,112,291,	1.00707e+41	+	NC_006682.1
3255211	1	XM_568258.1	8	1759	730988	733234	208,275,87,231,73,230,58,597,	7.30989e+47	+	NC_006682.1
3255212	1	XM_568444.1	3	696	446421	447465	273,167,256,	4.46421e+17	+	NC_006682.1
3255214	1	XM_568508.1	16	1891	670432	673124	393,95,83,97,87,17,91,186,119,205,43,46,105,49,73,202,	6.70433e+95	-	NC_006682.1
3255215	1	XM_568447.1	4	1463	490728	492370	660,87,575,141,	4.90728e+23	-	NC_006682.1
3255216	1	XM_568448.1	3	2049	205854	207998	527,268,1254,	2.05854e+17	-	NC_006682.1
3255217	1	XM_568305.1	10	2649	311991	315142	370,420,362,300,56,66,105,261,113,596,	3.11991e+59	+	NC_006682.1
3255218	1	XM_568378.1	5	1547	65651	67450	291,643,16,153,444,	6.56517e+24	-	NC_006682.1
3255219	1	XM_568255.1	8	1866	746928	749661	85,259,603,265,42,290,278,44,	7.46929e+47	+	NC_006682.1
3255220	1	XM_568410.1	7	1350	314875	316724	440,122,275,145,94,163,111,	3.14875e+41	-	NC_006682.1
3255221	1	XM_568276.1	3	1024	666637	667846	226,552,246,	6.66638e+17	-	NC_006682.1
3255222	1	XM_568420.1	5	608	246956	247871	279,110,66,46,107,	2.46956e+29	-	NC_006682.1
3255223	1	XM_568329.1	5	834	218952	219967	90,103,243,140,258,	2.18952e+29	-	NC_006682.1
3255224	1	XM_568450.1	2	1275	317030	318344	303,972,	317030317373	+	NC_006682.1
3255225	1	XM_568416.1	9	1646	277860	279961	315,81,229,150,313,105,296,41,116,	2.7786e+53	-	NC_006682.1
3255226	1	XM_568287.1	3	339	617215	617726	105,210,24,	6.17216e+17	-	NC_006682.1
3255227	1	XM_568390.1	11	1741	8086	10450	903,88,81,116,83,63,252,34,11,36,74,	8.08691e+47	-	NC_006682.1
3255228	1	XM_568449.1	6	1470	447915	449703	833,379,62,65,56,75,	4.47915e+35	-	NC_006682.1
3255229	1	XM_568251.1	13	2583	761616	764870	60,283,64,416,211,272,47,76,194,231,92,459,178,	7.61617e+77	-	NC_006682.1
3255230	1	XM_568460.1	3	1348	391234	392689	912,355,81,	3.91234e+17	-	NC_006682.1
3255231	1	XM_568401.1	2	2422	287278	289759	576,1846,	287278287914	+	NC_006682.1
3255232	1	XM_568310.1	6	4284	542415	547256	607,303,1496,855,847,176,	5.42416e+35	-	NC_006682.1
3255233	1	XM_568387.1	8	1589	20341	22384	403,37,26,126,119,189,44,645,	2.03412e+39	+	NC_006682.1
3255234	1	XM_568380.1	8	1607	24854	26967	254,171,190,139,196,320,62,275,	2.48543e+39	-	NC_006682.1
3255235	1	XM_568412.1	8	3112	299740	303224	163,516,73,780,207,503,339,531,	2.9974e+47	-	NC_006682.1
3255236	1	XM_568451.1	7	2404	443359	446151	543,700,274,212,239,356,80,	4.43359e+41	-	NC_006682.1
3255237	1	XM_568262.1	12	2716	697698	701078	397,210,96,275,128,97,420,71,281,179,372,190,	6.97699e+71	-	NC_006682.1
3255238	1	XM_568304.1	9	3086	552855	556340	380,285,276,94,898,72,791,151,139,	5.52856e+53	-	NC_006682.1
3255239	1	XM_568344.1	14	2630	431084	434749	71,105,153,38,74,81,84,29,253,399,824,131,27,361,	4.31084e+83	-	NC_006682.1
3255240	1	XM_568452.1	9	1250	67850	69601	283,55,13,173,21,101,76,121,407,	6.78507e+44	+	NC_006682.1
3255241	1	XM_568327.1	10	2991	220161	223572	257,968,177,248,229,187,125,150,305,345,	2.20161e+59	+	NC_006682.1
3255242	1	XM_568294.1	10	1787	565838	568130	583,303,26,115,313,63,91,51,40,202,	5.65839e+59	-	NC_006682.1
3255243	1	XM_568454.1	3	890	241677	242682	369,300,221,	2.41677e+17	+	NC_006682.1
3255244	1	XM_568269.1	8	1673	680339	682437	454,112,312,233,158,78,122,204,	6.8034e+47	-	NC_006682.1
3255245	1	XM_568509.1	7	2170	655263	657752	1191,122,203,111,100,179,264,	6.55264e+41	-	NC_006682.1
3255246	1	XM_568357.1	10	1403	117222	119107	272,180,86,181,94,12,114,64,151,249,	1.17222e+59	-	NC_006682.1
3255247	1	XM_568487.1	2	1217	603260	604599	885,332,	603260604268	-	NC_006682.1
3255248	1	XM_568316.1	1	1417	514401	515817	1417,	514401	-	NC_006682.1
3255249	1	XM_568343.1	3	879	201284	202360	466,86,327,	2.01284e+17	-	NC_006682.1
3255250	1	XM_568453.1	6	615	424921	425803	91,60,189,110,74,91,	4.24921e+35	-	NC_006682.1
3255251	1	XM_568413.1	5	678	706308	707582	31,84,100,338,125,	7.06309e+29	+	NC_006682.1
3255253	1	XM_568306.1	3	593	550022	550816	93,282,218,	5.50023e+17	-	NC_006682.1
3255254	1	XM_568341.1	7	2122	202580	205790	857,50,536,81,233,162,203,	2.0258e+41	+	NC_006682.1
3255255	1	XM_568455.1	7	1367	422822	424575	179,122,33,70,172,398,393,	4.22822e+41	-	NC_006682.1
3255257	1	XM_568418.1	7	1597	249446	251366	333,83,112,107,580,111,271,	2.49446e+41	-	NC_006682.1
3255258	1	XM_568340.1	13	2897	436005	440023	236,408,154,18,41,260,103,90,96,359,740,344,48,	4.36005e+77	-	NC_006682.1
3255260	1	XM_568284.1	3	559	638780	639464	198,91,270,	6.38781e+17	+	NC_006682.1
3255261	1	XM_568319.1	9	2345	258565	261321	144,166,78,722,517,167,90,141,320,	2.58565e+53	+	NC_006682.1
3255262	1	XM_568398.1	5	1349	272831	274411	293,165,438,95,358,	2.72831e+29	+	NC_006682.1
3255264	1	XM_568489.1	2	627	86541	87227	340,287,	8654186941	+	NC_006682.1
3255265	1	XM_568253.1	8	1577	756427	758628	347,111,104,210,24,8,166,607,	7.56428e+47	-	NC_006682.1
3255266	1	XM_568399.1	7	2308	275338	277942	345,158,175,266,201,538,625,	2.75338e+41	+	NC_006682.1
3255268	1	XM_568349.1	9	1271	191194	192943	147,62,117,264,65,188,112,163,153,	1.91194e+53	+	NC_006682.1
3255269	1	XM_568458.1	4	539	418094	418802	167,55,159,158,	4.18094e+23	-	NC_006682.1
3255270	1	XM_568490.1	3	966	106173	107282	422,130,414,	1.06173e+17	-	NC_006682.1
3255271	1	XM_568281.1	6	924	365050	366365	268,77,111,101,172,195,	3.6505e+35	-	NC_006682.1
3255272	1	XM_568393.1	11	1444	5545	7531	30,64,68,141,385,55,293,90,64,52,202,	5.54557e+43	+	NC_006682.1
3255273	1	XM_568360.1	5	588	107599	108448	72,89,184,81,162,	1.07599e+29	+	NC_006682.1
3255274	1	XM_568285.1	9	1908	628975	631339	336,64,91,15,545,68,352,197,240,	6.28976e+53	+	NC_006682.1
3255275	1	XM_568290.1	3	1554	594806	596517	588,940,26,	5.94807e+17	+	NC_006682.1
3255276	1	XM_568303.1	7	2822	558294	561510	555,167,124,87,341,136,1412,	5.58295e+41	-	NC_006682.1
3255277	1	XM_568368.1	10	5220	73459	79246	1207,950,61,344,396,753,461,711,75,262,	7.34597e+49	+	NC_006682.1
3255278	1	XM_568400.1	2	1946	631613	633615	384,1562,	631613632054	-	NC_006682.1
3255279	1	XM_568271.1	5	1549	676243	678012	460,198,235,108,548,	6.76244e+29	-	NC_006682.1
3255280	1	XM_568394.1	10	2071	238486	241064	362,90,85,259,105,236,417,139,67,311,	2.38486e+59	+	NC_006682.1
3255281	1	XM_568351.1	8	1801	188362	190561	239,121,312,141,469,267,159,93,	1.88362e+47	+	NC_006682.1
3255282	1	XM_568491.1	7	837	182012	183433	94,135,362,126,38,40,42,	1.82012e+41	-	NC_006682.1
3255283	1	XM_568286.1	5	1983	624871	627101	321,130,147,639,746,	6.24872e+29	+	NC_006682.1
3255284	1	XM_568361.1	4	1524	104373	106098	469,473,312,270,	1.04373e+23	+	NC_006682.1
3255285	1	XM_568272.1	8	904	395890	397170	181,97,23,48,90,32,14,419,	3.9589e+47	+	NC_006682.1
3255286	1	XM_568467.1	3	3339	462770	466204	1075,1550,714,	4.6277e+17	+	NC_006682.1
3255287	1	XM_568309.1	4	743	306468	307441	78,136,206,323,	3.06468e+23	+	NC_006682.1
3255288	1	XM_568317.1	8	3300	262479	266217	589,183,62,443,153,119,1005,746,	2.62479e+47	+	NC_006682.1
3255289	1	XM_568392.1	5	936	2815	4183	341,149,51,256,139,	2.81532e+19	-	NC_006682.1
3255290	1	XM_568352.1	7	1296	186282	187890	191,255,141,224,202,158,125,	1.86282e+41	-	NC_006682.1
3255293	1	XM_568488.1	7	1086	707707	709483	21,198,354,299,115,61,38,	7.07708e+41	-	NC_006682.1
3255294	1	XM_568265.1	5	651	689608	690591	94,113,85,37,322,	6.89609e+29	+	NC_006682.1
3255296	1	XM_568311.1	2	225	304493	304950	56,169,	304493304782	+	NC_006682.1
3255297	1	XM_568291.1	6	5268	581388	587062	627,603,821,1537,587,1093,	5.81389e+35	+	NC_006682.1
3255299	1	XM_568295.1	11	1410	361724	363931	88,105,113,124,65,313,157,135,90,55,165,	3.61724e+65	+	NC_006682.1
3255300	1	XM_568572.1	3	2447	150460	153017	1029,139,1279,	1.5046e+17	+	NC_006683.1
3255301	1	XM_568650.1	15	3213	481780	485712	378,73,70,64,148,299,136,504,797,82,131,120,98,83,230,	4.8178e+89	+	NC_006683.1
3255302	1	XM_568659.1	7	4258	530804	535370	163,407,217,357,326,2203,585,	5.30805e+41	-	NC_006683.1
3255303	1	XM_568740.1	15	2914	372224	375868	201,34,166,286,49,181,91,138,603,237,105,368,155,43,257,	3.72224e+89	+	NC_006683.1
3255304	1	XM_568653.1	3	600	491856	492560	146,330,124,	4.91856e+17	+	NC_006683.1
3255307	1	XM_568663.1	3	1644	539465	541238	409,1103,132,	5.39466e+17	-	NC_006683.1
3255308	1	XM_568620.1	3	2037	257357	259500	580,842,615,	2.57357e+17	-	NC_006683.1
3255309	1	XM_568540.1	7	762	102498	103567	200,84,135,133,71,49,90,	1.02498e+41	-	NC_006683.1
3255310	1	XM_568523.1	15	1864	54618	57143	342,171,58,54,53,92,115,51,177,91,59,36,136,133,296,	5.46186e+74	-	NC_006683.1
3255311	1	XM_568684.1	3	1748	517538	519401	414,327,1007,	5.17539e+17	+	NC_006683.1
3255312	1	XM_568532.1	2	900	302715	303666	882,18,	302715303649	-	NC_006683.1
3255313	1	XM_568585.1	5	408	177883	178589	5,61,75,146,121,	1.77883e+29	+	NC_006683.1
3255315	1	XM_568713.1	3	1116	670059	671284	252,748,116,	6.7006e+17	+	NC_006683.1
3255318	1	XM_568616.1	18	4454	249049	254466	225,326,71,465,239,319,319,81,245,279,444,377,65,87,185,203,236,288,	2.49049e+107	-	NC_006683.1
3255319	1	XM_568735.1	3	901	128189	129258	360,112,429,	1.28189e+17	-	NC_006683.1
3255320	1	XM_568632.1	9	1426	453543	455410	131,214,219,96,136,113,132,75,310,	4.53543e+53	-	NC_006683.1
3255322	1	XM_568704.1	10	2369	677148	679980	521,360,27,290,553,131,33,37,222,195,	6.77149e+59	-	NC_006683.1
3255323	1	XM_568541.1	9	2064	313183	315713	368,163,100,200,231,120,88,616,178,	3.13183e+53	+	NC_006683.1
3255324	1	XM_568705.1	4	1090	729516	730765	253,90,354,393,	7.29517e+23	+	NC_006683.1
3255325	1	XM_568588.1	2	339	190383	190826	206,133,	190383190694	-	NC_006683.1
3255327	1	XM_568685.1	14	1638	651630	654104	196,68,74,54,70,71,66,68,377,140,105,153,50,146,	6.51631e+83	+	NC_006683.1
3255328	1	XM_568736.1	8	1479	306213	308147	209,148,140,201,107,140,61,473,	3.06213e+47	+	NC_006683.1
3255329	1	XM_568730.1	3	2790	171127	174133	172,1140,1478,	1.71127e+17	+	NC_006683.1
3255330	1	XM_568738.1	4	863	234265	235303	175,120,134,434,	2.34265e+23	-	NC_006683.1
3255331	1	XM_568521.1	7	1940	45699	48498	93,93,40,571,244,664,235,	4.56995e+34	-	NC_006683.1
3255332	1	XM_568551.1	3	482	114343	114956	181,91,210,	1.14343e+17	-	NC_006683.1
3255333	1	XM_568644.1	2	603	290052	290701	309,294,	290052290408	+	NC_006683.1
3255335	1	XM_568520.1	6	3969	40939	45159	771,818,1256,639,350,135,	4.09394e+29	+	NC_006683.1
3255337	1	XM_568710.1	6	1402	693998	695734	646,185,211,97,137,126,	6.93999e+35	-	NC_006683.1
3255338	1	XM_568573.1	7	2426	386823	389626	203,170,108,616,522,140,667,	3.86823e+41	+	NC_006683.1
3255339	1	XM_568643.1	3	333	470448	470906	51,58,224,	4.70448e+17	+	NC_006683.1
3255340	1	XM_568712.1	3	1353	695997	697477	290,174,889,	6.95998e+17	+	NC_006683.1
3255341	1	XM_568545.1	4	1615	109297	111089	552,191,547,325,	1.09297e+23	-	NC_006683.1
3255342	1	XM_568525.1	6	3370	69030	72826	146,93,382,1779,484,486,	6.90307e+29	+	NC_006683.1
3255343	1	XM_568608.1	3	1358	229691	231433	22,469,867,	2.29691e+17	+	NC_006683.1
3255344	1	XM_568593.1	4	3385	198987	202553	2033,952,158,242,	1.98987e+23	-	NC_006683.1
3255345	1	XM_568733.1	3	2013	207494	209642	132,519,1362,	2.07494e+17	+	NC_006683.1
3255346	1	XM_568581.1	3	2104	395888	398125	518,1125,461,	3.95888e+17	+	NC_006683.1
3255347	1	XM_568510.1	6	1975	5099	7366	429,237,288,697,92,232,	5.09956e+23	-	NC_006683.1
3255348	1	XM_568609.1	3	306	422657	423074	77,130,99,	4.22657e+17	-	NC_006683.1
3255349	1	XM_568528.1	4	1980	84012	86149	364,517,177,922,	8.40128e+19	-	NC_006683.1
3255350	1	XM_568637.1	8	1927	458318	460608	435,340,81,11,88,464,150,358,	4.58318e+47	+	NC_006683.1
3255351	1	XM_568734.1	6	1737	195773	197768	531,176,170,95,470,295,	1.95773e+35	-	NC_006683.1
3255352	1	XM_568640.1	2	114	282493	282709	50,64,	282493282646	+	NC_006683.1
3255353	1	XM_568672.1	7	3509	557556	561389	426,583,309,366,209,210,1406,	5.57557e+41	-	NC_006683.1
3255354	1	XM_568602.1	4	1931	216190	218270	812,131,563,425,	2.1619e+23	-	NC_006683.1
3255355	1	XM_568584.1	10	1966	167857	170355	135,331,265,48,90,51,93,94,297,562,	1.67857e+59	+	NC_006683.1
3255356	1	XM_568613.1	5	1115	425104	426474	131,618,86,130,150,	4.25104e+29	-	NC_006683.1
3255357	1	XM_568564.1	7	3981	134174	138758	684,122,325,694,540,804,812,	1.34174e+41	+	NC_006683.1
3255358	1	XM_568630.1	9	7120	446017	453538	2592,312,3136,275,183,129,205,116,172,	4.46017e+53	+	NC_006683.1
3255359	1	XM_568683.1	6	945	649873	651130	107,154,126,73,167,318,	6.49874e+35	-	NC_006683.1
3255360	1	XM_568542.1	9	3219	317216	320846	123,324,436,266,234,387,1059,176,214,	3.17216e+53	+	NC_006683.1
3255361	1	XM_568622.1	2	240	260213	260524	143,97,	260213260428	+	NC_006683.1
3255362	1	XM_568660.1	3	987	536111	537206	216,242,529,	5.36112e+17	-	NC_006683.1
3255365	1	XM_568708.1	6	1439	688598	690329	190,153,317,206,216,357,	6.88599e+35	-	NC_006683.1
3255366	1	XM_568610.1	3	906	231697	232700	730,103,73,	2.31697e+17	-	NC_006683.1
3255367	1	XM_568611.1	7	888	423276	424940	150,159,96,114,164,139,66,	4.23276e+41	+	NC_006683.1
3255368	1	XM_568709.1	3	2948	690576	693970	1285,1050,613,	6.90577e+17	+	NC_006683.1
3255369	1	XM_568671.1	9	1462	501770	503715	166,356,11,203,58,247,175,93,153,	5.01771e+53	-	NC_006683.1
3255371	1	XM_568639.1	4	2273	464297	466729	665,199,923,486,	4.64297e+23	+	NC_006683.1
3255372	1	XM_568731.1	6	3994	78797	83131	411,350,743,1327,146,1017,	7.87978e+29	-	NC_006683.1
3255373	1	XM_568727.1	10	2122	747918	750536	481,57,105,85,168,135,410,135,126,420,	7.47919e+59	+	NC_006683.1
3255374	1	XM_568511.1	6	1637	8205	10126	915,113,83,207,128,191,	8.20592e+23	-	NC_006683.1
3255376	1	XM_568592.1	8	1371	193836	195602	340,126,123,191,140,39,96,316,	1.93836e+47	+	NC_006683.1
3255377	1	XM_568531.1	7	456	91100	91954	24,66,84,87,89,82,24,	9.11009e+34	-	NC_006683.1
3255378	1	XM_568642.1	14	3579	283569	289991	151,1532,182,85,129,386,117,175,395,80,36,35,252,24,	2.83569e+83	+	NC_006683.1
3255380	1	XM_568732.1	3	2496	187237	189851	507,168,1821,	1.87237e+17	+	NC_006683.1
3255381	1	XM_568631.1	6	1177	273677	275184	285,142,137,326,128,159,	2.73677e+35	-	NC_006683.1
3255382	1	XM_568728.1	3	1500	753545	755153	296,1078,126,	7.53546e+17	-	NC_006683.1
3255383	1	XM_568569.1	8	768	376697	378093	73,103,99,81,153,66,103,90,	3.76697e+47	-	NC_006683.1
3255384	1	XM_568675.1	8	1547	561719	563999	48,298,41,161,255,175,314,255,	5.6172e+47	+	NC_006683.1
3255385	1	XM_568714.1	11	1891	699325	701768	434,203,255,147,112,162,176,162,18,59,163,	6.99326e+65	-	NC_006683.1
3255386	1	XM_568711.1	6	1240	343755	345320	508,157,168,199,63,145,	3.43755e+35	-	NC_006683.1
3255387	1	XM_568534.1	8	1580	304167	306109	61,111,125,218,288,75,156,546,	3.04167e+47	+	NC_006683.1
3255388	1	XM_568586.1	3	3274	178743	182128	672,189,2413,	1.78743e+17	-	NC_006683.1
3255389	1	XM_568716.1	9	1922	703801	706170	519,72,173,284,549,102,65,23,135,	7.03802e+53	-	NC_006683.1
3255390	1	XM_568646.1	4	1556	290972	292683	957,211,174,214,	2.90972e+23	+	NC_006683.1
3255391	1	XM_568634.1	8	1431	455810	457606	253,88,100,87,75,151,151,526,	4.5581e+47	+	NC_006683.1
3255392	1	XM_568515.1	5	3443	17778	21590	577,417,383,1787,279,	1.77782e+24	+	NC_006683.1
3255393	1	XM_568703.1	6	1634	706654	708613	192,714,71,178,94,385,	7.06655e+35	+	NC_006683.1
3255394	1	XM_568629.1	6	1535	271879	273693	486,28,119,195,84,623,	2.71879e+35	+	NC_006683.1
[truncated: 4,595 more rows]
